# Supplementary material for: Potential Direct Regulators of the Drosophila yellow Gene Identified by Yeast One-Hybrid and RNAi Screens
Source: G3 (Bethesda). 2016 Aug 12;6(10):3419–30. doi: 10.1534/g3.116.032607 (PMC5068961; doi:10.1534/g3.116.032607)
Supplement: Supplemental Material [file supp_g3.116.032607_TableS1.xlsx]

## Sheet: Sheet1
Table S1. Names, sequences and annotations of primers used to amplify yellow enhancer subfragments tested in yeast-one-hybrid
	Yellow Enhancer Sub-fragment	Species	Location Relative to Exons	Amplicon Length (bp)	Length Overlap with preceding Fragment (bp)	Length Overlap with following Fragment (bp)	Forward Primer*	Reverse Primer†
1	mel_A1	D. melanogaster	5' intergenic	948	NA	105	GGGGACAACTTTGTATAGAAAACTTG AGCTGTGACGTTTTCAATGC	GGGGACTGCTTTTTTGTACAAACTTG GACCAATCTCTTCAAGGCAAAC
2	mel_A2	D. melanogaster	5' intergenic	1023	105	90	GGGGACAACTTTGTATAGAAAACTTG AATGGCGAAACTGGAAACAC	GGGGACTGCTTTTTTGTACAAACTTG GGAAAGCAAAGCCGAATACC
3	mel_A3	D. melanogaster	5' intergenic	1005	90	85	GGGGACAACTTTGTATAGAAAACTTG AATGTCCAGGCTGCCATAAG	GGGGACTGCTTTTTTGTACAAACTTG ATATCTCTTGGCCCAAATGC
4	mel_A4	D. melanogaster	5' intergenic	1006	85	97	GGGGACAACTTTGTATAGAAAACTTG ATTATGCGTGTGGCTGGTTG	GGGGACTGCTTTTTTGTACAAACTTG ATTCGGGTGGTTCAGTGTTC
5	mel_A5	D. melanogaster	5' intergenic	423	97	170 with 5'UTR + 44 with coding region	GGGGACAACTTTGTATAGAAAACTTG TGCGTGAAAATCAATCATGG	GGGGACTGCTTTTTTGTACAAACTTG AGGTGATCAGGGTCACAAGG
6	mel_A6	D. melanogaster	intron	1008	40 with exon-1	74	GGGGACAACTTTGTATAGAAAACTTG GGCAATCGGTTATTCGTCAC	GGGGACTGCTTTTTTGTACAAACTTG AGTTTGGGTGTTTCGGACTG
7	mel_A7	D. melanogaster	intron	996	74	97	GGGGACAACTTTGTATAGAAAACTTG GGCTGTATCGATTCAAAATGC	GGGGACTGCTTTTTTGTACAAACTTG TCAGTCCTAAAACCTCGCAAC
8	mel_A8	D. melanogaster	intron	991	97	68 with exon-2	GGGGACAACTTTGTATAGAAAACTTG AAGGAGAACCTCAAGACAGTCG	GGGGACTGCTTTTTTGTACAAACTTG CGGAATTAGCTCCGGTGAAC
9	pse_B1	D. pseudoobscura	5' intergenic	1003	NA	97	GGGGACAACTTTGTATAGAAAACTTG TAATTGCCACGAGTGGAGTG	GGGGACTGCTTTTTTGTACAAACTTG CTGTGACTGTGACCCAAACG
10	pse_B2	D. pseudoobscura	5' intergenic	985	97	80	GGGGACAACTTTGTATAGAAAACTTG ACCCCTGGCAAGAGTCAAC	GGGGACTGCTTTTTTGTACAAACTTG TTGTTGTTAGCCATTGTTTTGC
11	pse_B3	D. pseudoobscura	5' intergenic	1052	80	108	GGGGACAACTTTGTATAGAAAACTTG AAGTACTCATTTGAAGGGCAAAG	GGGGACTGCTTTTTTGTACAAACTTG TCCGACATCATTTTCCATTG
12	pse_B4	D. pseudoobscura	5' intergenic	1016	108	118	GGGGACAACTTTGTATAGAAAACTTG GTTTCGAATGCAGTTGTTGC	GGGGACTGCTTTTTTGTACAAACTTG CCGCCTGTCGAGTCTGTAAC
13	pse_B5	D. pseudoobscura	5' intergenic	1012	118	79	GGGGACAACTTTGTATAGAAAACTTG TTAACAGACACCGCAGCAAC	GGGGACTGCTTTTTTGTACAAACTTG GCCGTGAGCTCTCTAAGCAG
14	pse_B6	D. pseudoobscura	5' intergenic	641	79	182 with 5'UTR + 42 with coding region	GGGGACAACTTTGTATAGAAAACTTG GAAACCTGGCCAAGCAATTC	GGGGACTGCTTTTTTGTACAAACTTG GCCGTCAAAGCTCCTATTCC
15	pse_B7	D. pseudoobscura	intron	1033	53 with exon-1	90	GGGGACAACTTTGTATAGAAAACTTG AGTCGAGCACTTTGGCAATC	GGGGACTGCTTTTTTGTACAAACTTG TTGTAACAGCCTGCGTTGTG
¥16	pse_B8	D. pseudoobscura	intron	982	90	104	GGGGACAACTTTGTATAGAAAACTTG TGTATGTGGGGGTATTATATCTGG	GGGGACTGCTTTTTTGTACAAACTTG TTGGTAATCTTGTCGCATTG
17	pse_B9	D. pseudoobscura	intron	1008	104	98	GGGGACAACTTTGTATAGAAAACTTG CGTTTCGGTCTCAGTTCCAG	GGGGACTGCTTTTTTGTACAAACTTG TGGGATCCGATCTTTAATGC
18	pse_B10	D. pseudoobscura	intron	942	98	45 with exon-2	GGGGACAACTTTGTATAGAAAACTTG TCAGGCAGGTTTTCCTAAATG	GGGGACTGCTTTTTTGTACAAACTTG TCACACTGTGGTCCATGTTG
19	will_C1	D. willistoni	5' intergenic	1013	NA	53	GGGGACAACTTTGTATAGAAAACTTG GGCCATTCATAAAGGTGGAA	GGGGACTGCTTTTTTGTACAAACTTG GCCTTCAACTCATTTAATTAGGC
20	will_C2	D. willistoni	5' intergenic	1024	53	89	GGGGACAACTTTGTATAGAAAACTTG CAAGGTGACTATCCGATTAAACC	GGGGACTGCTTTTTTGTACAAACTTG TGTTGTTTAACGCAATTTGAGC
21	will_C3	D. willistoni	5' intergenic	975	89	103	GGGGACAACTTTGTATAGAAAACTTG TGGAGACGAAGATGTGATGTG	GGGGACTGCTTTTTTGTACAAACTTG TGCATGATCATTTATGGAAAGG
22	will_C4	D. willistoni	5' intergenic	1044	103	86	GGGGACAACTTTGTATAGAAAACTTG GCTACAAAATACGGGGAAGC	GGGGACTGCTTTTTTGTACAAACTTG ATGATCACCATGTGGAATGC
23	will_C5	D. willistoni	5' intergenic	1064	86	108	GGGGACAACTTTGTATAGAAAACTTG TCAGTTCAAGTTTCTTATGTTTTGC	GGGGACTGCTTTTTTGTACAAACTTG TGAACGAACAATTTAATTTGAAAAC
24	will_C6	D. willistoni	5' intergenic	1045	108	133	GGGGACAACTTTGTATAGAAAACTTG TTTGACACAATGTAAGTGTTAATCAG	GGGGACTGCTTTTTTGTACAAACTTG TTGAAATGAAGTTGGGAAGG
25	will_C7	D. willistoni	5' intergenic	345	133	77 with exon-1	GGGGACAACTTTGTATAGAAAACTTG CCCAACAAATTATGGCCAAC	GGGGACTGCTTTTTTGTACAAACTTG GCTGCTTCCAATTGATGGAC
¥26	will_C8	D. willistoni	intron	1024	50 with exon-1	167	GGGGACAACTTTGTATAGAAAACTTG GGAACACTTTGGCAATCGTC	GGGGACTGCTTTTTTGTACAAACTTG TGAAAGCAAAAACTGAATGAGG
27	will_C9	D. willistoni	intron	1017	167	94	GGGGACAACTTTGTATAGAAAACTTG CCCATAGAAAGATAATGGAGTCAG	GGGGACTGCTTTTTTGTACAAACTTG TCGGGACAACAAAAACAACTC
28	will_C10	D. willistoni	intron	1022	94	109	GGGGACAACTTTGTATAGAAAACTTG TTCAGAACCTTTTTAACCTTGG	GGGGACTGCTTTTTTGTACAAACTTG TCATTTGAAATTGGTGGAATTG
¥29	will_C11	D. willistoni	intron	1063	109	50 with exon-2	GGGGACAACTTTGTATAGAAAACTTG TTCAAGTCAATTTATAGCAGACTGAG	GGGGACTGCTTTTTTGTACAAACTTG ACCTGTCACGCTGTGATCC
* att B4 was added to the Forward primer (GGGGACAACTTTGTATAGAAAACTTG) for the PCR products to recombine wth pDONRP4-P1R.
† att B1 was added to the Reverse primer (GGGGACTGCTTTTTTGTACAAACTTG) for the PCR products to recombine wth pDONRP4-P1R.
¥ These fragments were not tested with Y1H due to lack of unique restriction site required for linearizing the plasmid for yeast genome integration
