# Supplementary material for: Potential Direct Regulators of the Drosophila yellow Gene Identified by Yeast One-Hybrid and RNAi Screens
Source: G3 (Bethesda). 2016 Aug 12;6(10):3419–30. doi: 10.1534/g3.116.032607 (PMC5068961; doi:10.1534/g3.116.032607)
Supplement: Supplemental Material [file supp_g3.116.032607_TableS2.xlsx]

## Sheet: Sheet1
Table S2. Results of yeast-one-hybrid screen
For each TF - test fragment (e.g., mel_A1) pair, the number of 3AT levels with a statistically significant interaction is shown over the number of 3AT levels tested for that TF-test fragment pair. For example, Hr78 showed a significant interaction with mel_A3 at 2 out of 4 3AT levels tested, whereas mel_A1 did not show a significant interaction with any of the 3AT levels tested.
TFs that affected abdominal pigmentation when knocked down with RNAi in Kalay et al. (see Table S4) are highlighted green.
Table of all Transcription Factors tested with Yeast One Hybrid Assay
			D. melanogaster 5' intergenic					D. melanogaster intron			Total #of interactions with D. mel fragments	D pseudoobscura 5' intergenic						D pseudoobscura intron			Total #of interactions with D. pseudo fragments	D wilistonil 5' intergenic							D willistoni intron		Total # of interactions with D. will fragments	Total # of interactions with all fragments
TFs	well.ID	plate	mel_A1	mel_A2	mel_A3	mel_A4	mel_A5	mel_A6	mel_A7	mel_A8		pse_B1	pse_B2	pse_B3	pse_B4	pse_B5	pse_B6	pse_B7	pse_B9	pse_B10		will_C1	will_C2	will_C3	will_C4	will_C5	will_C6	will_C7	will_C9	will_C10			Tested with RNAi (Kalay et al.)	Pigmentation Phenotype (Kalay et al.)	Tested with RNAi (Rogers et al.)	Pigmentation Phenotype (Rogers et al.)	Tested with RNAi (Kalay et al. or Rogers et al.)	Pigmentation Phenotype (Kalay et al. or Rogers et al.)	Interaction detected with Y1H and altered pigmentation (Kalay et al. RNAi)	Interaction detected with Y1H and altered pigmentation (Kalay et al. or Rogers et al. RNAi)	Y1H positive, but RNAi (Kalay et al.) negative	Y1H negative, but RNAi (Kalay et al.) positive
Hr78	09:18:00	1	0/3	3/3	2/4	4/4	2/4	0/3	0/3	0/3	4	2/3	0/2	0/0	0/2	0/3	0/3	0/2	0/0	0/3	1	3/3	0/2	1/3	0/3	1/2	0/3	0/0	0/0	0/1	1	6	1	1	1	0	1	1	1	1	0	0
CG8765	01:05:00	1	0/2	0/2	0/4	0/4	0/4	1/3	0/3	0/3	0	0/3	0/2	0/1	0/3	0/3	0/3	0/2	0/0	0/3	0	0/2	0/2	2/3	0/3	0/3	0/3	0/0	0/0	2/3	2	2	1	0	1	0	1	0	0	0	1	0
Hr38	03:03:00	2	0/2	2/3	0/2	3/4	0/2	0/3	0/3	0/3	2	0/3	0/3	0/1	0/3	0/1	1/2	0/1	0/3	0/3	0	0/1	0/4	1/3	0/2	1/3	0/3	0/1	0/0	0/1	0	2	1	1	1	0	1	1	1	1	0	0
ind	04:01:00	1	0/3	0/3	0/2	0/4	0/4	0/3	0/3	0/3	0	0/3	0/2	0/1	0/3	0/3	0/3	0/2	0/0	0/3	0	2/4	0/2	1/3	3/3	1/3	0/3	0/1	0/0	0/3	2	2	1	0	1	0	1	0	0	0	1	0
ab	03:12:00	2	0/2	1/3	1/4	3/4	0/1	0/0	0/0	0/0	1	0/3	0/1	0/1	0/0	0/0	0/1	0/0	0/1	0/0	0	0/0	0/4	0/2	0/0	0/3	0/0	0/1	0/0	0/0	0	1	1	0	1	0	1	0	0	0	1	0
Abd-B	05:22:00	2	0/2	0/2	0/1	0/4	0/2	0/3	0/3	0/3	0	0/2	0/0	0/1	0/3	0/1	0/2	0/0	0/3	0/3	0	0/0	0/3	0/0	2/3	0/1	0/3	0/0	0/0	0/2	1	1	1	1	1	1	1	1	1	1	0	0
bigmax	04:20:00	1	0/3	0/3	0/3	0/4	0/4	2/3	0/3	0/3	1	0/3	0/1	0/1	0/3	0/3	0/3	0/1	0/0	0/3	0	0/1	0/2	0/3	0/3	0/1	0/3	0/1	0/0	0/3	0	1	1	0	1	0	1	0	0	0	1	0
C15	10:12:00	2	0/0	0/2	0/1	0/4	0/1	0/1	0/3	0/3	0	0/3	0/0	0/0	0/3	0/1	0/2	0/1	0/3	0/2	0	0/0	0/4	0/2	2/3	0/0	0/3	0/0	0/0	0/2	1	1	1	1	1	0	1	1	1	1	0	0
caup	01:07:00	1	0/2	0/2	0/1	0/4	0/3	2/3	0/3	0/3	1	0/3	0/2	0/1	0/3	0/3	0/3	0/2	0/0	0/3	0	0/3	0/2	0/3	0/3	0/3	0/3	0/0	0/1	0/2	0	1	0	0	1	0	0	0	0	0	1	0
CG11085	08:14:00	1	0/2	0/2	0/1	0/4	0/4	0/3	0/3	0/3	0	0/3	0/2	0/0	0/2	0/3	0/3	0/2	0/0	0/3	0	2/4	0/2	0/3	1/3	1/2	0/3	0/2	0/0	0/2	1	1	0	0	1	0	0	0	0	0	1	0
CG1233	11:19:00	1	2/2	0/3	0/1	0/4	0/4	0/3	0/3	0/3	1	0/3	0/2	0/0	0/3	0/3	0/3	0/2	0/0	0/3	0	0/3	0/2	0/2	0/3	0/1	0/0	0/0	0/0	0/2	0	1	1	0	1	0	1	0	0	0	1	0
CG1529	10:02:00	2	0/2	0/3	0/1	0/4	0/2	0/3	2/3	0/3	1	0/3	0/3	0/0	0/3	0/1	0/2	0/1	0/3	0/3	0	0/0	0/4	0/3	0/2	0/3	0/3	0/2	0/0	0/2	0	1	0	0	0	0	0	0	0	0	1	0
CG1621	14:04:00	1	0/2	0/3	0/4	0/4	0/4	0/3	0/3	0/3	0	2/3	0/2	0/1	0/3	0/3	0/3	0/0	0/0	0/3	1	0/4	0/2	0/3	0/3	0/3	0/3	0/0	0/0	0/2	0	1	0	0	1	0	0	0	0	0	1	0
CG1647	03:21:00	2	0/0	0/0	2/4	0/0	0/0	0/0	0/0	0/3	1	0/0	0/0	0/0	0/0	0/0	0/0	0/0	0/2	0/0	0	0/0	0/0	0/0	0/0	0/0	0/0	0/0	0/0	0/0	0	1	0	0	0	0	0	0	0	0	1	0
CG17806	06:11:00	1	0/3	0/2	0/2	0/4	0/1	0/0	0/2	0/3	0	0/2	0/0	0/0	0/0	0/0	0/0	0/0	0/0	0/0	0	2/4	0/0	0/2	0/0	0/2	0/0	0/0	0/0	0/0	1	1	1	0	1	0	1	0	0	0	1	0
CG31666	11:06:00	1	0/3	0/3	0/2	0/4	0/4	0/3	0/3	0/3	0	0/3	0/1	0/0	0/3	0/3	0/3	0/0	0/0	0/3	0	0/2	0/2	0/3	0/2	0/3	0/3	0/0	0/0	2/3	1	1	1	0	1	0	1	0	0	0	1	0
CG33695	15:05:00	1	0/2	0/3	2/4	0/4	0/4	0/2	1/3	0/3	1	0/3	0/0	0/1	0/3	0/0	0/0	0/0	0/0	0/3	0	0/3	0/2	0/3	0/2	0/3	0/0	0/0	0/0	0/3	0	1	0	0	1	0	0	0	0	0	1	0
CG5591	13:11:00	1	1/3	2/3	0/4	0/4	0/4	0/3	1/3	0/3	1	1/3	0/2	1/1	0/3	0/3	0/3	0/2	0/0	0/3	0	0/2	0/2	0/3	0/3	0/2	0/0	0/0	0/0	0/1	0	1	0	0	1	0	0	0	0	0	1	0
CG7101	10:16:00	2	2/2	0/3	0/1	0/4	0/2	0/3	0/3	0/3	1	0/3	0/3	0/0	0/3	0/1	0/2	0/0	0/3	0/3	0	0/0	0/4	0/3	0/3	0/0	0/3	0/0	0/0	0/2	0	1	0	0	0	0	0	0	0	0	1	0
CG7928	10:23:00	1	0/0	0/2	0/4	0/4	0/3	0/3	0/3	0/3	0	0/3	0/1	0/1	1/3	0/3	0/1	0/1	0/0	0/3	0	0/3	0/2	0/0	3/3	0/2	0/0	0/2	0/2	0/1	1	1	0	0	0	0	0	0	0	0	1	0
CG8216	13:17:00	2	0/1	0/3	0/1	0/4	0/1	3/3	0/3	0/3	1	0/3	0/1	0/0	0/3	0/0	0/2	0/0	0/3	0/3	0	0/0	0/4	0/3	0/2	0/2	0/3	0/0	0/0	0/1	0	1	0	0	1	0	0	0	0	0	1	0
CG9437	10:08:00	2	0/1	0/3	0/1	0/4	0/2	0/3	2/3	0/3	1	0/3	0/1	0/0	0/3	0/1	0/2	0/1	0/3	0/3	0	0/0	0/4	0/3	0/3	0/0	0/3	0/0	0/0	0/2	0	1	0	0	1	0	0	0	0	0	1	0
CG9650	03:08:00	2	0/1	0/2	0/1	0/4	0/0	0/0	0/1	0/0	0	0/3	2/3	0/1	0/0	0/0	0/0	0/0	0/0	0/0	1	0/0	0/4	0/3	0/0	0/0	0/0	0/0	0/0	0/0	0	1	1	0	1	0	1	0	0	0	1	0
crm	02:20:00	2	0/2	0/3	0/3	0/4	0/2	3/3	0/3	0/3	1	0/3	0/3	0/1	0/0	0/1	0/2	0/1	0/3	0/3	0	0/0	0/4	0/3	0/1	0/2	0/3	0/1	0/0	0/1	0	1	1	0	1	0	1	0	0	0	1	0
d4	02:07:00	2	0/2	0/3	0/1	0/4	0/3	0/3	0/3	0/3	0	0/3	0/3	0/1	0/3	0/1	0/2	0/0	0/3	0/3	0	0/0	0/4	0/3	0/3	0/3	0/3	0/0	0/0	2/2	1	1	1	0	1	0	1	0	0	0	1	0
dsx	13:01:00	2	0/2	0/3	0/3	0/4	0/0	0/3	0/3	0/3	0	0/3	0/3	0/1	0/3	0/1	0/2	0/0	0/3	0/3	0	0/1	0/4	0/3	1/3	3/3	0/3	0/1	0/0	0/2	1	1	1	1	1	1	1	1	1	1	0	0
Eip78C	15:06:00	2	0/2	1/2	0/3	0/4	0/0	0/3	0/3	1/3	0	0/3	0/3	0/0	0/3	0/1	0/2	0/0	0/3	2/3	1	0/0	0/4	0/3	0/2	0/3	0/3	0/0	0/0	0/2	0	1	1	1	1	0	1	1	1	1	0	0
Gsc	06:09:00	1	0/3	0/2	0/2	0/4	0/3	0/3	0/2	0/3	0	0/3	0/2	0/1	0/2	0/3	0/3	0/1	0/0	0/3	0	2/4	0/2	0/3	0/2	0/2	0/0	0/0	0/0	0/2	1	1	0	0	0	0	0	0	0	0	1	0
Hey	10:05:00	2	0/0	0/2	0/0	0/4	0/2	0/0	0/2	0/3	0	0/2	0/3	0/0	0/3	0/1	0/2	0/1	0/3	0/1	0	0/0	0/4	0/1	0/2	0/0	0/3	0/0	0/0	2/2	1	1	1	0	1	0	1	0	0	0	1	0
HLH4C	00:20:00	1	0/3	0/0	0/4	0/4	0/4	0/3	0/3	0/3	0	0/3	2/2	0/1	0/3	0/3	0/3	0/1	0/0	0/3	1	0/4	0/2	0/3	0/1	0/3	0/0	0/2	0/0	0/3	0	1	1	0	1	0	1	0	0	0	1	0
Hr46	10:03:00	1	0/3	0/3	0/1	0/4	0/4	0/3	0/3	1/3	0	0/3	0/2	0/0	0/3	0/3	0/3	0/2	0/0	2/3	1	0/4	0/0	0/3	0/3	0/3	0/3	0/0	0/0	0/2	0	1	1	1	1	0	1	1	1	1	0	0
Lim3	10:23:00	2	0/2	0/2	0/1	0/4	0/2	0/1	0/3	0/3	0	0/2	0/3	0/1	0/3	0/1	0/2	0/1	0/2	0/2	0	0/0	0/4	0/3	2/3	0/0	0/3	0/2	0/1	0/2	1	1	1	1	1	0	1	1	1	1	0	0
NfI	05:03:00	1	3/3	0/3	0/2	0/4	0/3	0/3	0/2	0/3	1	0/3	0/2	1/1	0/0	0/3	0/3	1/2	0/0	0/3	0	0/0	0/2	0/3	0/0	0/3	0/3	0/0	0/0	0/2	0	1	1	0	1	0	1	0	0	0	1	0
Oaz	05:01:00	2	0/1	0/3	1/4	0/4	0/2	0/3	2/3	0/3	1	0/2	0/3	0/0	0/3	0/1	0/2	0/1	0/3	0/3	0	0/0	0/4	0/2	0/0	0/2	0/3	0/1	0/1	0/2	0	1	1	0	1	0	1	0	0	0	1	0
Oli	04:10:00	1	0/3	0/2	0/1	0/4	0/4	0/3	0/3	0/3	0	2/3	0/0	0/0	0/3	0/3	0/3	0/2	0/0	0/3	1	0/3	0/2	0/3	0/1	0/3	0/3	0/0	0/0	0/2	0	1	1	0	1	0	1	0	0	0	1	0
otp	06:22:00	1	0/0	0/0	0/0	0/1	0/0	0/0	0/0	0/0	0	0/1	0/0	0/0	0/2	0/0	0/1	0/0	0/0	0/0	0	1/2	0/1	0/2	2/2	0/0	0/3	0/0	0/0	0/1	1	1	0	0	0	0	0	0	0	0	1	0
p53	02:05:00	1	0/3	0/2	0/2	0/4	0/4	0/3	0/3	0/3	0	0/3	0/2	0/0	0/3	0/3	0/3	0/1	0/0	0/3	0	0/3	0/2	3/3	0/3	0/2	0/3	0/0	0/0	0/3	1	1	1	0	1	0	1	0	0	0	1	0
pdm2	00:03:00	2	0/1	0/3	0/3	0/4	0/2	0/3	0/3	0/3	0	0/3	0/3	0/1	0/3	0/1	0/2	0/1	0/3	0/3	0	0/2	0/4	0/2	3/3	0/3	0/3	0/1	0/0	0/1	1	1	1	0	1	0	1	0	0	0	1	0
pfk	12:20:00	2	0/1	0/3	0/2	2/4	0/2	0/3	0/3	0/3	1	0/3	0/3	0/1	0/3	0/1	0/2	0/1	0/3	0/3	0	0/0	0/4	0/0	0/3	0/1	0/3	0/0	0/0	0/1	0	1	0	0	1	0	0	0	0	0	1	0
pnt	14:10:00	2	0/2	0/3	0/1	0/4	0/0	0/3	0/3	0/3	0	0/3	0/3	0/1	0/3	0/1	0/2	0/0	0/3	0/3	0	0/0	0/4	0/3	0/3	0/1	2/3	0/1	0/0	0/1	1	1	1	1	1	0	1	1	1	1	0	0
ro	12:16:00	1	0/3	0/3	0/1	0/4	0/4	0/2	0/3	0/3	0	0/3	0/2	0/0	0/3	0/3	0/3	0/1	0/0	0/3	0	3/4	0/2	0/2	0/3	1/3	0/3	0/0	0/0	0/1	1	1	1	0	1	0	1	0	0	0	1	0
slp2	12:10:00	2	2/2	0/3	0/1	0/4	0/1	0/3	0/3	0/3	1	0/3	0/2	0/0	0/3	0/1	0/2	0/1	0/3	0/3	0	0/0	0/4	0/3	0/2	0/0	0/3	0/0	0/0	0/1	0	1	1	0	1	0	1	0	0	0	1	0
stwl	11:03:00	1	0/0	0/0	0/0	0/4	2/4	0/0	0/0	0/0	1	0/0	0/0	0/0	0/0	0/1	0/0	0/0	0/0	0/0	0	0/0	0/0	0/0	0/0	0/0	0/0	0/0	0/0	0/1	0	1	0	0	1	0	0	0	0	0	1	0
Su(var)3-7	05:03:00	2	0/2	0/3	0/2	0/1	0/0	0/0	0/3	0/3	0	0/3	0/2	0/1	0/3	1/1	0/0	0/0	0/2	0/3	0	0/2	0/4	0/3	0/3	0/3	0/3	0/0	0/0	2/2	1	1	0	0	1	0	0	0	0	0	1	0
toe	13:10:00	1	0/0	0/2	0/0	0/0	0/3	0/0	0/0	0/0	0	0/2	0/0	0/0	0/2	0/3	0/3	0/0	0/0	0/0	0	0/1	0/2	0/0	0/0	0/0	0/3	0/0	0/0	2/3	1	1	1	0	1	0	1	0	0	0	1	0
A3-3	09:12:00	2	0/1	0/3	0/1	0/4	0/0	0/3	0/3	0/3	0	0/3	0/2	0/0	0/3	0/0	0/0	0/0	0/3	0/3	0	0/0	0/4	0/3	0/1	0/0	0/3	0/0	0/0	0/0	0	0	0	0	1	0	0	0	0	0	0	0
abd-A	10:18:00	1	0/2	0/3	0/0	0/4	0/3	0/1	0/3	0/3	0	0/3	0/0	0/0	0/3	0/3	0/3	0/2	0/0	0/3	0	0/1	0/2	0/3	0/2	0/2	0/3	0/0	0/0	0/3	0	0	0	0	1	1	0	1	0	0	0	0
ac	04:00:00	1	0/1	0/3	0/4	0/4	0/4	0/3	0/3	0/3	0	0/3	0/2	0/1	0/3	0/3	0/3	0/2	0/0	0/3	0	0/1	0/2	0/3	0/3	0/3	0/3	0/2	0/1	0/3	0	0	0	0	1	0	0	0	0	0	0	0
achi	06:19:00	1	0/2	0/3	0/1	0/4	0/3	0/3	1/3	0/3	0	0/3	0/2	0/1	0/3	0/3	0/3	0/2	0/0	0/3	0	0/1	0/2	0/3	0/2	0/2	0/0	0/0	0/0	0/2	0	0	1	0	1	0	1	0	0	0	0	0
Ada2b	15:19:00	1	0/3	0/3	0/3	0/4	0/4	0/3	0/3	0/3	0	0/3	0/2	0/0	0/3	0/3	0/3	0/2	0/0	0/3	0	0/0	0/0	0/3	0/3	0/3	0/3	0/0	0/0	0/3	0	0	0	0	1	0	0	0	0	0	0	0
Aef1	10:00:00	1	0/3	0/3	0/4	0/4	0/4	0/3	0/3	0/3	0	0/3	0/2	0/1	0/3	0/3	0/3	0/1	0/0	0/3	0	0/2	0/2	0/2	0/3	0/3	0/3	0/0	0/2	0/3	0	0	1	0	1	0	1	0	0	0	0	0
al	04:19:00	1	0/3	0/3	0/1	0/4	0/4	0/3	0/3	0/3	0	0/3	0/0	0/0	0/3	0/3	0/3	0/2	0/0	0/3	0	0/4	0/2	0/3	0/2	0/0	0/3	0/2	0/0	0/2	0	0	0	0	1	0	0	0	0	0	0	0
Alh	02:08:00	2	0/2	0/3	0/1	0/4	0/0	0/3	0/3	0/3	0	0/2	0/2	0/0	0/3	0/1	0/2	0/1	0/3	0/3	0	0/0	0/4	0/3	0/0	0/0	0/3	0/0	0/0	0/0	0	0	0	0	1	0	0	0	0	0	0	0
amos	02:20:00	1	0/3	0/0	0/3	0/4	0/4	0/3	0/3	0/3	0	0/3	0/2	0/1	0/3	0/3	0/3	0/0	0/0	0/3	0	0/1	0/2	0/3	0/3	0/3	0/3	0/2	0/2	0/3	0	0	0	0	0	0	0	0	0	0	0	0
Antp	08:16:00	1	0/2	0/3	0/1	0/4	0/4	0/3	0/3	0/3	0	0/3	0/2	0/0	0/3	0/3	0/3	0/1	0/0	0/3	0	0/1	0/2	0/2	0/3	0/0	0/3	0/0	0/2	0/3	0	0	0	0	1	0	0	0	0	0	0	0
aop	03:01:00	1	0/3	0/3	0/3	0/4	0/4	0/3	0/3	0/3	0	0/3	0/2	0/1	0/3	0/3	0/3	0/2	0/0	0/3	0	0/1	0/2	0/2	0/3	0/3	0/3	0/2	0/2	0/3	0	0	0	0	1	0	0	0	0	0	0	0
ap	12:15:00	1	0/3	0/3	0/1	0/4	0/2	0/3	0/3	0/3	0	0/3	0/2	0/0	0/3	0/3	0/3	0/2	0/0	0/3	0	0/4	0/2	0/3	0/3	0/0	0/3	0/1	0/0	0/2	0	0	1	0	1	0	1	0	0	0	0	0
AP-2	12:09:00	1	0/3	0/3	0/3	0/4	0/2	0/3	0/3	0/3	0	0/3	0/2	0/0	0/3	0/3	0/3	0/2	0/0	0/3	0	0/1	0/2	0/3	0/2	0/3	0/3	0/0	0/0	0/2	0	0	1	0	1	0	1	0	0	0	0	0
apt	14:01:00	1	0/1	0/3	0/3	0/0	0/4	0/2	1/3	0/3	0	0/3	0/2	0/0	0/2	0/3	0/3	0/1	0/0	0/3	0	0/1	0/2	0/3	0/0	0/2	0/3	0/0	0/0	0/3	0	0	0	0	1	0	0	0	0	0	0	0
ara	11:20:00	2	0/2	0/3	0/1	0/4	0/2	0/3	0/3	0/3	0	0/2	0/3	0/1	0/3	0/1	0/2	0/1	0/3	0/3	0	0/0	0/4	0/3	0/3	0/0	0/3	0/0	0/0	0/1	0	0	0	0	1	0	0	0	0	0	0	0
ase	14:11:00	1	0/3	0/3	0/3	0/4	0/4	0/3	0/3	0/3	0	0/3	0/2	0/0	0/3	0/3	0/3	0/2	0/0	0/3	0	0/2	0/2	0/3	0/2	0/1	0/3	0/1	0/2	0/2	0	0	0	0	1	0	0	0	0	0	0	0
ash2	00:16:00	2	0/1	1/3	0/4	0/4	0/2	0/3	0/3	0/3	0	0/3	0/3	0/1	0/3	0/1	0/1	0/1	0/3	0/3	0	0/2	0/4	0/3	0/3	0/2	0/3	0/0	0/2	0/1	0	0	0	0	0	0	0	0	0	0	0	0
ATbp	02:13:00	1	0/3	0/2	0/1	0/4	0/4	0/3	0/3	0/3	0	0/3	0/2	0/0	0/3	0/3	0/3	0/2	0/0	0/3	0	0/2	0/2	0/3	0/3	0/3	0/3	0/0	0/2	0/3	0	0	0	0	1	0	0	0	0	0	0	0
ato	04:23:00	2	0/2	0/3	0/2	0/4	0/2	0/3	0/3	0/3	0	0/1	0/0	0/1	0/3	0/0	0/2	0/1	0/3	0/3	0	0/0	0/3	0/3	0/3	0/1	0/3	0/0	0/0	0/2	0	0	1	1	1	0	1	1	0	0	0	1
Awh	11:21:00	2	0/2	0/3	0/2	0/4	0/0	0/3	0/3	0/3	0	0/3	0/3	0/1	0/3	0/1	0/2	0/0	0/3	0/3	0	0/0	0/4	0/3	1/3	0/1	0/3	0/0	0/0	0/1	0	0	0	0	1	0	0	0	0	0	0	0
az2	09:12:00	1	0/3	0/2	0/0	0/4	0/4	0/3	0/3	0/3	0	0/3	0/1	0/0	0/2	0/3	0/3	0/2	0/0	0/3	0	0/2	0/2	0/3	0/3	0/2	0/3	0/0	0/0	0/2	0	0	0	0	1	0	0	0	0	0	0	0
B-H1	03:20:00	1	0/2	0/0	0/0	0/2	0/4	0/1	0/0	0/1	0	0/2	0/1	0/0	0/0	0/0	0/0	0/0	0/0	0/0	0	1/1	0/2	0/0	0/0	0/0	0/1	0/0	0/0	0/1	0	0	0	0	1	0	0	0	0	0	0	0
B-H2	13:20:00	1	0/2	0/1	0/1	0/2	0/0	0/0	0/1	0/2	0	0/3	0/0	0/0	0/0	0/0	0/0	0/0	0/0	0/0	0	0/0	0/0	0/0	0/0	0/0	0/1	0/0	0/0	0/1	0	0	0	0	1	0	0	0	0	0	0	0
bab1	01:13:00	2	0/2	0/3	0/3	0/4	0/0	0/0	0/2	0/0	0	1/3	0/3	0/1	0/2	0/1	0/0	0/1	0/0	0/0	0	0/0	0/4	0/2	0/0	0/2	0/0	0/0	0/0	0/0	0	0	1	1	1	1	1	1	0	0	0	1
bap	00:17:00	1	0/2	0/3	0/1	0/4	0/4	0/2	0/3	0/3	0	0/3	0/1	0/1	0/3	0/3	0/3	0/1	0/0	0/3	0	0/1	0/2	0/3	0/3	0/3	0/1	0/2	0/0	0/3	0	0	0	0	1	0	0	0	0	0	0	0
bbx	05:05:00	1	0/3	0/2	0/2	0/4	0/4	0/3	0/3	0/3	0	1/3	0/1	0/1	0/3	0/3	0/3	0/2	0/0	0/3	0	0/3	0/1	0/3	0/3	0/3	0/3	0/0	0/0	0/3	0	0	0	0	1	0	0	0	0	0	0	0
bcd	14:15:00	1	0/3	0/3	0/3	0/4	0/2	0/3	0/3	0/3	0	0/3	0/2	0/0	0/3	0/3	0/3	0/2	0/0	0/3	0	0/3	0/0	0/3	0/3	0/0	0/3	0/1	0/2	0/2	0	0	0	0	1	0	0	0	0	0	0	0
BEAF-32	08:04:00	1	1/3	0/3	0/4	0/4	0/4	0/3	1/3	0/3	0	0/3	0/2	0/0	0/3	0/3	0/3	0/2	0/0	0/3	0	0/4	0/2	1/2	0/3	0/3	0/3	0/0	0/0	0/2	0	0	1	1	1	0	1	1	0	0	0	1
Bgb	04:04:00	1	0/1	0/3	0/3	0/3	0/4	0/3	0/2	0/3	0	0/3	0/1	0/1	0/3	0/3	0/3	0/1	0/0	0/2	0	0/0	0/0	0/0	0/0	0/1	0/3	0/0	0/0	0/3	0	0	0	0	0	0	0	0	0	0	0	0
bi	02:02:00	2	0/0	0/0	0/0	0/0	0/0	0/0	0/3	0/0	0	0/0	0/0	0/0	0/0	0/0	0/0	0/0	0/3	0/0	0	0/0	0/0	0/0	0/0	0/0	0/0	0/0	0/0	0/0	0	0	0	0	1	0	0	0	0	0	0	0
bin	15:18:00	1	0/3	0/3	0/3	0/4	0/4	0/3	0/2	0/3	0	0/3	0/2	0/0	0/3	0/3	0/3	0/0	0/0	0/3	0	0/4	0/0	0/3	0/3	0/2	0/3	0/0	0/0	0/2	0	0	0	0	1	0	0	0	0	0	0	0
Blimp-1	04:00:00	2	0/0	0/3	0/3	0/4	0/2	0/3	0/3	0/3	0	0/3	0/3	0/0	0/3	0/1	0/2	0/1	0/3	0/3	0	0/0	0/4	0/3	0/1	0/3	0/3	0/0	0/2	0/2	0	0	0	0	1	0	0	0	0	0	0	0
bowl	03:09:00	1	0/3	0/2	0/4	0/4	0/4	0/3	0/3	0/3	0	0/3	0/2	0/1	0/2	0/0	0/3	0/1	0/0	0/3	0	0/3	0/2	0/3	0/2	0/3	0/3	0/0	0/0	0/3	0	0	1	0	1	0	1	0	0	0	0	0
br	07:19:00	1	0/0	0/0	0/0	0/0	0/0	0/0	0/0	0/2	0	0/0	0/2	0/0	0/0	0/0	0/0	0/0	0/0	0/0	0	0/0	0/0	0/0	0/0	0/0	0/0	0/0	0/0	0/0	0	0	0	0	1	0	0	0	0	0	0	0
brk	06:19:00	2	0/2	0/3	0/4	0/4	0/2	0/3	0/2	0/3	0	0/3	0/1	0/1	0/3	0/1	0/2	0/0	0/3	0/3	0	0/0	0/4	0/3	0/3	0/2	0/3	0/0	0/0	0/1	0	0	0	0	1	0	0	0	0	0	0	0
brm	13:23:00	2	0/2	0/3	0/2	0/0	0/2	0/2	0/3	0/3	0	0/3	0/3	0/1	0/3	0/0	0/2	0/0	0/2	0/3	0	0/0	0/4	0/3	0/2	0/3	0/3	0/0	0/0	0/2	0	0	1	1	1	0	1	1	0	0	0	1
Bro	04:17:00	2	0/1	0/3	0/1	0/4	0/1	0/3	0/3	0/3	0	0/3	0/3	0/1	0/3	0/1	0/2	0/1	0/3	0/3	0	0/0	0/4	0/3	0/3	0/1	0/3	0/0	0/0	0/0	0	0	0	0	0	0	0	0	0	0	0	0
bs	10:17:00	1	0/3	0/3	0/1	0/4	0/3	0/3	0/3	0/3	0	0/3	0/2	0/0	0/3	0/3	0/3	0/1	0/0	0/3	0	0/3	0/2	0/2	0/2	0/1	0/3	0/0	0/0	0/3	0	0	0	0	1	0	0	0	0	0	0	0
bsh	08:07:00	1	0/1	0/3	0/0	0/4	0/0	0/0	0/0	0/0	0	0/2	0/0	0/0	0/3	0/3	0/3	0/2	0/0	0/1	0	0/3	0/2	0/3	1/3	0/1	0/3	0/0	0/1	0/2	0	0	0	0	1	0	0	0	0	0	0	0
BtbVII	03:07:00	1	0/3	0/2	0/2	0/4	0/2	0/3	0/3	0/3	0	0/3	0/1	0/1	0/3	0/3	0/3	0/2	0/0	0/3	0	0/2	0/2	0/3	0/2	0/3	0/3	0/0	0/0	0/3	0	0	0	0	1	0	0	0	0	0	0	0
btd	14:15:00	2	0/2	0/3	0/1	0/4	0/0	0/3	0/3	0/3	0	0/3	0/0	0/0	0/3	0/1	0/2	0/1	0/3	0/3	0	0/0	0/4	0/3	0/2	0/0	0/3	0/0	0/0	0/1	0	0	0	0	1	0	0	0	0	0	0	0
Bteb2	10:04:00	1	0/3	0/3	0/3	0/4	0/4	0/2	0/2	0/3	0	0/3	0/2	0/1	0/3	0/3	0/3	0/1	0/0	0/3	0	0/4	0/2	0/3	0/3	0/3	0/3	0/0	0/0	0/2	0	0	0	0	1	0	0	0	0	0	0	0
btn	08:18:00	2	0/2	0/3	0/1	0/4	0/0	0/3	0/3	0/3	0	0/2	0/3	0/0	0/3	0/1	0/2	0/0	0/3	0/3	0	0/0	0/4	0/3	0/2	0/1	0/3	0/0	0/0	0/1	0	0	0	0	1	0	0	0	0	0	0	0
bun	02:12:00	1	0/2	0/2	0/1	0/4	0/4	0/3	0/3	0/3	0	0/3	0/2	0/1	0/3	0/3	0/3	0/2	0/0	1/3	0	0/3	0/2	0/3	0/0	0/0	0/0	0/0	0/0	0/2	0	0	1	0	1	0	1	0	0	0	0	0
byn	11:14:00	2	0/1	0/2	0/1	0/4	0/2	0/3	0/3	0/3	0	0/2	0/3	0/0	0/3	0/1	0/2	0/0	0/3	0/3	0	0/0	0/4	0/2	0/2	0/0	0/3	0/0	0/0	0/1	0	0	0	0	1	0	0	0	0	0	0	0
cad	06:21:00	1	0/3	0/2	0/4	0/4	0/4	0/1	0/2	0/3	0	0/3	0/0	0/0	0/3	0/3	0/3	0/0	0/0	0/3	0	0/4	0/2	0/3	0/3	0/2	0/0	0/0	0/2	0/3	0	0	0	0	1	0	0	0	0	0	0	0
Camta	09:05:00	2	0/0	0/0	0/0	0/0	0/0	0/0	0/0	0/0	0	0/0	0/0	0/0	0/0	0/0	0/0	0/0	0/1	0/0	0	0/0	0/0	0/2	0/0	0/0	0/0	0/0	0/0	0/0	0	0	0	0	1	0	0	0	0	0	0	0
cas	05:13:00	1	0/2	0/2	0/2	0/4	0/4	0/3	0/3	0/3	0	0/3	0/1	0/0	0/3	0/3	0/3	0/2	0/0	0/3	0	0/2	0/2	0/3	0/3	0/1	0/3	0/0	0/0	0/3	0	0	1	0	1	0	1	0	0	0	0	0
cato	02:08:00	1	0/2	0/2	0/3	0/4	0/4	0/3	0/3	0/3	0	0/3	0/2	0/1	0/3	0/3	0/3	0/2	0/0	0/3	0	0/3	0/2	0/3	0/2	0/2	0/3	0/0	0/0	0/2	0	0	0	0	1	0	0	0	0	0	0	0
cbt	10:14:00	2	0/1	0/2	0/2	0/4	0/1	0/3	0/3	0/3	0	0/2	0/2	0/0	0/3	0/1	0/2	0/1	0/3	0/3	0	0/0	0/4	0/2	0/3	0/0	0/3	0/0	0/0	0/1	0	0	0	0	1	0	0	0	0	0	0	0
Cenp-C	05:02:00	2	0/2	0/3	0/4	0/4	0/0	0/2	0/3	0/3	0	0/3	0/3	0/1	0/3	0/1	0/2	0/1	0/3	0/3	0	0/0	0/4	0/3	0/2	0/3	0/3	0/2	0/0	0/2	0	0	1	0	0	0	0	0	0	0	0	0
Cf2	12:23:00	1	0/2	0/2	0/1	0/4	0/3	0/3	0/3	0/3	0	0/3	0/1	0/1	0/3	0/3	0/3	0/1	0/0	0/3	0	0/2	0/2	0/3	0/2	0/0	0/0	0/0	0/0	0/3	0	0	0	0	0	0	0	0	0	0	0	0
cg	15:14:00	1	0/3	0/3	0/1	0/4	0/4	0/3	0/3	0/3	0	0/3	0/2	0/0	0/3	0/3	0/3	0/1	0/0	0/3	0	0/2	0/2	0/3	0/3	0/3	0/3	0/0	0/1	0/2	0	0	0	0	1	0	0	0	0	0	0	0
CG10147	10:11:00	1	0/3	0/3	0/4	0/4	0/4	0/3	0/3	0/3	0	0/3	0/1	0/0	0/3	0/3	0/3	0/2	0/0	0/3	0	0/2	0/2	0/3	0/3	0/0	0/3	0/0	0/0	0/2	0	0	0	0	1	0	0	0	0	0	0	0
CG10209	00:02:00	2	0/2	1/3	0/4	0/4	0/2	0/3	0/3	0/3	0	0/3	0/3	0/1	0/3	0/1	0/1	0/1	0/3	0/3	0	0/0	0/4	0/2	0/1	0/3	0/3	0/2	0/2	0/2	0	0	0	0	0	0	0	0	0	0	0	0
CG1024	12:13:00	2	0/1	0/2	0/1	0/4	0/2	0/0	0/2	0/3	0	0/2	0/2	0/0	0/3	0/1	0/2	0/1	0/3	0/1	0	0/0	0/4	0/1	0/2	0/0	0/3	0/0	0/0	0/1	0	0	0	0	1	0	0	0	0	0	0	0
CG10267	02:17:00	1	0/3	0/3	0/2	0/4	0/4	0/3	0/3	0/3	0	0/3	0/2	0/1	0/3	0/3	0/3	0/1	0/0	0/3	0	0/4	0/2	0/3	0/3	0/3	0/3	0/0	0/0	0/2	0	0	0	0	1	0	0	0	0	0	0	0
CG10274	01:12:00	1	0/3	0/2	0/1	0/4	0/4	1/3	0/3	0/3	0	0/3	0/2	0/1	0/3	0/3	0/3	0/2	0/0	0/3	0	0/2	0/2	0/2	0/2	0/2	0/3	0/0	0/2	0/3	0	0	0	0	1	0	0	0	0	0	0	0
CG10321	05:23:00	1	0/0	0/3	0/4	0/4	0/0	0/3	0/3	0/3	0	0/3	0/2	0/1	0/3	0/3	0/3	0/1	0/0	0/3	0	0/2	0/2	0/3	0/3	0/3	0/3	0/0	0/0	0/3	0	0	0	0	1	0	0	0	0	0	0	0
CG10344	06:02:00	2	0/2	0/3	0/4	0/4	0/0	0/3	0/3	0/3	0	0/2	0/3	0/1	0/3	0/1	0/2	0/1	0/3	0/3	0	0/0	0/4	0/3	0/2	0/3	0/3	0/1	0/1	0/2	0	0	0	0	0	0	0	0	0	0	0	0
CG10348	03:06:00	1	0/3	0/2	0/1	0/4	0/4	0/2	0/3	0/3	0	0/3	0/2	0/0	0/3	0/3	0/3	0/2	0/0	0/3	0	0/3	0/2	0/3	0/1	0/2	0/3	0/0	0/0	0/3	0	0	0	0	1	1	0	1	0	0	0	0
CG10366	07:14:00	1	0/2	0/3	0/4	0/4	0/4	0/3	0/3	0/3	0	0/3	0/1	0/0	0/3	0/3	0/3	0/2	0/0	0/3	0	0/3	0/2	0/3	0/3	0/2	0/3	0/0	0/0	0/3	0	0	0	0	1	0	0	0	0	0	0	0
CG10431	14:16:00	2	0/2	0/3	0/1	0/4	0/2	0/3	0/3	0/3	0	0/3	0/3	0/0	0/3	0/1	0/2	0/1	0/3	0/3	0	0/0	0/4	0/3	0/2	0/2	1/3	0/0	0/0	0/1	0	0	0	0	0	0	0	0	0	0	0	0
CG10462	13:22:00	2	0/0	0/3	0/3	0/4	0/2	0/3	0/1	0/3	0	0/3	0/3	0/1	0/3	0/1	0/2	0/1	0/3	0/3	0	0/0	0/4	0/3	0/2	0/3	0/3	0/2	0/0	0/2	0	0	1	0	1	0	1	0	0	0	0	0
CG10543	15:18:00	2	0/2	0/3	0/1	0/4	0/2	0/3	0/3	0/3	0	0/2	0/3	0/1	0/3	0/0	0/2	0/1	0/3	0/3	0	0/0	0/4	0/3	0/2	0/1	0/3	0/1	0/1	0/2	0	0	0	0	1	0	0	0	0	0	0	0
CG10565	02:13:00	2	0/2	0/3	0/4	0/4	0/1	0/3	0/3	0/3	0	0/3	0/3	0/1	0/3	0/1	0/2	0/1	0/3	0/3	0	0/2	0/4	0/3	0/1	0/0	0/3	0/0	0/0	0/0	0	0	0	0	1	0	0	0	0	0	0	0
CG10654	02:09:00	1	0/3	0/2	0/1	0/4	0/4	0/3	0/3	0/3	0	0/3	0/2	0/1	0/3	0/3	0/3	0/2	0/0	0/3	0	0/2	0/2	0/3	0/3	0/3	0/3	0/0	0/2	0/2	0	0	0	0	0	0	0	0	0	0	0	0
CG10669	09:03:00	1	0/3	0/3	0/1	0/4	0/4	0/3	0/3	0/3	0	0/3	0/1	0/0	0/3	0/3	0/3	0/2	0/0	0/3	0	0/2	0/0	0/3	0/2	0/3	0/3	0/0	0/0	0/1	0	0	0	0	1	0	0	0	0	0	0	0
CG10949	12:01:00	1	0/3	0/3	0/2	0/4	0/4	0/3	0/3	0/3	0	1/3	0/2	0/1	0/3	0/2	0/3	0/2	0/0	0/3	0	0/3	0/2	0/3	0/2	0/2	0/0	0/2	0/0	0/3	0	0	0	0	1	0	0	0	0	0	0	0
CG10959	10:01:00	1	0/3	0/3	0/2	0/4	0/4	0/3	0/3	0/3	0	0/3	0/2	0/1	0/3	0/2	0/3	0/1	0/0	0/3	0	0/2	0/2	0/3	0/3	0/3	0/3	0/0	0/0	0/2	0	0	0	0	1	0	0	0	0	0	0	0
CG10979	09:09:00	1	0/3	0/3	0/4	0/4	0/4	0/3	0/3	0/3	0	0/3	0/2	0/0	0/3	0/3	0/3	0/2	0/0	0/3	0	0/1	0/2	0/3	0/2	0/2	0/3	0/0	0/0	0/3	0	0	0	0	1	0	0	0	0	0	0	0
CG11033	05:11:00	2	0/0	0/3	0/1	0/4	0/0	0/0	0/0	0/3	0	0/3	0/3	1/1	0/0	0/0	0/0	0/0	0/2	0/2	0	0/0	0/4	1/2	0/3	1/2	0/3	0/0	0/0	0/0	0	0	1	0	1	0	1	0	0	0	0	0
CG11071	13:16:00	2	0/1	0/3	0/2	0/4	0/1	0/3	0/3	0/3	0	0/3	0/3	0/0	0/3	0/1	0/2	0/1	0/3	0/3	0	0/0	0/4	0/2	0/2	0/1	0/3	0/1	0/0	0/1	0	0	0	0	1	0	0	0	0	0	0	0
CG11093	06:20:00	2	0/2	0/3	0/1	0/4	0/2	0/3	0/3	0/3	0	0/3	0/0	0/1	0/3	0/1	0/2	0/1	0/3	0/3	0	0/0	0/4	0/3	0/3	0/2	0/3	0/0	0/0	0/2	0	0	0	0	0	0	0	0	0	0	0	0
CG11152	09:20:00	1	0/3	0/3	0/0	0/4	0/4	0/3	0/3	0/3	0	0/3	0/2	0/0	0/3	0/3	0/3	0/1	0/0	0/3	0	0/1	0/2	0/3	0/3	0/2	0/3	0/0	0/0	0/3	0	0	0	0	0	0	0	0	0	0	0	0
CG11247	13:03:00	2	0/2	0/3	0/0	0/4	0/2	0/3	0/3	0/3	0	0/3	0/3	0/0	0/3	0/0	0/2	0/1	0/3	1/3	0	0/0	0/4	0/3	0/1	0/3	0/3	0/0	0/0	0/1	0	0	1	0	1	0	1	0	0	0	0	0
CG11294	06:10:00	1	0/3	0/2	0/1	0/4	0/2	0/3	0/3	0/3	0	0/3	0/1	0/0	0/3	0/3	0/3	0/2	0/0	0/3	0	0/3	0/2	0/2	0/3	0/3	0/3	0/2	0/0	0/3	0	0	0	0	1	0	0	0	0	0	0	0
CG11317	15:07:00	1	0/3	0/3	0/1	0/4	0/4	0/3	0/3	0/3	0	0/3	0/1	0/1	0/3	0/3	0/3	0/2	0/0	0/3	0	0/3	0/2	0/1	0/2	0/3	0/3	0/0	0/0	0/2	0	0	0	0	1	0	0	0	0	0	0	0
CG11398	10:16:00	1	0/3	0/3	0/1	0/4	0/4	0/3	0/3	0/3	0	0/2	0/2	0/0	0/3	0/3	0/1	0/2	0/0	0/3	0	0/0	0/2	0/3	0/3	0/3	0/3	0/1	0/0	0/2	0	0	0	0	1	0	0	0	0	0	0	0
CG11456	07:18:00	2	0/1	0/3	0/4	0/4	0/1	0/3	0/3	0/3	0	0/3	0/2	0/1	0/3	0/1	0/2	0/0	0/3	0/3	0	0/0	0/4	0/3	0/3	0/1	0/3	0/1	0/0	0/1	0	0	0	0	1	0	0	0	0	0	0	0
CG11617	08:12:00	1	0/3	0/3	0/4	0/4	0/4	0/3	0/3	0/3	0	0/3	0/2	0/1	0/2	0/0	0/3	0/1	0/0	0/3	0	0/3	0/2	0/3	0/3	0/3	0/0	0/0	0/0	0/3	0	0	0	0	1	0	0	0	0	0	0	0
CG11641	09:21:00	1	0/0	0/0	0/0	0/0	0/0	0/0	0/0	0/0	0	0/0	0/0	0/0	0/0	0/0	0/0	0/0	0/0	0/0	0	0/0	0/0	0/0	0/0	0/0	0/0	0/0	0/0	0/1	0	0	0	0	1	0	0	0	0	0	0	0
CG11676	00:08:00	2	0/0	0/3	0/0	0/0	0/1	0/3	1/3	0/0	0	0/0	0/0	0/0	0/0	0/0	0/0	0/0	0/0	0/0	0	0/0	0/0	0/0	0/0	0/3	0/0	0/0	0/0	0/0	0	0	0	0	0	0	0	0	0	0	0	0
CG11695	12:19:00	2	0/2	0/3	0/1	0/4	0/0	0/3	0/3	0/3	0	0/2	0/3	0/0	0/3	0/1	0/2	0/1	0/3	0/3	0	0/0	0/4	0/1	0/2	0/1	0/3	0/0	0/0	0/2	0	0	0	0	0	0	0	0	0	0	0	0
CG11696	15:08:00	1	0/3	0/3	0/0	0/4	0/4	0/3	0/3	0/3	0	0/3	0/2	0/0	0/3	0/3	0/3	0/1	0/0	0/3	0	0/1	0/2	0/3	0/3	0/3	0/3	0/0	0/2	0/2	0	0	0	0	1	0	0	0	0	0	0	0
CG11723	12:18:00	1	0/3	0/3	0/2	0/4	0/4	0/3	0/3	0/3	0	0/3	0/2	0/0	0/3	0/3	0/3	0/2	0/0	0/3	0	0/3	0/2	0/3	0/3	0/3	0/3	0/0	0/0	0/2	0	0	0	0	1	0	0	0	0	0	0	0
CG11762	10:06:00	2	0/1	0/3	0/1	0/4	0/1	0/3	0/3	0/3	0	0/2	0/3	0/0	0/3	0/1	0/2	0/0	0/3	0/3	0	0/0	0/4	0/3	0/3	0/0	0/3	0/0	0/0	0/2	0	0	0	0	1	0	0	0	0	0	0	0
CG11902	05:04:00	2	0/2	0/3	0/2	0/0	0/3	0/3	0/3	0/3	0	0/3	0/3	0/1	0/0	0/1	0/2	0/1	0/3	0/3	0	0/0	0/4	0/3	0/3	0/2	0/3	0/2	0/0	0/2	0	0	0	0	1	0	0	0	0	0	0	0
CG11906	13:02:00	1	0/3	0/3	0/1	0/4	0/4	0/3	0/3	0/3	0	0/3	0/2	0/0	0/3	0/3	0/3	0/2	0/0	0/3	0	0/1	0/2	0/3	0/3	0/3	0/3	0/1	0/0	0/2	0	0	0	0	1	0	0	0	0	0	0	0
CG11966	06:13:00	2	0/2	0/3	1/4	0/4	0/0	0/3	0/3	0/3	0	0/3	0/2	0/0	0/3	0/1	0/2	0/0	0/3	0/3	0	0/0	0/4	0/2	0/1	0/3	0/3	0/0	0/0	0/2	0	0	0	0	1	0	0	0	0	0	0	0
CG11971	09:06:00	1	0/3	0/3	0/1	0/4	0/3	0/3	0/3	0/3	0	0/3	0/0	0/0	0/3	0/3	0/3	0/2	0/0	0/3	0	0/3	0/1	0/3	0/2	0/3	0/3	0/0	0/0	0/2	0	0	0	0	1	0	0	0	0	0	0	0
CG11984	14:13:00	2	0/1	0/3	0/3	0/4	0/2	0/3	0/3	0/3	0	0/3	0/3	0/0	0/3	0/1	0/2	0/1	0/3	0/3	0	0/0	0/4	0/3	0/3	0/1	1/3	0/0	0/0	0/2	0	0	1	1	0	0	0	1	0	0	0	1
CG12029	03:17:00	1	0/3	0/3	0/3	0/4	0/3	0/0	0/2	0/3	0	0/3	0/0	0/1	0/0	0/0	0/0	0/0	0/0	0/3	0	0/2	0/1	0/2	0/0	0/1	0/0	0/0	0/0	0/0	0	0	0	0	1	0	0	0	0	0	0	0
CG12054	00:20:00	2	0/2	0/2	0/2	0/4	0/2	0/3	0/3	0/3	0	0/2	0/3	0/1	0/3	0/1	0/1	0/1	0/1	0/3	0	0/0	0/3	0/3	0/3	0/3	0/3	0/1	0/1	0/1	0	0	0	0	0	0	0	0	0	0	0	0
CG12071	04:06:00	1	0/3	0/2	0/3	0/4	0/4	0/3	0/2	0/3	0	0/3	0/2	0/0	0/3	0/3	0/3	0/2	0/0	0/3	0	0/4	0/2	0/3	0/2	0/3	0/0	0/0	0/1	0/3	0	0	0	0	1	0	0	0	0	0	0	0
CG12075	01:19:00	2	0/2	0/3	0/1	0/4	0/1	0/3	0/3	0/3	0	0/3	0/3	0/1	0/3	0/1	0/2	0/0	0/3	0/3	0	0/0	0/4	0/0	0/3	0/2	0/3	0/2	0/0	0/1	0	0	0	0	0	0	0	0	0	0	0	0
CG12124	07:17:00	2	0/0	0/0	0/0	0/0	0/0	0/0	0/0	0/0	0	0/0	0/0	0/0	0/0	0/0	0/0	0/0	0/1	0/0	0	0/0	0/0	0/0	0/0	0/0	0/0	0/0	0/0	0/0	0	0	0	0	1	0	0	0	0	0	0	0
CG12219	05:14:00	1	0/3	0/2	0/0	0/4	0/4	0/3	0/3	0/3	0	0/3	0/1	0/0	0/3	0/3	0/3	0/2	0/0	0/3	0	0/2	0/0	0/3	0/2	0/2	0/3	0/0	0/0	0/2	0	0	0	0	1	0	0	0	0	0	0	0
CG12236	09:00:00	2	0/2	0/3	0/3	0/4	0/2	0/3	0/3	0/3	0	0/3	0/3	0/1	0/3	0/1	0/2	0/1	0/3	0/3	0	0/0	0/4	0/3	0/1	0/3	0/3	0/0	0/2	0/2	0	0	0	0	1	0	0	0	0	0	0	0
CG12299	03:03:00	1	0/2	0/3	0/3	0/4	0/4	0/3	0/2	0/3	0	0/0	0/2	0/0	0/3	0/3	0/3	0/1	0/0	0/3	0	0/1	0/2	0/0	0/1	0/1	0/3	0/0	0/0	0/1	0	0	0	0	1	0	0	0	0	0	0	0
CG12361	13:08:00	2	0/2	0/3	0/1	0/4	0/0	0/3	0/3	0/3	0	0/3	0/2	0/0	0/3	0/1	0/2	0/0	0/3	0/3	0	0/0	0/4	0/3	0/3	0/0	0/3	0/0	0/0	0/2	0	0	0	0	0	0	0	0	0	0	0	0
CG12391	09:04:00	1	0/3	0/3	0/1	0/4	0/3	0/3	0/3	0/3	0	0/3	0/2	0/0	0/3	0/0	0/3	0/1	0/0	0/3	0	0/3	0/2	0/3	0/3	0/2	0/3	0/0	0/0	0/2	0	0	0	0	1	0	0	0	0	0	0	0
CG1244	03:15:00	2	0/2	0/3	0/2	0/4	0/1	0/3	0/3	0/3	0	0/3	0/3	0/1	0/0	0/0	0/2	0/1	0/3	0/3	0	0/0	0/4	0/3	0/3	0/3	0/3	0/0	0/0	0/1	0	0	0	0	1	0	0	0	0	0	0	0
CG12605	11:18:00	1	0/3	0/3	0/3	0/4	0/4	0/3	0/3	0/3	0	0/3	0/2	0/1	0/3	0/3	0/3	0/1	0/0	0/3	0	0/3	0/2	0/3	0/3	0/1	0/3	0/0	0/0	0/2	0	0	0	0	1	0	0	0	0	0	0	0
CG12659	04:12:00	2	0/1	0/3	0/4	0/4	0/1	0/3	0/3	0/3	0	0/3	0/2	0/0	0/3	0/1	0/2	0/1	0/3	0/3	0	0/0	0/4	0/3	1/3	0/0	0/3	0/2	0/0	0/0	0	0	0	0	0	0	0	0	0	0	0	0
CG12744	00:18:00	1	0/3	0/3	0/4	0/4	0/4	0/3	0/3	0/3	0	0/3	0/2	0/1	0/3	0/3	0/3	0/0	0/0	0/3	0	0/3	0/2	0/3	0/3	0/3	0/2	0/1	1/2	0/2	0	0	0	0	0	0	0	0	0	0	0	0
CG12942	01:01:00	1	0/3	0/2	0/2	0/4	0/3	0/3	0/3	0/3	0	0/2	0/2	0/1	0/3	0/3	0/3	0/2	0/0	0/3	0	0/3	0/2	0/3	0/2	0/3	0/3	0/1	0/1	0/3	0	0	0	0	1	0	0	0	0	0	0	0
CG13123	10:14:00	1	0/3	0/3	0/1	0/4	0/4	0/3	0/3	0/3	0	0/3	0/1	0/0	0/3	0/3	0/3	0/2	0/0	0/3	0	0/3	0/2	0/3	0/3	0/2	0/3	0/0	0/0	0/2	0	0	0	0	1	0	0	0	0	0	0	0
CG13204	14:06:00	2	0/2	0/3	0/1	0/4	0/1	0/3	0/3	0/3	0	0/3	0/3	0/0	0/3	0/1	0/2	0/0	0/3	0/3	0	0/0	0/4	0/3	0/3	0/3	0/3	0/0	0/0	0/1	0	0	0	0	1	0	0	0	0	0	0	0
CG13287	06:07:00	2	0/1	0/3	0/1	0/4	0/1	0/3	0/3	0/3	0	0/2	0/3	0/1	0/3	0/1	0/2	0/1	0/3	0/3	0	0/0	0/4	0/2	0/2	1/1	0/3	0/1	0/0	0/2	0	0	0	0	0	0	0	0	0	0	0	0
CG13296	12:03:00	1	0/3	0/3	0/2	0/4	0/2	0/3	0/3	0/3	0	0/3	0/2	0/0	0/3	0/3	0/3	0/2	0/0	0/3	0	0/4	0/2	0/3	0/3	0/3	0/3	0/0	0/1	0/3	0	0	0	0	0	0	0	0	0	0	0	0
CG13424	07:08:00	2	0/2	0/3	0/1	0/4	0/0	0/3	0/3	0/3	0	0/3	0/3	1/1	0/3	0/0	0/2	0/0	0/1	0/3	0	0/0	0/4	0/3	0/0	0/3	0/0	0/0	0/0	0/0	0	0	0	0	0	0	0	0	0	0	0	0
CG13617	13:04:00	2	0/1	0/3	0/1	0/4	0/1	0/3	0/3	0/3	0	0/3	0/3	0/0	0/3	0/1	0/2	0/1	0/3	0/3	0	0/0	0/4	0/2	1/2	0/3	0/3	0/0	0/0	0/2	0	0	0	0	1	0	0	0	0	0	0	0
CG13624	03:19:00	1	0/3	0/3	0/4	0/4	0/3	0/3	0/3	0/3	0	0/3	0/2	0/1	0/3	0/3	0/3	0/1	0/0	0/3	0	0/3	0/2	0/2	0/3	0/3	0/3	0/0	0/2	0/2	0	0	0	0	1	0	0	0	0	0	0	0
CG13775	14:05:00	2	0/2	0/3	0/2	0/4	0/1	0/3	0/3	0/3	0	0/2	0/3	0/0	0/3	0/1	0/2	0/1	0/3	0/3	0	0/0	0/4	0/3	0/3	0/0	0/3	0/1	0/0	0/2	0	0	0	0	0	0	0	0	0	0	0	0
CG1407	06:22:00	2	0/2	0/3	0/1	0/4	0/1	0/3	0/3	0/3	0	0/3	0/0	0/1	0/3	0/1	0/2	0/1	0/3	0/3	0	0/0	0/4	0/3	0/3	0/0	0/3	0/0	0/0	0/2	0	0	0	0	0	0	0	0	0	0	0	0
CG14117	05:20:00	2	0/1	0/3	0/3	0/4	0/2	0/3	0/3	0/3	0	0/3	0/0	0/1	0/3	0/1	0/2	0/0	0/3	0/3	0	0/0	0/4	0/2	1/3	0/2	0/3	0/0	0/0	0/1	0	0	0	0	0	0	0	0	0	0	0	0
CG14441	03:13:00	2	0/2	0/3	0/2	0/4	0/0	0/3	0/3	0/3	0	0/3	1/2	0/1	0/3	0/1	0/2	0/0	0/3	0/3	0	0/0	0/4	0/3	0/2	0/3	0/3	0/0	0/0	0/0	0	0	0	0	0	0	0	0	0	0	0	0
CG14451	15:03:00	1	0/3	0/3	0/4	0/4	0/4	0/3	0/3	0/3	0	0/3	0/2	0/1	0/3	0/3	0/3	0/0	0/0	0/3	0	0/1	0/2	0/3	0/2	0/3	0/3	0/2	0/0	0/3	0	0	0	0	0	0	0	0	0	0	0	0
CG14655	03:04:00	1	0/0	0/0	0/0	0/0	0/0	0/0	0/0	0/0	0	0/0	0/0	0/0	0/0	0/0	0/0	0/0	0/0	0/0	0	0/0	0/0	0/0	0/0	0/0	0/0	0/0	0/0	0/0	0	0	0	0	1	0	0	0	0	0	0	0
CG14667	06:06:00	1	0/0	0/0	0/0	1/4	0/0	0/0	0/0	0/0	0	0/0	0/0	0/0	0/0	0/0	0/0	0/0	0/0	0/0	0	0/0	0/0	0/0	0/0	0/0	0/0	0/0	0/0	0/0	0	0	1	0	1	0	1	0	0	0	0	0
CG14710	10:09:00	1	0/3	0/3	0/0	0/4	0/4	0/3	0/3	0/3	0	0/3	0/0	0/0	0/2	0/3	0/3	0/2	0/0	0/3	0	0/1	0/2	0/3	0/3	0/3	0/3	0/2	0/0	0/3	0	0	0	0	1	0	0	0	0	0	0	0
CG14711	00:05:00	1	0/3	0/2	0/1	0/4	0/4	0/3	0/3	0/3	0	0/3	0/2	0/1	0/3	0/3	0/3	0/1	0/0	0/3	0	0/4	0/2	0/3	0/3	0/3	0/3	0/0	0/1	0/3	0	0	0	0	1	0	0	0	0	0	0	0
CG14860	06:04:00	2	0/1	0/3	0/1	0/1	0/2	0/3	0/3	0/3	0	0/3	0/3	0/1	0/3	0/1	0/2	0/1	0/3	0/3	0	0/0	0/4	0/3	0/2	0/3	0/3	0/0	0/0	0/1	0	0	0	0	0	0	0	0	0	0	0	0
CG14962	02:15:00	1	0/3	0/3	0/2	0/4	0/3	0/3	0/3	0/3	0	0/3	0/2	0/1	0/3	0/0	0/3	0/2	0/0	0/3	0	0/4	0/2	0/3	0/2	0/3	0/3	0/0	0/0	0/0	0	0	0	0	1	0	0	0	0	0	0	0
CG14965	08:10:00	2	0/2	0/3	0/2	0/4	0/3	0/3	0/3	0/3	0	0/3	0/3	0/1	0/3	0/1	0/2	0/0	0/3	0/3	0	0/0	0/4	0/3	0/0	0/2	0/0	0/1	0/0	0/0	0	0	0	0	0	0	0	0	0	0	0	0
CG15073	14:02:00	2	0/1	0/3	0/1	0/4	0/2	0/3	0/3	0/3	0	0/3	0/3	0/1	0/3	0/0	0/2	0/1	0/3	0/3	0	0/0	0/4	0/2	0/3	0/3	0/3	0/2	0/0	0/2	0	0	1	0	1	0	1	0	0	0	0	0
CG15216	01:14:00	2	0/2	0/3	0/4	0/4	0/3	0/3	0/3	0/3	0	0/3	0/3	0/1	0/3	0/1	0/2	0/1	0/3	0/3	0	0/0	0/4	0/2	0/3	0/1	0/3	0/0	0/0	0/0	0	0	0	0	0	0	0	0	0	0	0	0
CG15269	09:10:00	2	0/1	0/2	0/1	0/4	0/1	0/3	0/2	0/3	0	0/3	0/1	0/0	0/3	0/1	0/2	0/1	0/3	0/3	0	0/0	0/4	0/2	0/3	0/0	0/3	0/0	0/0	0/1	0	0	0	0	0	0	0	0	0	0	0	0
CG15286	02:09:00	2	0/1	0/3	0/1	0/4	0/2	0/3	0/3	0/3	0	0/3	0/3	0/1	0/3	0/1	0/2	0/0	0/3	0/3	0	0/0	0/4	0/3	0/3	0/0	0/3	0/0	0/0	0/1	0	0	0	0	0	0	0	0	0	0	0	0
CG15336	02:04:00	1	0/0	0/0	0/0	0/4	0/0	0/0	0/2	0/3	0	0/0	0/0	0/0	0/0	0/0	0/0	0/0	0/0	0/2	0	0/0	0/0	0/0	0/0	0/0	0/3	0/2	0/0	0/0	0	0	0	0	0	0	0	0	0	0	0	0
CG15436	12:10:00	1	0/3	0/3	0/1	0/4	0/4	0/3	0/2	0/3	0	0/3	0/2	0/0	0/3	0/3	0/3	0/2	0/0	0/3	0	0/4	0/2	0/3	0/2	0/1	0/3	0/0	0/0	0/2	0	0	0	0	0	0	0	0	0	0	0	0
CG15455	13:09:00	2	0/1	0/3	0/3	0/4	0/2	0/0	0/3	0/1	0	0/3	0/3	0/0	0/1	0/0	0/0	0/1	0/1	0/0	0	0/0	0/4	0/3	0/3	0/0	0/3	0/0	0/0	0/0	0	0	0	0	0	0	0	0	0	0	0	0
CG15514	10:02:00	1	0/3	0/3	0/3	0/4	0/4	0/3	0/3	0/3	0	0/3	0/2	0/0	0/3	0/3	0/3	0/2	0/0	0/3	0	0/2	0/2	0/2	0/2	0/3	0/3	0/0	0/0	0/2	0	0	0	0	1	0	0	0	0	0	0	0
CG15696	02:02:00	1	0/3	0/2	0/1	0/4	0/4	0/3	0/3	0/3	0	0/3	0/2	0/1	0/3	0/3	0/3	0/2	0/0	0/3	0	0/3	0/2	0/2	0/2	0/2	0/3	0/0	0/2	0/3	0	0	0	0	0	0	0	0	0	0	0	0
CG15710	06:12:00	1	1/2	0/2	0/1	0/4	0/4	0/3	0/3	0/3	0	0/3	0/2	0/0	0/2	0/3	0/3	0/2	0/0	0/3	0	0/3	0/0	0/3	0/2	0/2	0/3	0/0	0/0	0/3	0	0	1	0	1	0	1	0	0	0	0	0
CG15715	05:10:00	2	0/2	0/3	0/4	0/4	0/1	0/3	0/3	0/3	0	0/3	0/3	0/0	0/3	0/1	0/2	0/1	0/3	0/3	0	0/0	0/4	0/3	0/3	0/0	0/3	0/0	0/2	0/0	0	0	0	0	0	0	0	0	0	0	0	0
CG15782	13:12:00	1	0/0	0/2	0/0	0/1	0/0	0/0	0/0	0/1	0	0/2	0/0	0/0	0/2	0/3	0/2	0/2	0/0	0/1	0	0/1	0/2	0/1	0/1	0/0	0/0	0/0	0/0	0/1	0	0	0	0	0	0	0	0	0	0	0	0
CG1602	07:12:00	1	0/3	0/3	0/1	0/4	0/4	0/3	0/3	0/3	0	0/3	0/1	0/0	0/2	0/3	0/3	0/2	0/0	0/3	0	0/4	0/1	0/3	0/3	0/2	0/3	0/0	0/1	0/3	0	0	0	0	1	0	0	0	0	0	0	0
CG1620	14:01:00	2	0/2	0/3	0/1	0/4	0/2	0/3	0/3	1/3	0	0/3	0/3	0/0	0/3	0/1	0/2	0/1	0/3	0/3	0	0/0	0/4	0/3	0/3	0/3	0/3	0/2	0/1	0/2	0	0	0	0	0	0	0	0	0	0	0	0
CG16801	09:06:00	2	0/2	0/3	0/4	0/4	0/0	0/0	0/3	0/3	0	0/2	0/2	0/0	0/3	0/1	0/2	0/0	0/3	0/3	0	0/0	0/4	0/2	0/3	0/1	0/0	0/0	0/0	0/0	0	0	0	0	1	0	0	0	0	0	0	0
CG16863	00:14:00	2	0/2	0/3	0/3	0/4	0/2	0/3	0/3	0/3	0	0/3	0/2	0/1	0/3	0/1	0/1	0/1	0/3	0/3	0	0/2	0/4	0/3	0/3	0/1	0/3	0/0	0/0	0/1	0	0	0	0	0	0	0	0	0	0	0	0
CG16899	08:23:00	1	0/0	0/3	0/1	0/4	0/4	0/2	0/3	0/3	0	0/3	0/2	0/1	0/3	0/3	0/3	0/1	0/0	0/3	0	0/4	0/2	0/1	0/3	0/3	0/3	0/1	0/0	0/2	0	0	0	0	1	0	0	0	0	0	0	0
CG17181	08:21:00	1	0/3	0/3	0/2	0/4	0/4	0/3	0/3	0/3	0	0/3	0/2	0/1	0/3	0/3	0/3	0/2	0/0	0/3	0	0/4	0/2	0/3	1/3	0/2	0/3	0/0	0/0	0/3	0	0	0	0	1	0	0	0	0	0	0	0
CG17186	00:13:00	1	0/3	1/3	0/2	0/4	0/4	0/3	0/3	0/3	0	0/3	1/2	0/1	0/3	0/3	0/3	0/1	0/0	0/3	0	0/4	0/0	1/3	0/0	0/3	0/0	0/0	0/2	0/3	0	0	0	0	1	0	0	0	0	0	0	0
CG17195	06:08:00	2	0/1	0/3	0/0	0/4	0/1	0/3	0/1	0/3	0	0/3	0/3	0/1	0/3	0/1	0/2	0/0	0/3	0/3	0	0/0	0/4	0/3	0/3	0/0	0/3	0/0	0/0	0/1	0	0	0	0	0	0	0	0	0	0	0	0
CG17197	06:12:00	2	0/1	0/3	0/2	0/4	0/1	0/3	0/3	0/3	0	0/3	0/3	0/0	0/3	0/1	0/2	0/0	0/3	0/3	0	0/0	0/4	0/2	0/2	0/0	0/3	0/1	0/1	0/0	0	0	0	0	0	0	0	0	0	0	0	0
CG17198	06:16:00	2	0/2	0/3	0/1	0/4	0/0	0/3	0/3	0/3	0	0/3	0/3	0/0	0/3	0/1	0/2	0/0	0/3	0/3	0	0/0	0/4	0/2	0/2	0/1	0/3	0/0	0/0	0/2	0	0	0	0	0	0	0	0	0	0	0	0
CG17257	08:06:00	2	0/1	0/3	0/0	0/4	0/2	0/3	0/3	0/3	0	0/2	0/3	0/0	0/3	0/1	0/2	0/0	0/3	0/3	0	0/0	0/4	0/3	0/3	0/0	0/3	0/0	0/0	0/2	0	0	0	0	0	0	0	0	0	0	0	0
CG17287	08:02:00	2	0/2	0/3	0/1	0/4	0/0	0/3	0/3	0/3	0	0/3	0/3	0/0	0/3	0/1	0/2	0/1	0/3	0/3	0	0/0	0/4	0/3	0/2	0/2	0/3	0/0	0/0	0/2	0	0	0	0	0	0	0	0	0	0	0	0
CG17328	06:03:00	1	0/3	0/3	0/2	0/4	0/4	0/3	0/3	0/3	0	0/3	0/2	0/1	0/3	0/3	0/3	0/2	0/0	0/3	0	0/2	0/0	0/2	0/2	0/3	0/3	0/0	0/0	0/3	0	0	0	0	1	0	0	0	0	0	0	0
CG17359	10:22:00	1	0/0	0/2	0/2	0/4	0/4	0/3	0/3	0/3	0	0/2	0/1	0/1	0/3	0/3	0/3	0/2	0/0	1/3	0	0/1	0/2	0/2	0/2	0/3	0/3	0/2	0/0	0/2	0	0	1	0	1	0	1	0	0	0	0	0
CG17361	13:21:00	1	0/3	0/3	0/1	0/4	0/4	0/3	0/3	0/2	0	0/3	0/2	0/0	0/3	0/3	0/3	0/1	0/0	0/3	0	0/4	0/2	0/3	0/3	0/3	0/3	0/0	0/0	0/2	0	0	0	0	0	0	0	0	0	0	0	0
CG17385	08:00:00	1	0/3	0/3	0/4	0/4	0/4	0/3	0/3	0/3	0	0/3	0/2	0/1	0/3	0/3	0/3	0/1	0/0	0/3	0	0/2	0/2	0/3	0/1	0/2	0/0	0/1	0/2	0/2	0	0	0	0	1	0	0	0	0	0	0	0
CG17568	01:10:00	1	0/3	0/2	0/1	0/4	0/4	0/3	0/3	0/3	0	0/3	0/2	0/0	0/3	0/3	0/3	0/2	0/0	0/3	0	0/3	0/2	0/3	0/3	0/3	0/3	0/0	0/2	0/3	0	0	0	0	1	0	0	0	0	0	0	0
CG17612	03:00:00	2	0/2	0/3	0/4	0/4	0/1	0/3	0/3	0/3	0	0/3	0/3	0/1	0/3	0/1	0/2	0/1	0/3	0/3	0	0/0	0/4	0/3	0/3	0/3	0/3	0/1	0/0	0/2	0	0	0	0	0	0	0	0	0	0	0	0
CG17801	12:04:00	1	0/3	0/3	0/0	0/4	0/4	0/3	0/3	0/3	0	0/3	0/2	0/0	0/3	0/3	0/3	0/2	0/0	0/3	0	0/2	0/2	0/3	0/2	0/3	0/3	0/0	0/0	0/2	0	0	0	0	0	0	0	0	0	0	0	0
CG17802	08:19:00	1	0/3	0/3	0/2	0/4	0/4	0/3	0/3	0/3	0	0/3	0/2	0/1	0/3	0/3	0/3	0/2	0/0	0/3	0	0/4	0/2	0/3	0/3	1/3	0/3	0/0	0/0	0/2	0	0	0	0	1	0	0	0	0	0	0	0
CG17803	09:00:00	1	0/3	0/3	0/3	0/4	0/4	0/3	0/3	0/3	0	0/3	0/2	0/1	0/2	0/3	0/3	0/2	0/0	0/3	0	0/2	0/2	0/3	0/2	0/3	0/3	0/2	0/1	0/2	0	0	1	0	1	0	1	0	0	0	0	0
CG17829	12:11:00	1	0/3	1/3	0/3	0/4	0/3	0/3	0/3	0/3	0	0/3	0/0	0/0	0/3	0/3	0/3	0/0	0/0	0/3	0	0/2	0/0	0/2	0/0	0/0	0/0	0/0	0/0	0/2	0	0	0	0	1	0	0	0	0	0	0	0
CG17836	01:12:00	2	0/2	0/3	0/1	0/4	0/0	1/3	0/3	0/3	0	0/3	0/3	0/1	0/3	0/1	0/2	0/1	0/3	0/3	0	0/2	0/4	0/3	0/3	0/0	0/3	0/0	0/0	0/1	0	0	1	0	1	0	1	0	0	0	0	0
CG17912	14:02:00	1	0/3	0/3	0/2	0/4	0/4	0/3	0/3	0/3	0	0/3	0/2	0/0	0/2	0/3	0/3	0/0	0/0	0/3	0	0/2	0/2	0/1	0/3	0/3	0/3	0/0	0/0	0/3	0	0	0	0	1	0	0	0	0	0	0	0
CG1792	14:16:00	1	0/3	0/3	0/3	0/4	0/4	0/3	0/3	0/3	0	0/3	0/2	0/0	0/3	0/3	0/3	0/1	0/0	0/3	0	0/1	0/0	0/3	0/3	0/3	0/3	0/0	0/1	0/1	0	0	0	0	1	0	0	0	0	0	0	0
CG18011	09:17:00	1	0/0	0/0	0/0	0/0	0/0	0/0	0/0	0/1	0	0/3	0/0	0/0	0/0	0/0	0/0	0/0	0/0	0/0	0	0/0	0/0	0/0	0/0	0/0	0/0	0/0	0/0	0/0	0	0	0	0	0	0	0	0	0	0	0	0
CG18262	02:05:00	2	0/2	0/3	0/1	0/4	0/1	0/3	0/3	0/3	0	0/3	0/3	0/0	0/3	0/1	0/2	0/1	0/3	0/3	0	0/0	0/4	0/2	0/3	0/3	0/3	0/0	0/0	0/0	0	0	0	0	1	0	0	0	0	0	0	0
CG1832	05:10:00	1	0/3	0/2	0/1	0/4	0/4	0/3	0/3	0/3	0	0/3	0/1	0/0	0/3	0/3	0/3	0/2	0/0	0/3	0	0/3	0/2	0/3	0/3	0/3	0/3	0/0	0/0	0/3	0	0	0	0	1	0	0	0	0	0	0	0
CG18446	00:00:00	2	0/1	0/2	0/1	0/4	0/2	0/3	0/3	0/3	0	0/3	0/3	0/1	0/3	0/1	0/1	0/1	0/3	0/3	0	0/2	0/4	0/3	0/3	0/3	0/3	0/2	0/0	0/2	0	0	1	0	1	0	1	0	0	0	0	0
CG1845	13:09:00	1	0/1	0/3	0/1	0/4	0/4	0/3	0/3	0/3	0	0/3	0/2	0/0	0/3	0/3	0/3	0/0	0/0	0/3	0	0/2	0/0	0/2	0/2	0/3	0/3	0/0	0/0	0/2	0	0	1	1	1	0	1	1	0	0	0	1
CG18599	10:11:00	2	0/0	0/3	0/0	0/0	0/0	0/0	0/1	0/0	0	0/0	0/0	0/1	0/0	0/0	0/0	0/0	0/1	0/0	0	0/0	0/4	0/0	1/3	0/0	0/3	0/0	0/0	0/0	0	0	0	0	0	0	0	0	0	0	0	0
CG18619	00:06:00	1	0/3	0/2	0/1	0/4	0/3	0/3	0/0	0/3	0	0/3	0/2	0/1	0/3	0/3	0/3	0/1	0/0	0/3	0	0/3	0/2	0/3	0/3	0/3	0/3	0/0	0/0	0/3	0	0	1	0	1	0	1	0	0	0	0	0
CG18764	02:01:00	2	0/2	0/3	0/1	0/4	0/2	0/3	0/3	0/3	0	0/3	0/3	0/0	0/3	0/1	0/2	0/1	0/3	0/3	0	0/0	0/4	0/3	0/2	0/3	0/3	0/0	0/1	0/1	0	0	0	0	0	0	0	0	0	0	0	0
CG2052	03:18:00	2	0/2	0/3	0/1	0/4	0/0	0/2	1/3	0/3	0	0/3	0/2	0/1	0/3	0/1	0/2	0/0	0/2	0/3	0	0/0	0/4	0/3	0/3	0/3	0/3	0/0	0/0	0/0	0	0	1	0	1	0	1	0	0	0	0	0
CG2116	09:16:00	1	1/3	0/3	0/3	0/4	0/4	0/3	0/3	0/3	0	0/3	0/2	0/0	0/3	0/3	0/3	0/2	0/0	0/3	0	0/3	0/2	0/3	0/3	0/2	0/3	0/0	0/0	0/2	0	0	0	0	1	0	0	0	0	0	0	0
CG2129	12:07:00	1	0/3	0/3	0/1	0/4	0/2	0/3	0/3	0/3	0	0/3	0/0	0/0	0/3	0/3	0/3	0/2	0/0	0/3	0	0/2	0/0	0/3	0/0	0/1	0/0	0/0	0/1	0/2	0	0	0	0	0	0	0	0	0	0	0	0
CG2199	01:21:00	1	0/3	0/0	0/2	0/4	0/4	0/2	0/3	0/3	0	0/3	0/2	0/1	0/3	0/3	0/3	0/1	0/0	0/3	0	0/1	0/2	0/3	0/2	0/3	0/3	0/0	0/2	0/3	0	0	0	0	1	0	0	0	0	0	0	0
CG2202	07:21:00	1	0/3	0/3	0/3	0/4	0/4	0/3	0/3	0/3	0	0/3	0/2	0/1	0/3	0/3	0/3	0/0	0/0	0/3	0	0/2	0/2	0/2	0/2	0/2	0/3	0/0	0/0	0/3	0	0	1	0	1	0	1	0	0	0	0	0
CG2678	08:13:00	1	0/3	0/3	0/2	0/4	0/4	0/3	0/3	0/3	0	0/3	0/2	0/0	0/2	0/3	0/3	0/2	0/0	0/3	0	0/4	0/2	0/3	0/2	0/2	0/3	0/1	0/0	0/3	0	0	1	0	1	0	1	0	0	0	0	0
CG2702	02:04:00	2	0/0	0/3	0/4	0/4	0/2	0/3	0/3	0/3	0	0/3	0/3	0/0	0/3	0/1	0/2	0/0	0/3	0/3	0	0/0	0/4	0/3	0/3	0/3	0/3	0/2	0/0	0/1	0	0	0	0	0	0	0	0	0	0	0	0
CG2712	14:19:00	1	0/3	0/3	0/4	0/4	0/3	0/3	0/3	0/3	0	0/3	0/2	0/0	0/3	0/3	0/3	0/0	0/0	0/3	0	0/2	0/0	1/3	0/3	0/1	0/3	0/0	0/0	0/1	0	0	0	0	0	0	0	0	0	0	0	0
CG2790	02:11:00	2	0/2	0/3	0/1	0/4	0/1	0/2	0/3	0/3	0	0/3	0/3	0/1	0/3	0/1	0/2	0/1	0/3	0/3	0	0/2	0/4	0/1	0/2	0/0	0/3	0/0	0/0	0/1	0	0	0	0	0	0	0	0	0	0	0	0
CG2808	09:02:00	1	0/3	0/3	0/1	0/4	0/2	0/0	0/1	0/2	0	0/3	0/0	0/0	0/3	0/3	0/3	0/2	0/0	0/3	0	0/3	0/2	0/2	0/3	0/2	0/3	0/1	0/0	0/2	0	0	0	0	0	0	0	0	0	0	0	0
CG2875	08:08:00	2	0/1	0/2	0/1	0/4	0/1	0/3	0/3	0/3	0	0/3	0/3	0/0	0/3	0/1	0/2	0/1	0/3	0/3	0	0/0	0/4	0/3	0/3	0/0	0/3	0/0	0/0	0/2	0	0	0	0	0	0	0	0	0	0	0	0
CG2889	07:20:00	1	0/2	0/0	0/1	0/4	0/4	0/0	0/3	0/3	0	0/3	0/0	0/1	0/0	0/0	0/3	0/0	0/0	0/3	0	0/4	0/2	0/3	0/3	0/2	0/0	0/0	0/0	0/1	0	0	0	0	0	0	0	0	0	0	0	0
CG30020	13:07:00	1	0/0	0/0	0/0	1/4	0/3	0/0	0/0	0/0	0	0/0	0/1	0/0	0/0	0/0	0/0	0/0	0/0	0/0	0	0/0	0/0	0/0	0/0	0/0	0/0	0/0	0/0	0/0	0	0	1	1	1	0	1	1	0	0	0	1
CG30077	05:14:00	2	0/1	0/3	0/2	0/4	0/1	0/3	0/3	0/3	0	0/2	0/3	0/0	0/3	0/1	0/2	0/1	0/3	0/3	0	0/0	0/4	0/2	0/2	0/0	0/3	0/0	0/0	0/2	0	0	0	0	0	0	0	0	0	0	0	0
CG3032	12:06:00	2	0/2	0/3	0/2	0/4	0/0	0/3	0/3	0/3	0	0/3	0/2	0/0	0/3	0/1	0/2	0/0	0/3	0/3	0	0/0	0/4	0/3	0/3	0/0	0/3	0/0	0/0	0/1	0	0	0	0	0	0	0	0	0	0	0	0
CG30420	07:07:00	1	0/3	0/3	0/1	0/4	0/3	0/3	0/3	0/3	0	0/3	0/2	0/0	0/3	0/3	0/3	0/2	0/0	0/3	0	0/2	0/2	0/3	0/2	0/3	0/3	0/0	0/0	0/3	0	0	0	0	1	0	0	0	0	0	0	0
CG30431	06:05:00	1	0/3	0/3	0/3	0/4	0/4	0/3	0/3	0/3	0	0/3	0/2	0/1	0/3	0/3	0/3	0/2	0/0	0/3	0	0/2	0/0	1/3	0/0	0/3	0/0	0/1	0/0	0/3	0	0	0	0	0	0	0	0	0	0	0	0
CG30443	05:12:00	1	0/3	0/2	0/1	0/4	0/3	0/3	0/3	0/3	0	0/3	0/1	0/0	0/3	0/3	0/3	0/2	0/0	0/3	0	0/3	0/0	0/2	0/2	0/2	0/3	0/0	0/0	0/3	0	0	0	0	1	0	0	0	0	0	0	0
CG3075	11:00:00	1	0/1	0/2	0/0	0/4	0/3	0/0	0/0	0/0	0	0/2	0/2	0/0	0/2	0/2	0/2	0/0	0/0	0/0	0	0/1	0/0	0/0	0/0	0/0	0/3	0/0	0/0	0/2	0	0	0	0	0	0	0	0	0	0	0	0
CG31169	05:18:00	2	0/1	0/3	0/3	0/4	0/2	0/2	0/3	0/3	0	0/3	0/3	0/1	0/3	0/0	0/2	0/0	0/2	0/3	0	0/0	0/4	0/3	0/3	0/1	0/3	0/1	0/0	0/0	0	0	0	0	0	0	0	0	0	0	0	0
CG31224	07:13:00	2	0/0	0/0	0/0	0/0	0/0	0/0	0/0	0/0	0	0/0	0/0	0/0	0/0	0/0	0/2	0/0	0/1	0/3	0	0/0	0/0	0/0	0/0	0/0	0/0	0/0	0/0	0/0	0	0	0	0	1	0	0	0	0	0	0	0
CG3136	03:05:00	1	0/1	0/2	0/1	0/4	0/4	0/3	0/2	0/3	0	0/3	0/0	0/0	0/3	0/3	0/3	0/1	0/0	0/2	0	0/1	0/2	0/2	0/1	0/3	0/3	0/2	0/0	0/3	0	0	0	0	1	0	0	0	0	0	0	0
CG31365	13:04:00	1	0/1	0/3	0/3	0/4	0/4	0/3	0/3	0/3	0	0/3	0/2	0/0	0/3	0/3	0/3	0/2	0/0	0/3	0	0/4	0/2	0/1	0/3	0/3	0/3	0/0	0/0	0/2	0	0	0	0	0	0	0	0	0	0	0	0
CG31388	10:07:00	1	0/3	0/3	0/2	0/4	0/3	0/3	0/3	0/3	0	0/3	0/2	0/0	0/3	0/3	0/3	0/2	0/0	0/3	0	0/3	0/2	0/3	0/3	0/2	0/3	0/0	0/0	0/2	0	0	0	0	0	0	0	0	0	0	0	0
CG31392	07:16:00	2	0/1	0/3	0/1	0/4	0/1	0/3	0/3	0/3	0	0/2	0/3	0/1	0/3	0/1	0/2	0/0	0/3	0/3	0	0/2	0/4	0/3	0/3	0/1	0/3	0/0	0/0	0/0	0	0	0	0	0	0	0	0	0	0	0	0
CG31441	12:02:00	1	0/3	0/3	0/3	0/4	0/4	0/3	0/3	0/3	0	0/3	0/2	0/1	0/3	0/3	0/3	0/2	0/0	0/3	0	0/3	0/2	0/3	0/3	0/3	0/3	0/0	0/0	0/1	0	0	0	0	0	0	0	0	0	0	0	0
CG31460	00:10:00	1	0/3	0/2	0/4	0/4	0/4	0/3	0/3	0/3	0	0/3	0/2	0/1	0/3	0/3	0/3	0/1	0/0	0/3	0	0/3	0/2	0/3	0/3	0/2	0/3	0/0	0/0	0/3	0	0	0	0	0	0	0	0	0	0	0	0
CG31510	06:23:00	2	0/2	0/3	0/2	0/4	0/2	0/3	0/3	0/3	0	0/3	0/1	0/1	0/3	0/1	0/2	0/1	0/3	0/3	0	0/0	0/4	0/2	0/2	0/2	0/3	0/2	0/0	0/2	0	0	0	0	0	0	0	0	0	0	0	0
CG31612	09:19:00	1	0/3	0/3	0/2	0/4	0/3	0/3	0/3	0/3	0	0/3	0/2	0/1	0/3	0/3	0/3	0/2	0/0	0/3	0	0/1	0/2	0/3	0/3	0/1	0/3	0/0	0/0	0/3	0	0	0	0	0	0	0	0	0	0	0	0
CG31642	01:20:00	2	0/1	0/3	0/1	0/0	0/2	0/3	0/3	0/3	0	0/3	0/3	0/1	0/3	0/1	0/2	0/1	0/1	0/3	0	0/0	0/3	0/3	0/2	0/3	0/3	0/0	0/1	0/1	0	0	0	0	1	0	0	0	0	0	0	0
CG31670	11:10:00	1	0/3	0/3	0/0	0/4	0/0	0/0	0/1	0/1	0	0/3	0/0	0/0	0/3	0/3	0/3	0/2	0/0	0/3	0	0/3	0/2	0/2	0/1	0/0	0/3	0/0	0/0	0/2	0	0	0	0	1	0	0	0	0	0	0	0
CG31835	00:23:00	2	0/2	0/3	0/4	0/4	0/3	0/3	0/3	0/3	0	0/3	0/0	0/1	0/3	0/0	0/2	0/1	0/0	0/3	0	0/2	0/3	0/2	0/3	0/2	0/3	0/2	0/1	0/2	0	0	0	0	0	0	0	0	0	0	0	0
CG31875	00:17:00	2	0/2	0/3	0/1	0/0	0/2	0/3	0/3	0/3	0	0/3	0/3	0/1	0/3	0/1	0/0	0/1	0/3	0/3	0	0/0	0/4	0/2	0/2	0/2	0/3	0/0	0/1	0/1	0	0	0	0	0	0	0	0	0	0	0	0
CG31955	04:20:00	2	0/2	0/3	0/2	0/4	0/2	0/3	0/3	0/3	0	0/3	0/3	0/1	0/3	0/1	0/2	0/0	0/3	0/3	0	0/0	0/4	0/3	0/2	0/2	0/3	0/0	0/0	0/1	0	0	0	0	1	0	0	0	0	0	0	0
CG32105	13:08:00	1	0/1	0/3	0/0	0/4	0/2	0/0	0/0	0/1	0	0/2	0/0	0/0	0/3	0/3	0/3	0/2	0/0	0/2	0	0/0	0/2	0/1	0/2	0/0	0/3	0/1	0/0	0/2	0	0	0	0	1	0	0	0	0	0	0	0
CG32121	14:17:00	2	0/2	0/3	0/1	0/4	0/0	0/3	0/2	0/3	0	0/3	0/3	0/0	0/3	0/1	0/2	0/1	0/3	0/3	0	0/0	0/4	0/3	0/2	0/2	0/3	0/0	0/1	0/0	0	0	0	0	0	0	0	0	0	0	0	0
CG32264	08:14:00	2	0/0	0/0	0/0	0/0	0/0	0/0	0/0	0/0	0	0/0	0/0	0/1	0/0	0/0	0/0	0/0	0/0	0/0	0	0/0	0/0	0/2	0/0	0/1	0/0	0/0	0/0	0/0	0	0	0	0	1	0	0	0	0	0	0	0
CG32767	05:00:00	2	0/1	0/3	0/4	0/4	0/1	0/3	0/3	0/3	0	0/2	0/3	0/0	0/3	0/1	0/2	0/1	0/3	0/3	0	0/0	0/4	0/3	0/3	0/2	0/3	0/0	0/0	0/2	0	0	0	0	0	0	0	0	0	0	0	0
CG32772	12:17:00	2	0/2	0/3	0/2	0/4	0/2	0/3	0/3	0/3	0	0/3	0/3	0/0	0/3	0/1	0/2	0/0	0/3	0/3	0	0/0	0/4	1/2	0/0	0/1	0/3	0/0	0/0	0/0	0	0	0	0	1	0	0	0	0	0	0	0
CG3281	03:14:00	1	0/3	0/2	0/1	0/4	0/4	0/3	0/3	0/3	0	0/3	0/2	0/0	0/3	0/3	0/3	0/2	0/0	0/3	0	0/4	0/2	0/3	0/3	0/3	0/3	0/0	0/0	0/2	0	0	0	0	0	0	0	0	0	0	0	0
CG33213	12:00:00	1	0/3	0/3	0/3	0/4	0/4	0/3	0/3	0/3	0	0/3	0/2	0/1	0/2	0/3	0/3	0/1	0/0	0/3	0	0/4	0/2	0/3	0/2	0/3	0/0	0/0	0/2	0/3	0	0	0	0	1	0	0	0	0	0	0	0
CG33221	06:05:00	2	0/2	0/3	0/2	0/3	0/2	0/3	0/3	0/0	0	0/3	0/3	0/0	0/3	0/1	0/2	0/0	0/3	0/3	0	0/0	0/4	0/3	0/3	0/0	0/3	0/0	0/0	0/0	0	0	0	0	0	0	0	0	0	0	0	0
CG33557	08:01:00	2	0/2	0/3	0/1	0/4	0/2	0/3	0/3	0/3	0	0/3	0/3	0/0	0/3	0/1	0/2	0/1	0/3	0/3	0	0/2	0/4	0/3	0/3	0/3	0/3	0/0	0/0	0/2	0	0	0	0	0	0	0	0	0	0	0	0
CG33936	13:17:00	1	0/0	0/0	0/2	1/4	0/0	0/0	0/0	0/0	0	0/0	0/0	0/0	0/0	0/0	0/0	0/0	0/0	0/0	0	0/0	0/0	0/0	0/0	0/0	0/0	0/0	0/0	0/0	0	0	0	0	0	0	0	0	0	0	0	0
CG34376	08:12:00	2	0/2	0/3	0/4	0/4	0/1	0/3	0/3	0/3	0	0/3	0/3	0/1	0/3	0/1	0/2	0/0	0/3	0/3	0	0/0	0/4	0/2	0/0	0/1	0/0	0/0	0/0	0/2	0	0	0	0	0	0	0	0	0	0	0	0
CG34422	09:14:00	2	0/0	0/2	0/0	0/4	0/1	0/0	0/3	0/0	0	0/2	0/3	0/0	0/0	0/0	0/2	0/1	0/0	0/0	0	0/0	0/4	0/2	0/3	0/0	0/3	0/2	0/0	0/0	0	0	0	0	1	0	0	0	0	0	0	0
CG3491	05:06:00	2	0/2	0/3	0/1	0/4	0/1	0/3	0/3	0/3	0	0/3	0/3	0/1	0/3	0/0	0/2	0/0	0/3	0/3	0	0/0	0/4	0/3	0/3	0/3	0/3	0/2	0/0	0/1	0	0	0	0	0	0	0	0	0	0	0	0
CG3726	15:20:00	1	0/3	0/3	0/2	0/4	0/3	0/3	0/3	0/3	0	0/3	0/2	0/0	0/3	0/3	0/3	0/1	0/0	0/3	0	0/4	0/0	0/2	0/0	0/3	0/3	0/2	0/1	0/3	0	0	0	0	0	0	0	0	0	0	0	0
CG3815	02:16:00	2	0/2	0/2	0/1	0/4	0/2	1/3	0/3	0/3	0	0/3	0/2	0/1	0/3	0/1	0/2	0/1	0/3	0/3	0	0/0	0/4	0/2	0/2	0/2	0/3	0/2	0/0	0/1	0	0	0	0	0	0	0	0	0	0	0	0
CG3838	08:17:00	1	1/3	0/3	0/2	0/4	0/3	0/3	0/3	0/3	0	0/3	0/2	0/0	0/3	0/3	0/3	0/0	0/0	0/3	0	0/3	0/2	0/3	0/3	1/3	0/3	0/1	0/0	0/3	0	0	0	0	1	0	0	0	0	0	0	0
CG3847	00:07:00	1	0/3	0/2	0/2	0/4	0/4	0/3	0/3	0/3	0	0/3	0/2	0/1	0/3	0/3	0/3	0/2	0/0	0/3	0	0/2	0/2	0/2	0/1	0/3	0/0	0/0	0/0	0/3	0	0	0	0	0	0	0	0	0	0	0	0
CG3891	04:13:00	1	0/2	0/2	0/0	0/4	0/2	0/0	0/3	0/3	0	0/3	0/0	0/0	0/3	0/3	0/3	0/1	0/0	0/1	0	0/3	0/0	0/3	0/0	0/2	0/0	0/0	0/0	0/2	0	0	0	0	1	0	0	0	0	0	0	0
CG3919	04:07:00	1	0/3	0/2	0/2	0/4	0/2	0/3	0/3	0/3	0	0/3	0/2	0/1	0/3	0/3	0/3	0/2	0/0	0/3	0	0/2	0/2	0/3	0/2	0/3	0/3	0/0	0/0	0/3	0	0	0	0	1	0	0	0	0	0	0	0
CG3995	10:12:00	1	0/3	0/3	0/2	0/4	0/4	0/3	0/3	0/3	0	0/3	0/2	0/0	0/2	0/3	0/3	0/2	0/0	0/3	0	0/4	0/2	0/3	0/3	0/2	0/3	0/0	0/0	0/1	0	0	0	0	1	0	0	0	0	0	0	0
CG4136	14:22:00	2	0/2	0/3	0/2	0/4	0/2	0/2	0/3	0/3	0	0/1	0/3	0/0	0/3	0/1	0/2	0/1	0/3	0/3	0	0/0	0/4	0/3	0/0	0/2	0/0	0/1	0/1	0/2	0	0	0	0	0	0	0	0	0	0	0	0
CG4282	15:00:00	1	0/3	0/0	0/0	0/4	0/0	0/3	0/3	0/3	0	0/3	0/2	0/1	0/3	0/3	0/3	0/1	0/0	0/3	0	0/3	0/2	0/3	0/3	0/3	0/0	0/2	0/1	0/3	0	0	1	0	1	0	1	0	0	0	0	0
CG4318	04:12:00	1	0/3	0/2	0/1	0/4	0/4	0/3	0/3	0/3	0	0/2	0/2	0/0	0/2	0/3	0/3	0/1	0/0	0/3	0	0/3	0/0	0/3	0/3	0/3	0/3	0/0	0/0	0/3	0	0	0	0	0	0	0	0	0	0	0	0
CG4360	02:03:00	1	0/3	0/2	0/2	0/4	0/4	0/3	0/3	0/3	0	0/3	0/2	0/1	0/3	0/3	0/3	0/1	0/0	0/3	0	0/4	0/2	0/3	0/3	0/3	0/3	0/0	0/0	0/2	0	0	0	0	0	0	0	0	0	0	0	0
CG4404	10:04:00	2	0/2	0/3	0/1	0/4	0/2	0/1	0/3	0/3	0	0/3	0/3	0/0	0/3	0/1	0/2	0/0	0/3	0/3	0	0/0	0/4	0/3	0/3	0/2	0/3	0/0	0/0	0/2	0	0	0	0	1	0	0	0	0	0	0	0
CG4424	12:06:00	1	0/3	0/3	0/2	0/4	0/4	0/3	0/3	0/3	0	0/3	0/2	0/0	0/3	0/3	0/3	0/1	0/0	0/3	0	0/3	0/2	0/2	0/2	0/2	0/3	0/0	0/2	0/2	0	0	0	0	1	0	0	0	0	0	0	0
CG4496	12:23:00	2	0/2	0/3	0/1	0/4	0/2	0/3	0/3	0/3	0	0/3	0/2	0/1	0/3	0/1	0/2	0/1	0/3	0/3	0	0/1	0/4	0/3	0/1	0/3	0/3	0/2	0/2	0/2	0	0	0	0	0	0	0	0	0	0	0	0
CG4575	01:00:00	2	0/2	0/3	0/0	0/4	0/1	0/0	0/0	0/3	0	0/3	0/0	0/0	0/3	0/0	0/0	0/0	0/1	0/0	0	0/0	0/0	0/3	0/0	0/3	0/0	0/0	0/0	0/0	0	0	1	0	1	0	1	0	0	0	0	0
CG4676	06:10:00	2	0/1	0/3	0/1	0/4	0/1	0/3	0/3	0/3	0	0/2	0/3	0/1	0/3	0/1	0/2	0/1	0/3	0/3	0	0/0	0/4	0/3	0/3	0/0	0/3	0/0	0/0	0/2	0	0	0	0	0	0	0	0	0	0	0	0
CG4707	15:16:00	1	0/2	0/3	0/4	0/4	0/4	0/3	0/3	0/3	0	0/3	0/2	0/0	0/3	0/3	0/3	0/1	0/0	0/3	0	0/3	0/0	0/3	1/1	0/3	0/3	0/2	0/0	0/2	0	0	0	0	0	0	0	0	0	0	0	0
CG4730	04:09:00	1	0/3	0/2	0/2	0/4	0/4	0/3	0/3	0/3	0	0/3	0/2	0/1	0/3	0/3	0/3	0/0	0/0	0/3	0	0/3	0/2	0/3	0/2	0/3	0/3	0/0	0/0	0/2	0	0	0	0	0	0	0	0	0	0	0	0
CG4820	13:07:00	2	0/1	0/3	0/0	0/4	0/2	0/3	0/3	0/3	0	0/3	0/0	0/0	0/3	0/1	0/0	0/0	0/3	0/3	0	0/0	0/4	0/3	0/2	0/1	0/3	0/0	0/0	0/0	0	0	0	0	0	0	0	0	0	0	0	0
CG4854	10:06:00	1	0/3	0/3	0/2	0/4	0/4	0/3	0/3	0/3	0	0/3	0/2	0/0	0/3	0/1	0/3	0/2	0/0	0/3	0	0/1	0/2	0/3	0/2	0/3	0/3	0/0	0/0	0/2	0	0	0	0	1	0	0	0	0	0	0	0
CG4936	01:22:00	1	1/1	0/0	0/1	0/4	0/4	0/0	0/0	0/1	0	0/2	0/0	0/0	0/2	0/3	0/3	0/0	0/0	0/1	0	0/0	0/2	0/3	0/1	0/0	0/0	0/0	0/1	0/3	0	0	0	0	0	0	0	0	0	0	0	0
CG4956	06:18:00	2	0/1	0/3	0/2	0/4	0/2	0/3	0/3	0/3	0	0/3	0/3	0/1	0/3	0/1	0/2	0/1	0/3	0/3	0	0/0	0/4	0/3	1/3	0/2	0/3	0/0	0/0	0/0	0	0	0	0	0	0	0	0	0	0	0	0
CG5196	08:04:00	2	0/2	0/3	0/1	0/4	0/1	0/3	0/3	0/3	0	0/3	0/3	0/0	0/3	0/1	0/2	0/1	0/3	0/3	0	0/0	0/4	0/3	0/3	0/0	0/3	0/0	0/0	0/1	0	0	0	0	0	0	0	0	0	0	0	0
CG5204	03:15:00	1	0/3	0/3	0/1	0/4	0/1	0/3	0/3	0/3	0	0/3	0/2	0/1	0/3	1/3	0/3	0/2	0/0	0/3	0	0/3	0/2	0/3	0/2	0/2	0/3	0/0	0/0	0/3	0	0	0	0	0	0	0	0	0	0	0	0
CG5245	06:09:00	2	0/1	0/3	0/1	0/4	0/1	0/3	0/3	0/3	0	0/3	0/3	0/0	0/3	0/1	0/2	0/1	0/3	0/3	0	0/0	0/4	0/3	0/3	0/0	0/3	0/1	0/1	0/2	0	0	0	0	0	0	0	0	0	0	0	0
CG5369	01:10:00	2	0/2	0/3	0/4	0/4	0/2	0/3	0/3	0/3	0	0/3	0/2	0/0	0/3	0/1	0/2	0/1	0/3	0/3	0	0/0	0/4	0/3	0/1	0/1	0/3	0/0	0/0	0/0	0	0	0	0	0	0	0	0	0	0	0	0
CG5669	09:11:00	1	0/0	0/2	0/0	0/1	0/1	0/0	0/0	0/0	0	0/1	0/0	0/0	0/0	0/0	0/2	0/1	0/0	0/0	0	0/0	0/0	0/0	0/0	0/0	0/0	0/0	0/0	0/1	0	0	0	0	0	0	0	0	0	0	0	0
CG6254	13:00:00	1	0/3	0/3	0/1	0/4	0/2	0/3	0/3	0/3	0	0/3	0/2	0/0	0/3	0/3	0/3	0/0	0/0	0/3	0	0/2	0/2	0/3	0/0	0/3	0/3	0/0	0/2	0/3	0	0	0	0	0	0	0	0	0	0	0	0
CG6272	00:04:00	1	0/3	0/2	0/1	0/4	0/4	0/3	0/3	0/3	0	0/3	0/2	0/1	0/3	0/3	0/3	0/2	0/0	0/3	0	0/2	0/2	0/3	0/2	0/3	0/3	0/0	0/2	0/3	0	0	0	0	1	0	0	0	0	0	0	0
CG6276	12:21:00	1	0/3	0/3	0/1	0/4	0/4	0/3	0/3	0/3	0	0/3	0/2	0/1	0/3	0/3	0/3	0/1	0/0	0/3	0	0/3	0/2	0/2	0/3	0/1	0/3	0/0	0/0	0/1	0	0	0	0	1	0	0	0	0	0	0	0
CG6470	15:11:00	1	0/3	0/3	0/1	0/4	0/4	0/3	0/3	0/3	0	0/3	0/2	0/1	0/3	0/3	0/3	0/2	0/0	0/3	0	0/2	0/2	0/3	0/3	0/3	0/3	0/0	0/2	0/2	0	0	0	0	0	0	0	0	0	0	0	0
CG6654	13:06:00	1	0/3	0/3	0/1	0/4	0/2	0/3	0/3	0/3	0	0/3	0/1	0/0	0/3	0/3	0/3	0/2	0/0	0/3	0	0/3	0/2	0/2	0/1	0/1	0/3	0/0	0/2	0/2	0	0	0	0	0	0	0	0	0	0	0	0
CG6686	02:21:00	2	0/1	0/3	0/0	0/4	0/2	0/3	0/3	0/3	0	1/3	0/2	0/1	0/3	0/0	0/2	0/1	0/3	0/3	0	0/0	0/3	0/3	0/2	0/2	0/3	0/2	0/0	0/2	0	0	1	0	0	0	0	0	0	0	0	0
CG6689	11:14:00	1	0/3	0/3	0/1	0/4	0/4	0/3	0/3	0/3	0	0/3	0/2	0/0	0/3	0/3	0/3	0/2	0/0	0/3	0	0/3	0/2	0/2	0/3	0/2	0/3	0/0	0/0	0/1	0	0	0	0	0	0	0	0	0	0	0	0
CG6701	04:02:00	2	0/2	0/3	0/1	0/4	0/1	0/3	0/3	0/3	0	0/3	1/3	0/0	0/0	0/1	0/2	0/1	0/3	0/3	0	0/0	0/4	0/3	0/2	0/2	0/3	0/0	0/0	0/0	0	0	0	0	1	0	0	0	0	0	0	0
CG6765	11:04:00	2	0/2	0/3	0/4	0/4	0/2	0/3	0/3	0/3	0	0/3	0/3	0/1	0/3	0/1	0/2	0/1	0/3	0/3	0	0/2	0/4	0/3	0/3	0/2	0/3	0/0	0/0	0/2	0	0	0	0	0	0	0	0	0	0	0	0
CG6769	15:15:00	1	0/3	0/3	0/3	0/4	0/4	0/3	0/3	0/3	0	0/3	0/2	0/0	0/3	0/3	0/3	0/2	0/0	0/3	0	0/4	0/0	0/3	0/3	0/1	0/3	0/0	0/2	0/2	0	0	0	0	0	0	0	0	0	0	0	0
CG6792	13:05:00	2	0/2	0/3	0/2	0/4	0/2	0/3	0/3	0/3	0	0/3	0/3	0/0	0/3	0/1	0/2	0/1	0/3	0/3	0	0/0	0/4	0/3	0/3	0/0	0/3	0/0	0/0	0/1	0	0	0	0	0	0	0	0	0	0	0	0
CG6808	14:20:00	1	0/0	0/0	0/0	0/0	0/0	0/0	0/0	0/0	0	0/0	0/0	0/0	0/0	0/0	0/0	0/0	0/0	0/0	0	0/0	0/0	0/0	0/0	0/0	0/0	0/0	0/0	0/1	0	0	0	0	1	0	0	0	0	0	0	0
CG6813	01:04:00	2	0/2	0/3	0/1	0/4	0/2	0/3	0/3	0/3	0	0/2	0/3	0/0	0/3	0/1	0/2	0/1	0/3	0/3	0	0/0	0/4	0/3	0/3	0/3	0/3	0/0	0/0	0/2	0	0	0	0	1	0	0	0	0	0	0	0
CG6854	08:03:00	1	0/3	0/3	0/2	0/4	0/4	0/3	0/3	0/3	0	0/3	0/2	0/1	0/3	0/3	0/3	0/2	0/0	0/3	0	0/3	0/2	0/3	0/3	0/3	0/3	0/0	0/0	0/2	0	0	0	0	1	0	0	0	0	0	0	0
CG6930	00:09:00	1	0/3	0/2	0/1	0/4	0/4	0/3	0/3	0/3	0	0/3	0/2	0/1	0/3	0/3	0/3	0/1	0/0	0/3	0	0/3	0/2	0/3	0/2	0/3	0/0	0/0	0/0	0/3	0	0	0	0	0	0	0	0	0	0	0	0
CG7045	04:10:00	2	0/2	0/3	0/1	0/4	0/1	0/3	0/3	0/3	0	0/3	0/3	0/0	0/3	0/1	0/2	0/1	0/3	0/3	0	0/0	0/4	0/3	0/3	0/0	0/3	0/0	0/0	0/1	0	0	0	0	1	0	0	0	0	0	0	0
CG7046	04:09:00	2	0/1	0/3	0/1	0/4	0/1	0/3	0/3	0/3	0	0/2	0/3	0/1	0/3	0/1	0/2	0/0	0/3	0/3	0	0/0	0/4	0/3	0/3	0/0	0/3	0/0	0/0	0/0	0	0	0	0	1	0	0	0	0	0	0	0
CG7056	01:06:00	2	0/2	0/3	0/3	0/4	0/2	0/3	0/3	0/3	0	0/2	0/3	0/0	0/3	0/1	0/2	0/1	0/3	0/3	0	0/0	0/4	0/3	0/3	0/1	0/3	0/2	0/1	0/0	0	0	0	0	0	0	0	0	0	0	0	0
CG7099	07:19:00	2	0/0	0/0	0/0	0/0	0/0	0/0	0/0	0/0	0	0/0	0/0	0/0	0/0	0/0	0/2	0/0	0/2	0/0	0	0/0	0/0	0/0	0/0	0/0	0/0	0/0	0/0	0/0	0	0	0	0	0	0	0	0	0	0	0	0
CG7271	06:03:00	2	0/2	0/3	0/2	0/3	0/3	0/2	0/3	0/3	0	0/3	0/1	0/1	0/3	0/1	0/1	0/1	0/3	0/3	0	0/0	0/4	0/3	0/2	0/3	0/3	0/1	0/0	0/2	0	0	0	0	1	0	0	0	0	0	0	0
CG7357	08:09:00	1	0/3	0/3	0/1	0/4	0/3	0/3	0/3	0/3	0	0/3	0/2	0/1	0/3	0/3	0/3	0/2	0/0	0/3	0	0/4	0/2	1/3	0/3	0/2	0/3	0/0	0/0	0/2	0	0	0	0	0	0	0	0	0	0	0	0
CG7368	03:08:00	1	0/3	0/2	0/1	0/4	0/4	0/3	0/3	0/3	0	0/3	0/2	0/1	0/3	0/3	0/3	0/2	0/0	0/3	0	0/3	0/2	0/3	0/0	0/3	0/3	0/0	0/0	0/3	0	0	0	0	0	0	0	0	0	0	0	0
CG7372	01:11:00	2	0/2	0/3	0/3	0/4	0/0	0/3	0/2	0/3	0	0/3	0/3	0/1	0/3	0/1	0/2	0/1	0/3	0/3	0	0/0	0/4	0/3	0/3	0/2	0/3	0/0	0/0	0/0	0	0	0	0	0	0	0	0	0	0	0	0
CG7386	13:21:00	2	0/2	0/3	0/2	0/4	0/1	0/3	0/3	0/3	0	0/3	0/3	0/1	0/3	0/1	0/2	0/1	0/3	0/3	0	0/0	0/4	0/3	0/2	0/3	0/3	0/0	0/0	0/1	0	0	0	0	0	0	0	0	0	0	0	0
CG7691	08:06:00	1	0/3	0/3	0/4	0/4	0/4	0/3	0/3	0/3	0	0/3	0/2	0/0	0/3	0/3	0/3	0/2	0/0	0/3	0	0/3	0/2	0/3	0/3	0/3	0/3	0/0	0/0	0/3	0	0	0	0	0	0	0	0	0	0	0	0
CG7786	04:15:00	2	0/2	0/3	0/1	0/4	0/0	0/3	0/2	0/3	0	0/3	0/3	0/1	0/3	0/1	0/2	0/0	0/3	0/3	0	0/0	0/4	0/3	0/3	0/0	0/3	0/1	0/0	0/0	0	0	0	0	0	0	0	0	0	0	0	0
CG7839	11:21:00	1	0/3	0/3	0/1	0/4	0/3	0/3	0/3	0/3	0	0/3	0/2	0/1	0/3	0/3	0/3	0/0	0/0	0/3	0	0/2	0/2	0/2	0/3	1/3	0/3	0/0	0/1	0/2	0	0	0	0	1	0	0	0	0	0	0	0
CG7963	01:02:00	2	0/0	0/3	0/0	0/0	0/0	0/0	0/0	0/0	0	0/0	0/3	0/0	0/0	0/0	0/2	0/0	0/0	0/0	0	0/0	0/0	0/0	0/0	0/0	0/0	0/0	0/0	0/0	0	0	0	0	0	0	0	0	0	0	0	0
CG8089	06:17:00	2	0/0	0/2	0/4	0/4	0/1	0/3	0/3	0/3	0	0/3	0/3	0/1	0/3	0/1	0/2	0/0	0/3	0/3	0	0/0	0/4	0/3	0/3	0/0	0/3	0/0	0/0	0/1	0	0	0	0	0	0	0	0	0	0	0	0
CG8092	11:04:00	1	0/3	0/3	0/1	0/4	0/2	0/3	0/3	0/3	0	0/3	0/2	0/0	0/3	0/3	0/3	0/1	0/0	0/3	0	0/2	0/2	0/2	0/1	0/3	0/3	0/0	0/1	0/2	0	0	0	0	1	0	0	0	0	0	0	0
CG8119	04:21:00	2	0/2	0/3	0/1	0/4	0/2	0/3	0/2	0/3	0	0/3	0/0	0/0	0/3	0/1	0/2	0/0	0/3	0/3	0	0/0	0/4	0/3	0/2	0/3	0/3	0/0	0/1	0/1	0	0	0	0	1	0	0	0	0	0	0	0
CG8145	14:08:00	1	0/2	0/3	0/3	0/4	0/4	0/3	0/3	0/3	0	0/3	0/2	0/0	0/3	0/3	0/3	0/2	0/0	0/3	0	0/3	0/2	0/2	0/2	0/0	0/3	0/0	0/2	0/2	0	0	0	0	1	0	0	0	0	0	0	0
CG8159	10:01:00	2	0/2	0/3	0/1	0/4	0/2	0/3	0/3	0/3	0	0/3	0/3	0/1	0/3	0/1	0/2	0/0	0/3	0/3	0	0/0	0/4	0/3	0/3	0/3	0/3	0/0	0/0	0/2	0	0	0	0	0	0	0	0	0	0	0	0
CG8301	11:08:00	1	0/3	0/3	0/1	0/4	0/4	0/2	0/3	0/3	0	0/3	0/2	0/0	0/3	0/3	0/3	0/2	0/0	0/3	0	0/3	0/2	0/3	0/3	0/2	0/3	0/0	0/0	0/2	0	0	0	0	1	0	0	0	0	0	0	0
CG8314	06:14:00	2	0/1	0/3	0/1	0/4	0/0	0/3	0/3	0/3	0	0/3	0/3	0/0	0/3	0/1	0/2	0/1	0/3	0/3	0	0/0	0/4	0/2	0/3	0/0	0/3	0/2	0/0	0/1	0	0	0	0	0	0	0	0	0	0	0	0
CG8319	00:21:00	1	0/3	0/0	0/4	0/4	0/4	1/3	0/3	0/3	0	0/3	0/2	0/1	0/3	0/3	0/3	0/2	0/0	0/3	0	0/2	0/2	0/3	0/3	0/3	0/0	0/1	0/0	0/3	0	0	0	0	0	0	0	0	0	0	0	0
CG8359	04:18:00	1	0/1	0/3	1/4	0/4	0/4	1/3	0/3	0/3	0	1/3	0/2	0/1	0/3	0/3	0/3	0/1	0/0	0/3	0	0/4	0/0	0/3	0/3	0/1	0/2	0/0	0/0	0/2	0	0	1	0	1	0	1	0	0	0	0	0
CG8388	07:02:00	1	0/3	0/3	0/2	0/4	0/4	0/3	0/3	0/3	0	0/3	0/0	0/0	0/3	0/3	0/3	0/2	0/0	0/3	0	0/3	0/2	0/3	0/3	0/3	0/3	0/0	0/0	0/3	0	0	0	0	0	0	0	0	0	0	0	0
CG8478	07:00:00	1	0/3	0/3	0/2	0/4	0/4	0/3	0/3	0/3	0	0/3	0/2	0/1	0/3	0/3	0/0	0/2	0/0	1/3	0	0/2	0/2	0/3	0/2	0/3	0/3	0/1	0/2	0/0	0	0	0	0	1	0	0	0	0	0	0	0
CG8924	01:14:00	1	0/3	0/3	0/1	0/4	0/4	0/3	0/3	0/3	0	0/3	0/2	0/1	0/3	0/3	0/3	0/1	0/0	0/3	0	0/2	0/2	0/3	0/2	0/2	0/3	0/2	0/1	0/2	0	0	0	0	1	0	0	0	0	0	0	0
CG8944	05:01:00	1	1/3	0/3	0/4	0/4	0/4	0/3	0/3	0/3	0	1/3	0/2	0/1	0/3	0/3	0/3	0/2	0/0	0/3	0	0/4	0/2	0/2	0/3	0/3	0/3	0/2	0/2	0/2	0	0	1	0	1	0	1	0	0	0	0	0
CG9139	01:09:00	1	0/3	0/2	0/1	0/4	0/4	1/3	0/3	0/3	0	0/3	0/2	0/1	0/3	0/3	0/3	0/2	0/0	0/3	0	0/4	0/2	0/3	0/3	0/3	0/3	0/0	0/2	0/2	0	0	0	0	1	0	0	0	0	0	0	0
CG9215	05:08:00	1	0/2	0/2	0/1	0/4	0/4	0/3	0/3	0/3	0	0/3	0/2	0/1	0/3	0/3	0/0	0/2	0/0	0/3	0	0/3	0/2	0/3	0/2	0/3	0/3	0/0	0/0	0/0	0	0	0	0	0	0	0	0	0	0	0	0
CG9305	02:17:00	2	0/2	0/3	0/1	0/4	0/2	0/3	0/3	0/3	0	0/3	0/3	0/1	0/3	0/1	0/2	0/1	0/3	0/3	0	0/1	0/4	0/2	0/2	0/3	0/3	0/0	0/2	0/1	0	0	0	0	0	0	0	0	0	0	0	0
CG9418	00:03:00	1	0/3	0/2	0/2	0/4	0/4	0/3	0/3	0/3	0	0/3	0/2	0/1	0/3	0/3	0/3	0/1	0/0	0/3	0	0/4	0/2	0/3	0/3	0/3	0/3	0/1	0/1	0/3	0	0	0	0	1	0	0	0	0	0	0	0
CG9571	08:22:00	2	0/2	0/3	0/1	0/4	0/2	0/3	0/3	0/3	0	0/3	0/1	0/1	0/3	0/1	0/2	0/1	0/3	0/3	0	0/0	0/4	0/3	0/2	0/2	0/3	0/0	0/0	0/2	0	0	0	0	0	0	0	0	0	0	0	0
CG9609	04:17:00	1	0/3	0/3	0/1	0/4	0/3	0/3	0/3	0/3	0	0/3	0/2	0/1	0/3	0/3	0/3	0/2	0/0	0/3	0	0/4	0/2	0/3	0/3	0/3	0/3	0/2	0/0	0/3	0	0	0	0	1	0	0	0	0	0	0	0
CG9705	00:12:00	1	0/3	0/3	0/4	0/4	0/4	0/3	0/3	0/3	0	0/3	0/1	0/1	0/3	0/3	0/3	0/2	0/0	1/3	0	0/1	0/2	1/3	0/3	0/3	0/3	0/2	0/1	0/3	0	0	0	0	1	0	0	0	0	0	0	0
CG9776	04:04:00	2	0/1	0/3	0/4	0/1	0/3	0/2	0/3	0/3	0	0/3	0/3	0/0	0/3	0/1	0/2	0/1	0/3	0/3	0	0/1	0/4	0/2	0/3	0/3	0/3	0/0	0/0	0/0	0	0	0	0	0	0	0	0	0	0	0	0
CG9793	08:17:00	2	0/2	0/3	0/2	0/4	0/2	0/3	0/3	0/3	0	0/3	0/3	0/0	0/3	0/1	0/2	0/1	0/3	0/3	0	0/0	0/4	0/2	0/2	0/1	0/3	0/0	0/0	0/0	0	0	0	0	0	0	0	0	0	0	0	0
CG9797	06:07:00	1	0/3	0/3	0/2	0/4	0/2	0/3	0/3	0/3	0	0/3	0/2	0/1	0/3	0/3	0/3	0/2	0/0	0/3	0	1/4	0/2	0/3	0/0	0/2	0/0	0/0	0/1	0/3	0	0	1	0	1	0	1	0	0	0	0	0
CG9876	10:00:00	2	0/2	0/3	0/1	0/4	0/2	0/3	0/3	0/3	0	0/3	0/3	0/0	0/3	0/1	0/2	0/1	0/3	0/3	0	0/0	0/4	0/3	0/2	0/2	0/3	0/0	0/1	0/1	0	0	0	0	0	0	0	0	0	0	0	0
CG9890	15:23:00	1	0/3	0/2	0/2	0/4	0/3	0/3	0/3	0/3	0	0/3	0/1	0/1	0/3	0/3	0/0	0/0	0/0	0/3	0	0/2	0/0	0/3	0/2	0/3	0/0	0/2	0/2	0/3	0	0	0	0	0	0	0	0	0	0	0	0
CG9895	07:00:00	2	0/2	0/3	0/2	0/4	0/2	0/3	0/3	0/3	0	0/3	0/3	0/1	0/3	0/1	0/2	0/1	0/3	0/3	0	0/0	0/4	0/1	0/1	0/3	0/3	0/1	0/1	0/2	0	0	0	0	0	0	0	0	0	0	0	0
CG9932	09:13:00	2	0/0	0/0	0/0	0/4	0/0	0/0	0/0	0/3	0	0/0	0/3	0/1	0/0	0/1	0/2	0/0	0/1	0/0	0	0/0	0/0	0/2	0/0	0/0	0/0	0/0	0/0	0/0	0	0	0	0	0	0	0	0	0	0	0	0
CHES-1-like	05:05:00	2	0/1	0/3	0/1	0/1	0/2	0/3	0/3	0/3	0	0/3	0/2	0/1	0/3	0/1	0/2	0/1	0/3	0/3	0	0/0	0/4	0/3	0/3	0/1	0/3	0/1	0/2	0/0	0	0	0	0	1	0	0	0	0	0	0	0
chm	13:20:00	2	0/1	0/3	0/2	0/4	0/2	0/3	0/3	0/3	0	0/2	0/3	0/1	0/3	0/1	0/2	0/0	0/3	0/3	0	0/0	0/4	0/0	0/2	0/1	0/3	0/0	0/0	0/2	0	0	0	0	1	0	0	0	0	0	0	0
chn	03:22:00	2	1/2	0/6	0/3	0/8	0/3	0/6	0/6	0/6	0	0/6	0/0	0/0	0/6	0/0	0/4	0/1	0/4	0/6	0	0/0	0/6	0/2	0/3	0/2	0/6	0/2	0/0	0/3	0	0	1	0	1	0	1	0	0	0	0	0
Chrac-14	04:16:00	2	0/2	0/3	0/1	0/4	0/1	0/3	0/3	0/3	0	0/3	0/3	0/1	0/3	0/1	0/2	0/1	0/3	0/3	0	0/0	0/4	0/3	0/2	0/1	0/3	0/0	0/0	0/2	0	0	1	1	0	0	0	1	0	0	0	1
Chrac-16	04:18:00	2	0/0	0/3	0/2	0/4	0/1	0/2	0/3	0/3	0	0/3	0/3	0/1	0/3	0/1	0/2	0/1	0/3	0/3	0	0/0	0/4	0/3	0/3	0/1	0/3	0/0	0/0	0/0	0	0	0	0	0	0	0	0	0	0	0	0
cic	05:19:00	2	0/1	0/3	0/1	0/4	0/0	0/3	0/3	0/3	0	0/3	0/2	0/1	0/3	0/1	0/2	0/1	0/3	0/3	0	0/0	0/4	0/2	0/3	0/0	0/3	0/0	0/0	0/2	0	0	0	0	1	0	0	0	0	0	0	0
CkII&agr;-i1	15:17:00	1	0/3	0/3	0/1	0/4	0/4	0/3	0/3	0/3	0	0/3	0/1	0/1	0/3	0/3	0/3	0/1	0/0	0/3	0	0/4	0/0	0/3	0/3	0/2	0/3	0/0	0/0	0/1	0	0	0	0	0	0	0	0	0	0	0	0
Clk	01:21:00	2	0/1	0/3	0/1	0/4	0/1	0/3	0/3	0/3	0	0/0	0/3	0/1	0/3	0/0	0/2	0/1	0/2	0/3	0	0/0	0/3	0/3	0/3	0/3	0/3	0/2	0/2	0/0	0	0	0	0	1	0	0	0	0	0	0	0
cnc	03:10:00	1	0/2	0/2	0/4	0/4	0/4	1/3	0/3	0/3	0	0/3	0/2	0/1	0/3	0/3	0/3	0/2	0/0	0/3	0	0/3	0/2	0/2	0/3	0/3	0/3	0/0	0/0	0/2	0	0	0	0	1	0	0	0	0	0	0	0
comr	06:15:00	2	0/1	0/3	0/1	0/4	0/1	0/3	0/3	0/3	0	0/3	0/3	0/0	0/3	0/1	0/2	0/0	0/3	0/3	0	0/0	0/4	0/2	0/2	0/0	0/3	0/0	0/0	0/1	0	0	0	0	0	0	0	0	0	0	0	0
CoRest	15:05:00	2	0/2	0/3	0/4	0/4	0/1	0/3	0/3	0/3	0	0/3	0/3	0/1	0/3	0/1	0/2	0/0	0/3	0/3	0	0/0	0/4	0/3	0/3	0/1	0/3	0/0	0/2	0/0	0	0	0	0	1	0	0	0	0	0	0	0
crc	08:20:00	1	0/2	0/3	0/2	0/4	0/4	0/3	0/3	0/3	0	0/3	0/2	0/0	0/3	0/3	0/3	0/2	0/0	0/3	0	0/1	0/2	0/3	0/3	0/2	0/3	0/0	0/0	0/3	0	0	0	0	1	0	0	0	0	0	0	0
CrebA	07:22:00	2	0/2	0/3	0/4	0/4	0/2	0/2	0/3	0/3	0	0/3	0/1	0/1	0/3	0/1	0/2	0/0	0/3	0/3	0	0/0	0/4	0/3	0/3	0/2	0/3	0/0	0/0	0/2	0	0	0	0	1	0	0	0	0	0	0	0
CrebB-17A	08:08:00	1	0/4	0/7	0/2	0/12	0/7	1/5	0/6	0/9	0	0/9	0/1	0/0	0/9	0/4	0/7	0/3	0/4	0/7	0	0/3	0/9	0/7	0/9	0/2	0/9	0/0	0/0	0/7	0	0	1	0	1	0	1	0	0	0	0	0
Crg-1	05:12:00	2	0/1	0/3	0/1	0/4	0/1	0/3	0/3	0/3	0	0/3	0/2	0/0	0/3	0/1	0/2	0/1	0/3	0/3	0	0/0	0/4	0/3	0/2	0/0	0/3	0/0	0/0	0/0	0	0	0	0	0	0	0	0	0	0	0	0
croc	01:00:00	1	0/3	0/3	0/2	0/3	0/4	0/3	0/3	0/3	0	0/3	0/2	0/1	0/3	0/3	0/3	0/2	0/0	0/3	0	0/2	0/2	0/3	0/3	0/3	0/3	0/2	0/2	0/3	0	0	0	0	1	0	0	0	0	0	0	0
crol	07:17:00	1	0/3	0/3	0/0	0/4	0/3	0/3	0/3	0/3	0	0/3	0/2	0/0	0/2	0/3	0/3	0/2	0/0	1/3	0	0/4	0/2	0/3	0/3	0/2	0/3	0/0	0/0	0/2	0	0	0	0	1	1	0	1	0	0	0	0
ct	04:22:00	1	0/3	0/3	0/2	0/4	0/3	0/3	0/3	0/3	0	0/1	0/2	0/1	0/3	0/3	0/3	0/1	0/0	0/3	0	0/3	0/2	0/1	0/3	0/3	0/3	0/0	0/1	0/3	0	0	0	0	1	0	0	0	0	0	0	0
CtBP	15:07:00	2	0/1	0/3	0/1	0/4	0/2	0/3	0/3	0/3	0	0/3	0/3	0/1	0/3	0/1	0/2	0/1	0/3	0/3	0	0/0	0/4	0/1	0/2	0/0	0/3	0/0	0/1	0/2	0	0	0	0	0	0	0	0	0	0	0	0
CTCF	05:19:00	1	0/3	0/3	0/2	0/4	0/4	0/3	0/3	0/3	0	0/3	0/2	0/1	0/3	0/3	0/3	0/1	0/0	0/3	0	0/4	0/2	0/3	0/3	0/3	0/3	0/0	0/0	0/2	0	0	0	0	1	0	0	0	0	0	0	0
cwo	11:16:00	2	0/0	0/3	0/1	0/4	0/2	0/3	0/3	0/3	0	0/3	0/2	0/0	0/3	0/1	0/2	0/0	0/3	0/3	0	0/0	0/4	0/3	0/3	0/0	0/3	0/0	0/0	0/2	0	0	0	0	1	0	0	0	0	0	0	0
cyc	10:22:00	2	0/2	0/3	0/1	0/4	0/2	0/2	0/3	0/3	0	0/3	0/2	0/1	0/3	0/1	0/2	0/0	0/2	0/3	0	0/2	0/4	0/3	0/3	0/1	0/3	0/1	0/0	0/2	0	0	1	0	1	0	1	0	0	0	0	0
D	06:01:00	2	0/1	0/2	0/1	0/4	0/3	0/0	0/2	0/3	0	0/2	0/3	0/0	0/3	0/1	0/2	0/1	0/3	0/1	0	0/0	0/4	0/3	0/3	0/0	0/3	0/1	0/0	0/2	0	0	1	0	1	0	1	0	0	0	0	0
D1	08:00:00	2	0/2	0/3	0/3	0/4	0/1	0/3	0/3	0/3	0	0/3	0/3	0/0	0/3	0/1	0/2	0/1	0/3	0/3	0	0/0	0/4	0/3	0/3	0/3	0/3	0/0	0/2	0/2	0	0	1	0	1	0	1	0	0	0	0	0
D19B	05:09:00	1	0/3	0/2	0/1	0/4	0/4	0/3	0/3	0/3	0	0/3	0/2	0/0	0/3	0/3	0/3	0/2	0/0	0/3	0	0/4	0/2	0/3	0/2	0/2	0/3	0/0	0/0	0/3	0	0	0	0	0	0	0	0	0	0	0	0
Deaf1	07:06:00	1	0/3	0/3	0/2	0/4	0/4	0/3	0/3	0/3	0	0/3	0/0	0/1	0/3	0/3	0/3	0/1	0/0	0/3	0	0/3	0/2	0/1	0/3	0/3	0/3	0/0	0/0	0/2	0	0	0	0	1	0	0	0	0	0	0	0
dei	02:01:00	1	0/3	0/0	0/0	1/4	0/3	0/0	0/0	0/0	0	0/0	0/0	1/1	0/0	0/0	0/0	0/0	0/0	0/0	0	0/0	0/0	0/0	0/0	0/0	0/0	0/2	0/0	0/0	0	0	1	0	1	0	1	0	0	0	0	0
Dek	15:10:00	1	0/3	0/3	0/1	0/4	0/4	0/0	0/3	0/3	0	0/2	0/1	0/0	0/3	0/3	0/3	0/0	0/0	0/3	0	0/3	0/2	0/3	0/3	0/1	0/3	0/0	0/1	0/1	0	0	0	0	0	0	0	0	0	0	0	0
Dfd	09:08:00	2	0/0	0/2	0/0	0/4	0/0	0/0	0/0	0/3	0	0/1	0/0	0/0	0/3	0/1	0/2	0/0	0/3	0/0	0	0/0	0/4	0/0	0/3	0/0	0/3	0/0	0/0	0/2	0	0	0	0	1	0	0	0	0	0	0	0
Dif	11:00:00	2	0/1	0/3	0/1	0/4	0/2	0/3	0/3	0/3	0	0/3	0/3	0/1	0/3	0/1	0/2	0/1	0/3	0/3	0	0/0	0/4	0/3	0/3	0/2	0/3	0/1	0/0	0/1	0	0	0	0	1	0	0	0	0	0	0	0
dimm	02:21:00	1	0/3	0/0	0/4	0/4	0/4	0/3	0/3	0/3	0	0/3	1/2	0/1	0/3	0/3	0/3	0/1	0/0	0/3	0	0/3	0/2	0/0	0/3	0/3	0/3	0/2	0/0	0/3	0	0	1	0	1	0	1	0	0	0	0	0
Dip3	12:14:00	1	0/3	0/3	0/1	0/4	0/2	0/3	0/3	0/3	0	0/3	0/2	0/0	0/3	0/3	0/3	0/2	0/0	0/3	0	0/2	0/2	0/2	0/3	0/1	0/3	0/0	0/0	0/2	0	0	0	0	1	0	0	0	0	0	0	0
disco	05:16:00	1	0/3	0/3	0/1	0/4	0/4	0/3	0/3	0/3	0	0/3	0/2	0/0	0/3	0/3	0/3	0/2	0/0	0/3	0	0/3	0/2	0/3	0/3	0/2	0/3	0/0	0/0	0/3	0	0	0	0	1	0	0	0	0	0	0	0
dl	13:15:00	2	0/1	0/2	0/4	0/4	0/0	0/0	0/1	0/1	0	0/2	0/1	0/0	0/3	0/0	0/1	0/0	0/3	0/1	0	0/0	0/4	0/3	0/3	0/0	0/3	0/0	0/0	0/0	0	0	1	0	1	0	1	0	0	0	0	0
Dll	08:07:00	2	0/0	0/0	0/0	0/1	0/2	0/0	0/0	0/0	0	0/0	0/0	0/0	0/0	0/0	0/0	0/0	0/1	0/0	0	0/0	0/1	0/0	0/0	0/0	0/1	0/0	0/0	0/0	0	0	0	0	1	0	0	0	0	0	0	0
dm	01:17:00	1	0/3	0/3	0/4	0/4	0/4	0/3	0/3	0/3	0	0/3	0/2	0/1	0/3	0/3	0/3	0/2	0/0	0/3	0	0/3	0/2	0/3	0/2	0/1	0/3	0/0	0/0	0/2	0	0	0	0	1	0	0	0	0	0	0	0
dmrt11E	01:08:00	2	0/2	0/3	0/1	0/4	0/0	0/3	0/3	0/3	0	0/3	0/3	0/1	0/3	0/1	0/2	0/1	0/3	0/3	0	0/0	0/4	0/3	0/3	0/3	0/3	0/0	0/2	0/0	0	0	0	0	1	0	0	0	0	0	0	0
dmrt93B	08:09:00	2	0/1	0/3	0/1	0/4	0/1	0/3	0/3	0/3	0	0/2	0/1	0/1	0/3	0/1	0/2	0/0	0/3	0/3	0	0/0	0/4	0/3	1/2	0/0	0/3	0/0	0/0	0/2	0	0	0	0	1	0	0	0	0	0	0	0
dmrt99B	01:06:00	1	0/2	0/2	0/1	0/4	0/4	0/3	0/3	0/3	0	0/3	0/2	0/1	0/3	0/3	0/3	0/2	0/0	0/3	0	0/2	0/2	0/2	0/2	0/3	0/3	0/0	0/0	0/2	0	0	1	0	1	0	1	0	0	0	0	0
Dnz1	06:06:00	2	0/1	0/3	0/1	0/4	0/1	0/3	0/3	0/3	0	0/2	0/2	0/0	0/3	0/1	0/2	0/1	0/3	0/3	0	0/0	0/4	0/3	0/3	0/0	0/3	0/1	0/0	0/1	0	0	0	0	0	0	0	0	0	0	0	0
Doc1	10:20:00	2	0/2	0/3	0/1	0/4	0/3	0/3	0/3	0/3	0	0/1	0/2	0/1	0/3	0/1	0/2	0/1	0/3	0/3	0	0/0	0/4	0/1	0/2	0/0	0/3	0/0	0/0	0/2	0	0	0	0	1	0	0	0	0	0	0	0
Doc2	12:13:00	1	0/3	0/3	0/1	0/4	0/4	1/2	0/3	0/3	0	0/3	0/1	0/0	0/3	0/3	0/3	0/2	0/0	0/3	0	0/3	0/0	0/3	0/0	1/2	0/0	0/0	0/0	0/2	0	0	0	0	1	0	0	0	0	0	0	0
Doc3	06:15:00	1	0/3	0/2	0/1	0/4	0/2	0/3	0/3	0/3	0	0/3	0/2	0/1	0/3	0/2	0/3	0/2	0/0	0/3	0	0/4	0/0	0/3	0/0	0/3	0/0	0/0	0/0	0/3	0	0	0	0	1	0	0	0	0	0	0	0
dom	11:03:00	2	0/0	0/0	0/0	0/0	0/0	0/0	0/0	0/0	0	0/0	0/0	0/0	0/0	0/0	0/0	0/0	0/0	0/0	0	0/0	0/0	0/0	0/0	0/0	0/0	0/0	0/0	0/0	0	0	0	0	0	0	0	0	0	0	0	0
dpn	08:15:00	1	0/2	0/3	0/4	0/4	0/3	0/3	0/3	0/3	0	0/3	0/0	0/0	0/3	0/3	0/3	0/2	0/0	0/3	0	0/3	0/2	0/3	0/2	0/1	0/0	0/0	0/0	0/2	0	0	0	0	1	0	0	0	0	0	0	0
Dr	01:16:00	1	0/3	0/3	0/1	0/4	0/2	0/0	0/3	0/3	0	0/3	0/2	0/1	0/3	0/3	0/3	0/2	0/0	0/3	0	0/4	0/2	0/2	0/3	0/3	0/3	0/2	0/0	1/3	0	0	1	0	1	0	1	0	0	0	0	0
Dref	14:14:00	2	0/2	0/3	0/2	0/4	0/1	1/3	0/3	0/3	0	0/3	0/3	0/0	0/3	0/1	0/2	0/0	0/3	0/3	0	0/0	0/4	1/2	0/3	0/1	0/3	0/0	0/0	0/1	0	0	1	0	1	0	1	0	0	0	0	0
drm	00:00:00	1	0/3	0/3	0/1	0/3	0/3	0/3	0/3	0/3	0	0/3	0/2	0/1	0/3	0/3	0/3	0/0	0/0	0/2	0	0/4	0/0	0/3	0/0	0/3	0/0	0/2	0/2	0/3	0	0	0	0	1	0	0	0	0	0	0	0
Dsp1	02:07:00	1	0/0	0/2	0/0	0/1	0/2	0/0	0/0	0/0	0	0/1	0/0	0/0	0/2	0/0	0/3	0/0	0/0	0/1	0	0/1	0/2	0/0	0/1	0/0	0/2	0/0	0/0	0/1	0	0	1	0	1	0	1	0	0	0	0	0
dve	11:01:00	1	0/2	0/0	0/0	0/4	0/0	0/0	0/0	0/0	0	0/0	0/0	0/0	0/0	0/0	0/0	0/0	0/0	0/0	0	0/0	0/0	0/0	0/0	0/0	0/0	0/0	0/0	0/1	0	0	1	0	1	0	1	0	0	0	0	0
dwg	09:10:00	1	0/3	0/3	0/1	0/4	0/4	0/3	0/3	0/3	0	0/3	0/2	0/0	0/2	0/3	0/3	0/2	0/0	0/3	0	0/2	0/2	0/3	0/2	0/3	0/3	0/0	0/2	0/2	0	0	0	0	1	0	0	0	0	0	0	0
dys	15:14:00	2	0/2	0/2	0/1	0/4	0/2	0/3	0/3	0/3	0	0/2	0/3	0/0	0/3	0/0	0/2	0/1	0/3	0/3	0	0/0	0/4	0/3	0/3	0/1	0/3	0/1	0/0	0/2	0	0	0	0	1	0	0	0	0	0	0	0
E(spl)	04:08:00	2	0/4	0/6	0/3	0/8	0/2	0/5	0/6	0/6	0	0/4	0/6	0/1	0/6	0/2	0/4	0/2	0/6	0/6	0	0/0	0/8	0/5	0/6	0/0	0/6	0/1	0/0	0/1	0	0	0	0	1	0	0	0	0	0	0	0
E2f	05:15:00	1	0/3	0/2	0/3	1/4	0/4	0/1	0/2	0/3	0	1/3	0/0	0/0	0/0	0/2	0/1	0/0	0/0	0/3	0	0/3	0/0	0/2	0/3	0/1	0/0	0/0	0/1	0/1	0	0	1	0	1	0	1	0	0	0	0	0
E2f2	14:12:00	1	0/3	0/3	0/2	0/4	0/4	0/3	0/3	0/3	0	0/3	0/2	0/0	0/3	0/3	0/3	0/2	0/0	0/3	0	0/2	0/2	0/3	0/2	0/1	0/0	0/2	0/2	0/3	0	0	0	0	1	0	0	0	0	0	0	0
E5	12:03:00	2	0/1	0/2	0/0	0/3	0/2	0/0	0/0	0/0	0	0/3	0/1	0/0	0/3	0/1	0/2	0/0	0/3	0/0	0	0/0	0/4	0/0	0/1	0/0	0/3	0/0	0/0	0/1	0	0	0	0	0	0	0	0	0	0	0	0
ecd	02:00:00	2	0/2	0/3	0/2	0/4	0/2	0/3	0/3	0/3	0	0/3	0/3	0/1	0/3	0/1	0/2	0/1	0/3	0/3	0	0/0	0/4	0/3	0/3	0/3	0/3	0/2	0/2	0/2	0	0	0	0	1	0	0	0	0	0	0	0
EcR	07:15:00	1	0/2	0/3	0/0	0/4	0/4	0/3	0/3	0/3	0	0/3	0/2	0/0	0/3	0/3	0/3	0/2	0/0	0/3	0	0/3	0/2	0/3	0/3	0/2	0/3	0/0	0/0	0/2	0	0	0	0	0	0	0	0	0	0	0	0
eg	14:18:00	1	0/3	0/3	0/2	0/3	0/3	0/3	0/3	0/3	0	0/3	0/1	0/0	0/3	0/3	0/3	0/2	0/0	0/3	0	0/1	0/0	0/3	0/2	0/2	0/3	0/0	0/2	0/2	0	0	0	0	1	0	0	0	0	0	0	0
egg	04:03:00	2	0/1	0/3	0/3	0/3	0/1	0/2	0/3	0/3	0	0/3	0/3	0/1	0/3	0/1	0/2	0/1	0/3	0/3	0	0/0	0/4	0/3	0/3	0/3	0/3	0/0	0/1	0/1	0	0	0	0	1	0	0	0	0	0	0	0
Eip75B	03:17:00	2	0/1	0/3	0/1	0/4	0/2	0/3	0/3	0/3	0	0/3	0/3	0/1	0/3	0/1	0/2	0/1	0/3	0/3	0	0/0	0/4	0/3	0/3	0/2	0/3	0/0	0/0	0/1	0	0	0	0	1	0	0	0	0	0	0	0
Eip93F	04:01:00	2	0/2	0/3	0/3	0/4	0/1	0/3	0/3	0/3	0	0/3	0/3	0/0	0/0	0/1	0/2	0/1	0/3	0/3	0	0/2	0/4	0/1	0/2	0/2	0/3	0/0	0/0	0/2	0	0	0	0	0	0	0	0	0	0	0	0
elB	05:02:00	1	0/2	0/3	0/2	0/4	0/4	0/3	0/3	0/3	0	0/3	0/2	0/0	0/3	0/3	0/3	0/2	0/0	0/3	0	0/3	0/0	0/3	0/3	0/3	0/3	0/1	0/0	0/1	0	0	0	0	1	0	0	0	0	0	0	0
emc	02:22:00	1	0/0	0/0	0/0	0/0	0/0	0/0	0/0	0/0	0	0/0	0/0	0/0	0/0	0/0	0/0	0/0	0/0	0/0	0	0/0	0/0	0/0	0/0	0/0	0/0	0/0	0/0	0/1	0	0	0	0	1	0	0	0	0	0	0	0
ems	14:17:00	1	0/1	0/2	0/0	0/3	0/3	0/0	0/0	0/0	0	0/2	0/0	0/0	0/3	0/3	0/3	0/0	0/0	0/1	0	0/2	0/0	0/2	0/2	0/0	0/3	0/0	0/0	0/1	0	0	0	0	1	0	0	0	0	0	0	0
en	05:04:00	1	0/3	0/3	0/2	0/4	0/4	0/0	0/3	0/3	0	0/3	0/2	0/0	0/0	0/0	0/3	0/0	0/0	0/0	0	0/2	0/0	0/3	0/3	0/3	0/3	0/2	0/0	0/1	0	0	1	0	1	0	1	0	0	0	0	0
ERR	14:03:00	1	0/3	0/3	0/4	0/4	0/3	0/2	0/3	0/3	0	0/3	0/2	0/0	0/3	0/3	0/3	0/0	0/0	0/3	0	0/3	0/2	0/3	0/0	0/3	0/3	0/2	0/2	0/3	0	0	0	0	1	0	0	0	0	0	0	0
esc	15:21:00	1	0/3	0/2	0/1	0/4	0/3	0/3	0/3	0/3	0	0/3	0/2	0/1	0/3	0/3	0/3	0/1	0/0	0/3	0	0/3	0/0	0/3	0/1	0/2	0/3	0/1	0/2	0/2	0	0	1	0	0	0	0	0	0	0	0	0
esg	12:14:00	2	0/1	0/3	0/0	0/4	0/0	0/2	0/2	0/3	0	0/3	0/0	0/0	0/3	0/1	0/2	0/1	0/3	0/3	0	0/0	0/4	0/2	0/3	0/0	0/3	0/0	0/0	0/1	0	0	0	0	1	0	0	0	0	0	0	0
Ets21C	01:16:00	2	0/2	1/3	0/4	0/4	0/0	0/3	0/3	0/3	0	0/3	0/3	0/1	0/3	0/1	0/2	0/0	0/3	1/3	0	0/0	0/4	0/3	0/3	0/3	0/3	0/0	0/0	0/1	0	0	0	0	1	0	0	0	0	0	0	0
Ets65A	06:02:00	1	0/3	0/3	0/4	0/4	0/4	0/3	0/3	0/3	0	0/3	0/2	0/0	0/3	0/3	0/3	0/2	0/0	1/3	0	0/3	0/0	0/3	0/3	1/1	0/3	0/0	0/0	0/3	0	0	0	0	1	0	0	0	0	0	0	0
Ets96B	13:14:00	1	0/3	0/3	0/1	0/4	0/1	0/3	0/3	0/3	0	0/3	0/2	0/0	0/3	0/3	0/3	0/2	0/0	0/3	0	0/2	0/2	0/3	0/3	0/1	0/3	0/0	0/0	0/2	0	0	0	0	1	0	0	0	0	0	0	0
Ets97D	10:09:00	2	0/0	0/3	0/2	0/4	0/1	0/3	0/3	0/3	0	0/3	0/0	0/0	0/3	0/1	0/2	0/1	0/3	0/3	0	0/0	0/4	0/3	0/3	0/0	0/3	0/0	0/0	0/2	0	0	0	0	1	0	0	0	0	0	0	0
Ets98B	12:22:00	2	0/2	0/3	0/4	0/4	0/2	0/3	0/3	0/3	0	0/3	0/3	0/1	0/3	0/1	0/2	0/1	0/3	0/3	0	0/2	0/4	0/3	0/2	0/0	0/0	0/0	0/2	0/2	0	0	0	0	1	0	0	0	0	0	0	0
EV	15:23:00	2	0/6	0/0	0/2	0/0	0/4	0/0	0/0	0/0	0	0/0	0/0	0/0	0/0	0/1	0/0	0/0	0/1	0/0	0	0/0	0/0	0/0	0/2	0/0	0/0	0/0	0/0	0/2	0	0	0	0	1	0	0	0	0	0	0	0
exd	00:01:00	1	0/2	0/3	0/2	0/3	0/4	0/3	0/3	0/3	0	0/3	0/2	0/1	0/3	0/3	0/3	0/2	0/0	0/2	0	0/4	0/2	0/3	0/2	0/1	0/0	0/2	0/2	0/3	0	0	0	0	1	1	0	1	0	0	0	0
exex	03:02:00	1	0/3	0/3	0/2	0/4	0/4	0/3	0/3	0/3	0	0/3	0/2	0/1	0/3	0/3	0/3	0/2	0/0	0/3	0	0/3	0/2	0/3	0/2	0/3	0/3	0/0	0/0	0/2	0	0	0	0	0	0	0	0	0	0	0	0
ey	11:20:00	1	0/5	0/6	0/2	0/7	0/4	0/4	0/5	0/6	0	0/4	0/5	0/1	0/6	0/4	0/5	0/2	0/2	0/6	0	0/5	0/6	0/6	0/4	0/1	0/5	0/0	0/0	0/5	0	0	0	0	1	0	0	0	0	0	0	0
eyg	14:21:00	2	0/1	0/3	0/1	0/4	0/2	0/3	0/3	0/3	0	0/2	0/3	0/0	0/3	0/1	0/2	0/1	0/2	0/1	0	0/0	0/4	0/3	0/2	0/0	0/3	0/0	0/0	0/1	0	0	0	0	0	0	0	0	0	0	0	0
fd3F	14:06:00	1	0/3	0/3	0/1	0/4	0/3	0/3	0/3	0/3	0	0/3	0/2	0/0	0/3	0/3	0/3	0/2	0/0	0/3	0	0/2	0/2	0/2	0/1	0/2	0/3	0/1	0/0	0/2	0	0	0	0	1	0	0	0	0	0	0	0
fd59A	12:12:00	2	0/0	0/2	0/1	0/4	0/2	0/3	0/3	0/3	0	0/1	0/3	0/0	0/3	0/1	0/2	0/1	0/3	0/3	0	0/0	0/4	0/3	0/3	0/0	0/3	0/0	0/0	0/2	0	0	0	0	1	0	0	0	0	0	0	0
fd64A	08:21:00	2	0/2	0/3	0/1	0/4	0/2	0/3	0/3	0/3	0	0/2	0/1	0/1	0/3	0/1	0/2	0/1	0/3	0/3	0	0/0	0/4	0/3	0/2	0/2	0/3	0/0	0/0	0/2	0	0	0	0	0	0	0	0	0	0	0	0
fd96Ca	14:14:00	1	0/3	0/3	0/0	0/4	0/3	0/3	0/3	0/3	0	0/3	0/2	0/0	0/3	0/3	0/3	0/2	0/0	0/3	0	0/1	0/2	0/3	0/3	0/0	0/3	0/0	0/0	0/2	0	0	0	0	0	0	0	0	0	0	0	0
fd96Cb	06:20:00	1	0/2	0/3	0/2	0/4	0/4	0/3	0/3	0/3	0	0/3	0/2	0/1	0/3	0/3	0/3	0/0	0/0	0/3	0	0/3	0/2	0/3	0/3	0/3	0/3	0/0	0/0	0/2	0	0	0	0	1	0	0	0	0	0	0	0
Fer1	04:16:00	1	0/3	0/3	0/1	0/4	0/4	0/2	0/3	0/3	0	0/3	0/2	0/0	0/3	0/3	0/3	0/2	0/0	0/3	0	0/2	0/2	0/2	0/3	0/3	0/3	0/0	0/1	0/2	0	0	0	0	1	0	0	0	0	0	0	0
Fer2	08:05:00	2	0/2	0/3	0/0	0/4	0/2	0/3	0/3	0/3	0	0/3	0/3	0/0	0/3	0/1	0/2	0/1	0/3	0/3	0	0/0	0/4	0/3	0/3	0/0	0/3	0/1	0/0	0/2	0	0	0	0	1	0	0	0	0	0	0	0
Fer3	02:18:00	1	0/3	0/3	0/1	0/4	0/4	0/3	0/3	0/3	0	0/3	0/2	0/1	0/3	0/0	0/3	0/2	0/0	0/3	0	0/3	0/2	0/2	0/3	0/3	0/3	0/0	0/2	0/2	0	0	0	0	1	0	0	0	0	0	0	0
fkh	12:16:00	2	0/2	0/2	0/2	0/4	0/2	0/3	0/3	0/3	0	0/3	0/3	0/0	0/3	0/1	0/2	0/1	0/3	0/3	0	0/0	0/4	0/2	0/3	0/0	0/3	0/1	0/0	0/0	0	0	0	0	1	1	0	1	0	0	0	0
foxo	11:16:00	1	1/3	0/3	0/3	0/4	0/3	0/3	0/3	0/3	0	0/3	0/2	0/1	0/2	0/3	0/3	0/2	0/0	0/3	0	0/4	0/2	0/3	0/3	0/3	0/3	0/0	0/0	0/2	0	0	1	0	1	0	1	0	0	0	0	0
ftz	06:01:00	1	0/3	0/3	0/4	0/4	0/4	0/3	0/3	0/3	0	0/3	0/2	0/0	0/3	0/3	0/3	0/2	0/0	0/3	0	0/2	0/2	0/3	0/3	0/3	0/3	0/0	0/0	0/2	0	0	0	0	1	0	0	0	0	0	0	0
fu2	12:21:00	2	0/2	0/3	0/1	0/4	0/2	0/3	0/3	0/3	0	0/0	0/3	0/1	0/3	0/1	0/2	0/0	0/3	0/3	0	0/2	0/4	0/3	0/3	0/2	0/3	0/0	0/2	0/0	0	0	0	0	1	0	0	0	0	0	0	0
GATAd	15:02:00	2	0/2	0/3	0/2	0/4	0/2	0/3	0/3	0/3	0	0/3	0/3	0/1	0/3	0/1	0/2	0/1	0/3	0/3	0	0/0	0/4	0/3	0/2	0/3	0/3	0/0	0/1	0/2	0	0	0	0	1	0	0	0	0	0	0	0
GATAe	03:11:00	1	0/2	0/2	0/2	0/4	0/4	0/3	0/3	0/3	0	0/3	0/2	0/1	0/3	0/3	0/3	0/2	0/0	0/3	0	0/3	0/2	0/2	0/3	0/1	0/3	0/0	0/0	0/2	0	0	0	0	1	0	0	0	0	0	0	0
gcm	10:19:00	2	0/2	0/3	0/1	0/4	0/0	0/3	0/3	0/3	0	0/3	0/3	0/1	0/3	0/1	0/2	0/0	0/3	0/3	0	0/2	0/4	0/3	0/3	0/1	0/3	0/0	0/0	0/1	0	0	0	0	1	0	0	0	0	0	0	0
gcm2	14:03:00	2	0/2	0/3	0/1	0/4	0/2	0/2	0/3	0/3	0	0/3	0/3	0/0	0/3	0/0	0/2	0/1	0/3	0/3	0	0/0	0/4	0/3	0/3	0/0	0/0	0/0	0/1	0/1	0	0	0	0	1	0	0	0	0	0	0	0
gem	09:01:00	1	0/3	0/3	0/4	0/4	0/4	0/3	0/3	0/3	0	0/3	0/2	0/1	0/3	0/3	0/3	0/2	0/0	0/3	0	0/2	0/0	0/3	0/0	0/3	0/0	0/0	0/1	0/2	0	0	0	0	1	0	0	0	0	0	0	0
gfzf	08:16:00	2	0/1	0/3	0/1	0/4	0/1	0/3	0/3	0/3	0	0/3	0/3	0/0	0/3	0/1	0/2	0/0	0/3	0/3	0	0/0	0/4	0/3	0/2	0/0	0/3	0/0	0/0	0/1	0	0	0	0	0	0	0	0	0	0	0	0
gl	05:06:00	1	0/3	0/3	0/2	0/4	0/4	0/3	0/3	0/3	0	0/3	0/2	0/0	0/3	0/3	0/3	0/2	0/0	0/3	0	0/3	0/2	0/3	0/3	0/2	0/3	0/0	0/0	0/3	0	0	1	0	1	0	1	0	0	0	0	0
grau	05:18:00	1	0/3	0/3	0/1	0/4	0/4	0/3	0/3	0/3	0	0/3	0/2	0/1	0/3	0/3	0/3	0/0	0/0	0/3	0	0/3	0/2	0/3	0/3	0/2	0/3	0/0	0/0	0/2	0	0	0	0	1	0	0	0	0	0	0	0
grh	00:16:00	1	0/3	0/3	0/4	0/4	0/4	0/3	0/3	0/3	0	0/3	0/2	0/1	0/3	0/3	0/3	0/1	0/0	0/3	0	0/4	0/2	0/3	0/3	0/2	0/3	0/2	0/0	0/3	0	0	0	0	1	1	0	1	0	0	0	0
grn	14:09:00	1	0/3	0/3	0/1	0/4	0/4	0/3	0/3	0/3	0	0/3	0/2	0/0	0/3	0/3	0/3	0/2	0/0	0/3	0	0/3	0/2	0/3	0/2	0/1	0/3	0/0	0/0	0/2	0	0	0	0	1	0	0	0	0	0	0	0
gro	15:09:00	2	0/1	0/3	0/1	0/4	0/1	0/3	0/3	0/3	0	0/2	0/3	0/1	0/3	0/1	0/2	0/0	0/3	0/3	0	0/0	0/4	0/3	0/3	0/1	0/3	0/1	0/0	0/2	0	0	0	0	1	0	0	0	0	0	0	0
gsb	12:04:00	2	0/1	0/3	0/2	0/4	0/2	0/0	0/3	0/3	0	0/3	0/3	0/0	0/3	0/1	0/2	0/1	0/3	0/0	0	0/0	0/4	0/0	0/2	0/0	0/3	0/0	0/0	0/1	0	0	0	0	1	0	0	0	0	0	0	0
gsb-n	10:13:00	1	0/3	0/2	0/0	0/4	0/2	0/3	0/3	0/3	0	0/3	0/0	0/0	0/2	0/3	0/3	0/2	0/0	0/3	0	0/3	0/2	0/3	0/3	0/1	0/3	0/0	0/0	0/3	0	0	0	0	1	0	0	0	0	0	0	0
gt	13:13:00	2	0/1	0/2	0/1	0/4	0/3	0/2	0/1	0/3	0	0/2	0/2	0/1	0/0	0/0	0/0	0/1	0/0	0/1	0	0/0	0/4	0/2	0/3	0/0	0/3	0/1	0/0	0/0	0	0	1	0	1	0	1	0	0	0	0	0
h	10:20:00	1	0/3	0/3	0/1	0/4	0/4	0/3	0/3	0/3	0	0/3	0/2	0/0	0/3	0/3	0/3	0/2	0/0	0/3	0	0/3	0/2	0/3	0/2	1/2	0/0	0/0	0/0	0/3	0	0	1	0	1	0	1	0	0	0	0	0
H	15:11:00	2	0/1	0/3	0/4	0/4	0/2	0/3	0/3	0/3	0	0/2	0/3	0/1	0/3	0/1	0/2	0/1	0/3	0/3	0	0/0	0/4	0/3	0/3	0/1	0/3	0/0	0/1	0/2	0	0	0	0	0	0	0	0	0	0	0	0
H15	15:04:00	1	0/3	0/2	0/1	0/4	0/4	0/3	0/3	0/3	0	0/3	0/1	0/1	0/3	0/3	0/3	0/2	0/0	0/3	0	0/4	0/2	0/3	0/2	0/3	0/0	0/0	0/0	0/3	0	0	0	0	0	0	0	0	0	0	0	0
H2.0	12:00:00	2	0/2	0/3	0/3	0/4	0/2	0/3	0/3	0/0	0	0/3	0/3	0/1	0/3	0/1	0/2	0/1	0/3	0/3	0	0/0	0/4	0/3	0/1	0/3	0/3	0/2	0/1	0/2	0	0	0	0	0	0	0	0	0	0	0	0
Hand	05:16:00	2	0/1	0/3	0/1	0/4	0/0	0/3	0/3	0/3	0	0/3	0/3	0/0	0/3	0/1	0/1	0/1	0/3	0/3	0	0/0	0/4	0/3	0/3	0/0	0/3	0/0	0/0	0/2	0	0	0	0	1	0	0	0	0	0	0	0
hb	03:21:00	1	0/2	0/0	0/4	0/4	0/4	0/3	0/3	0/3	0	0/0	0/2	0/0	0/3	0/3	0/3	0/1	0/0	0/3	0	0/1	0/2	0/3	0/2	0/3	0/3	0/0	0/0	0/3	0	0	1	1	1	0	1	1	0	0	0	1
hbn	04:21:00	1	0/2	0/2	0/0	0/3	0/4	0/0	0/0	0/0	0	0/2	0/1	0/0	0/2	0/3	0/3	0/0	0/0	0/0	0	0/2	0/2	0/3	1/3	0/0	0/1	0/0	0/1	0/3	0	0	0	0	1	0	0	0	0	0	0	0
her	14:13:00	1	0/2	0/3	0/3	0/4	0/4	0/3	0/3	0/3	0	0/3	0/2	0/0	0/3	0/3	0/3	0/2	0/0	0/3	0	0/2	0/2	0/3	0/2	0/2	0/0	0/0	0/2	0/2	0	0	0	0	1	0	0	0	0	0	0	0
Hesr	00:14:00	1	0/3	0/3	0/1	0/4	0/4	0/3	0/3	0/3	0	0/3	0/2	0/1	0/3	0/3	0/3	0/2	0/0	0/3	0	0/3	0/2	1/2	0/2	0/3	0/3	0/2	0/1	0/3	0	0	1	1	1	0	1	1	0	0	0	1
HGTX	01:08:00	1	0/3	0/2	0/3	0/4	0/4	0/3	0/3	0/3	0	0/3	0/2	0/0	0/3	0/3	0/3	0/2	0/0	0/3	0	0/1	0/2	0/3	0/3	0/3	0/3	0/0	0/0	0/2	0	0	1	0	1	0	1	0	0	0	0	0
hkb	08:18:00	1	0/3	0/3	0/1	0/4	0/4	0/3	0/3	0/3	0	0/3	0/2	0/0	0/3	0/3	0/3	0/2	0/0	0/3	0	0/4	0/2	0/3	0/2	0/2	0/3	0/0	0/0	0/2	0	0	0	0	1	0	0	0	0	0	0	0
HLH106	11:13:00	1	0/0	0/0	0/0	1/4	0/0	0/0	0/0	0/0	0	0/0	0/0	0/0	0/2	0/0	0/0	0/0	0/0	0/0	0	0/0	0/0	0/0	0/0	0/0	0/2	0/0	0/1	0/0	0	0	1	0	1	0	1	0	0	0	0	0
HLH3B	14:22:00	1	0/3	0/2	0/1	0/4	0/3	0/3	0/3	0/3	0	0/3	0/2	0/1	0/3	0/3	0/3	0/0	0/0	0/3	0	0/3	0/0	0/3	0/2	0/2	0/3	0/0	0/1	0/2	0	0	0	0	1	0	0	0	0	0	0	0
HLH54F	04:14:00	1	0/2	0/2	0/3	0/4	0/4	0/3	0/3	0/3	0	0/3	0/1	0/1	0/3	0/3	0/3	0/2	0/0	0/3	0	0/2	0/0	0/2	0/3	0/1	0/3	0/0	0/0	1/3	0	0	1	0	1	0	1	0	0	0	0	0
HLHm&bgr;	02:16:00	1	0/3	0/3	0/4	0/4	0/4	0/3	0/3	0/3	0	0/3	0/1	0/1	0/3	0/3	0/3	0/2	0/0	0/3	0	0/4	0/2	0/3	0/3	0/1	0/0	0/0	0/0	0/3	0	0	0	0	1	0	0	0	0	0	0	0
HLHm&dgr;	00:22:00	1	0/2	0/0	0/2	0/4	0/4	0/3	0/3	0/3	0	0/3	0/2	0/0	0/3	0/3	0/3	0/1	0/0	0/3	0	0/1	0/2	0/3	0/2	0/3	0/0	0/2	0/1	0/3	0	0	0	0	1	0	0	0	0	0	0	0
HLHm&ggr;	04:02:00	1	0/3	0/3	0/3	0/4	0/4	0/3	0/3	0/3	0	0/3	0/2	0/0	0/3	0/3	0/3	0/2	0/0	0/3	0	1/4	0/0	0/3	0/1	0/2	0/3	0/2	0/0	0/2	0	0	1	0	1	0	1	0	0	0	0	0
HLHm3	04:08:00	1	0/3	0/2	0/0	0/4	0/3	1/3	0/3	0/3	0	0/3	0/1	0/1	0/3	0/3	0/3	0/2	0/0	0/3	0	0/3	0/2	0/2	0/3	0/3	0/3	0/0	0/0	0/3	0	0	0	0	1	0	0	0	0	0	0	0
HLHm5	02:00:00	1	0/3	0/3	0/3	0/4	0/4	0/3	0/3	0/3	0	0/3	0/2	0/1	0/3	0/3	0/3	0/2	0/0	0/3	0	0/2	0/2	0/3	0/1	0/3	0/3	0/2	0/2	0/3	0	0	0	0	1	0	0	0	0	0	0	0
HLHm7	02:06:00	1	0/3	0/2	0/3	0/4	0/4	0/3	0/3	0/3	0	0/3	0/2	0/1	0/3	0/3	0/3	0/2	0/0	0/3	0	0/3	0/2	0/3	0/3	0/3	0/3	0/0	0/0	0/3	0	0	0	0	1	0	0	0	0	0	0	0
HmgD	04:14:00	2	0/1	0/3	0/4	0/4	0/0	0/3	0/3	0/3	0	0/3	0/2	0/0	0/3	0/1	0/2	0/1	0/3	0/3	0	0/0	0/4	0/1	0/3	0/0	0/3	0/0	0/1	0/0	0	0	0	0	1	0	0	0	0	0	0	0
Hmr	05:21:00	2	0/2	0/3	0/2	0/4	0/2	0/3	0/3	0/3	0	0/3	0/0	0/1	0/3	0/1	0/2	0/1	0/3	0/3	0	0/0	0/4	0/3	0/3	0/2	0/3	0/0	0/0	0/1	0	0	0	0	0	0	0	0	0	0	0	0
Hmx	01:22:00	2	0/0	0/0	0/0	1/4	0/3	0/3	0/0	0/0	0	0/0	0/0	0/0	0/0	0/0	0/0	0/0	0/0	0/0	0	0/0	0/0	0/0	0/0	0/0	0/0	0/0	0/0	0/0	0	0	0	0	0	0	0	0	0	0	0	0
Hnf4	01:11:00	1	0/3	0/2	0/3	0/4	0/4	0/3	0/3	0/3	0	0/3	0/2	0/1	0/3	0/3	0/3	0/2	0/0	0/3	0	0/2	0/2	0/3	0/3	0/3	0/3	0/0	0/2	0/2	0	0	0	0	1	0	0	0	0	0	0	0
HP1b	00:21:00	2	0/2	0/3	0/3	0/4	0/2	0/3	0/3	0/3	0	0/3	0/2	0/1	0/3	0/1	0/0	0/1	0/2	0/3	0	0/0	0/3	0/3	0/2	0/3	0/3	0/2	0/1	0/2	0	0	0	0	0	0	0	0	0	0	0	0
HP1c	15:01:00	1	0/3	0/3	0/2	0/0	0/0	0/3	0/3	0/3	0	0/3	0/2	0/1	0/3	0/3	0/3	0/1	0/0	0/3	0	0/3	0/2	0/2	0/3	0/3	0/3	0/1	0/0	0/3	0	0	1	0	0	0	0	0	0	0	0	0
Hr39	05:17:00	1	0/3	0/3	0/4	0/4	0/3	0/3	0/2	0/3	0	0/3	0/2	0/0	0/3	0/3	0/3	0/2	0/0	0/3	0	0/4	0/2	0/3	0/3	0/3	0/3	0/2	0/1	0/3	0	0	0	0	1	0	0	0	0	0	0	0
Hr83	08:03:00	2	0/2	0/3	0/1	0/4	0/2	0/3	0/3	0/3	0	0/3	0/3	0/0	0/3	0/1	0/2	0/1	0/2	0/3	0	0/0	0/4	0/3	0/3	0/3	0/3	0/0	0/0	0/2	0	0	0	0	0	0	0	0	0	0	0	0
Hr96	01:23:00	1	0/0	0/0	0/2	0/4	0/4	0/3	0/3	0/3	0	0/3	0/2	0/1	0/1	0/3	0/3	0/0	0/0	0/3	0	0/2	0/2	0/2	0/1	0/2	0/0	0/2	0/2	0/3	0	0	0	0	1	0	0	0	0	0	0	0
Hsf	11:10:00	2	0/1	0/3	0/2	0/4	0/1	0/3	0/3	0/3	0	0/3	0/3	0/0	0/3	0/1	0/2	0/0	0/3	0/3	0	0/0	0/4	0/2	0/3	0/0	0/3	0/0	0/0	0/1	0	0	0	0	1	0	0	0	0	0	0	0
hth	06:14:00	1	0/3	0/2	0/1	0/4	0/4	0/3	0/3	0/3	0	0/3	0/2	0/1	0/2	0/3	0/3	0/2	0/0	0/3	0	0/4	0/0	0/3	0/3	0/2	0/3	0/0	0/0	0/3	0	0	0	0	1	1	0	1	0	0	0	0
inv	07:10:00	1	0/2	0/3	0/1	0/4	0/4	0/3	0/3	0/3	0	0/3	0/2	0/1	0/3	0/3	0/3	0/1	0/0	0/3	0	0/3	0/1	0/3	0/3	0/3	0/3	0/0	0/0	0/1	0	0	0	0	1	0	0	0	0	0	0	0
jing	04:06:00	2	0/2	0/3	0/1	0/4	0/0	0/3	0/3	0/3	0	0/3	0/3	0/0	0/3	0/1	0/2	0/1	0/3	0/3	0	0/0	0/4	0/1	0/3	0/0	0/3	0/0	0/0	0/2	0	0	1	1	1	1	1	1	0	0	0	1
Jra	08:10:00	1	0/3	0/3	0/4	0/4	0/3	0/3	0/3	0/3	0	1/2	0/0	0/0	0/2	0/3	0/3	0/2	0/0	0/3	0	0/3	0/2	0/3	0/1	0/3	0/3	0/1	0/0	0/2	0	0	1	lethal	1	lethal	lethal	lethal	lethal	lethal	lethal	lethal
jumu	01:19:00	1	0/2	0/0	0/2	0/4	0/4	0/3	0/3	0/3	0	0/3	0/2	0/1	0/3	0/3	0/3	0/2	0/0	0/3	0	0/3	0/2	0/2	0/2	0/2	0/2	0/1	0/1	0/3	0	0	0	0	1	0	0	0	0	0	0	0
kay	03:22:00	1	0/3	0/0	0/3	0/4	0/4	0/3	0/3	0/3	0	0/3	0/2	0/1	0/3	0/3	0/3	0/1	0/0	0/3	0	0/2	0/2	0/2	0/3	0/2	0/3	0/0	0/0	0/3	0	0	0	0	1	0	0	0	0	0	0	0
ken	11:02:00	1	0/3	0/3	0/1	0/4	0/3	0/3	0/2	0/3	0	0/3	0/2	0/1	0/3	0/3	0/3	0/2	0/0	0/3	0	0/2	0/2	0/3	0/3	0/3	0/3	0/0	0/2	0/1	0	0	0	0	1	0	0	0	0	0	0	0
king-tubby	02:03:00	2	0/1	0/3	0/4	0/4	0/1	0/3	0/3	0/3	0	0/3	0/3	0/1	0/3	0/1	0/2	0/0	0/3	0/3	0	0/0	0/4	0/3	0/1	0/3	0/3	0/2	0/0	0/1	0	0	0	0	1	0	0	0	0	0	0	0
klu	14:20:00	2	0/0	0/0	0/0	0/0	0/0	0/0	0/0	0/0	0	0/0	0/0	0/0	0/0	0/0	0/0	0/0	0/2	0/0	0	0/0	0/0	0/0	0/0	0/0	0/0	0/0	0/0	0/0	0	0	0	0	1	0	0	0	0	0	0	0
kn	09:02:00	2	0/1	0/3	0/2	0/4	0/0	0/0	0/2	0/2	0	0/2	0/3	0/0	0/2	0/0	0/2	0/0	0/2	0/1	0	0/0	0/4	0/3	0/3	0/2	0/3	0/0	0/0	0/0	0	0	1	0	1	0	1	0	0	0	0	0
kni	08:05:00	1	0/3	0/3	0/1	0/4	0/4	0/3	0/3	0/3	0	0/3	0/0	0/0	0/3	0/3	0/3	0/2	0/0	0/3	0	0/3	0/2	0/3	0/2	0/2	0/3	0/0	0/0	0/2	0	0	0	0	1	0	0	0	0	0	0	0
knrl	13:22:00	1	0/1	0/2	0/1	0/4	0/4	0/3	0/3	0/3	0	0/3	0/2	0/1	0/3	0/3	0/3	0/1	0/0	1/3	0	0/2	0/2	0/2	1/2	0/1	0/3	0/0	0/2	0/3	0	0	1	0	1	0	1	0	0	0	0	0
Kr	10:17:00	2	0/1	0/2	0/1	0/4	0/2	0/3	0/2	0/3	0	0/3	0/2	0/0	0/3	0/1	0/2	0/0	0/3	0/3	0	0/0	0/4	0/2	0/2	0/0	0/3	0/0	0/0	0/1	0	0	0	0	1	0	0	0	0	0	0	0
Kr-h1	07:05:00	1	0/3	0/3	0/1	0/4	0/4	0/3	0/3	0/3	0	0/3	0/2	0/0	0/0	0/3	0/3	0/2	0/0	0/3	0	0/3	0/2	0/3	0/3	0/3	0/3	0/0	0/0	0/3	0	0	0	0	0	0	0	0	0	0	0	0
l(1)sc	06:00:00	1	0/3	0/3	0/4	0/4	0/4	0/3	0/3	0/3	0	0/3	0/2	0/1	0/3	0/3	0/3	0/2	0/0	0/3	0	0/2	0/2	0/3	0/2	0/3	0/3	0/2	0/0	0/3	0	0	1	0	1	0	1	0	0	0	0	0
l(2)k10201	04:19:00	2	0/2	0/3	0/1	0/4	0/0	0/3	0/3	0/3	0	0/2	0/3	0/1	0/3	0/1	0/2	0/1	0/3	0/3	0	0/0	0/4	0/2	0/2	0/2	0/3	0/0	0/0	0/2	0	0	0	0	0	0	0	0	0	0	0	0
lab	11:22:00	1	0/0	0/2	0/1	0/3	0/3	0/0	0/1	0/0	0	0/2	0/1	0/0	0/3	0/3	0/3	0/1	0/0	0/1	0	0/1	0/2	0/3	0/3	0/0	0/3	0/0	0/0	0/1	0	0	1	1	1	0	1	1	0	0	0	1
Lag1	04:15:00	1	0/3	0/2	0/1	0/4	0/3	0/3	0/3	0/3	0	0/3	0/2	0/0	0/3	0/3	0/3	0/2	0/0	0/3	0	0/2	0/2	1/3	0/3	0/2	0/3	0/0	0/0	0/3	0	0	0	0	1	0	0	0	0	0	0	0
lbe	10:13:00	2	0/0	0/1	0/0	0/4	0/0	0/0	0/0	0/1	0	0/2	0/0	0/0	0/3	0/1	0/2	0/0	0/3	0/0	0	0/0	0/4	0/0	0/2	0/0	0/3	0/0	0/0	0/1	0	0	0	0	1	0	0	0	0	0	0	0
Lhr	15:09:00	1	0/3	0/3	0/2	0/4	0/4	0/3	0/3	0/3	0	0/3	0/2	0/0	0/3	0/3	0/3	0/2	0/0	0/3	0	0/3	0/2	0/3	0/3	1/2	0/3	0/0	0/2	0/2	0	0	0	0	1	0	0	0	0	0	0	0
lid	13:13:00	1	0/3	0/3	0/1	0/4	0/3	0/3	0/3	0/3	0	0/3	0/2	0/0	0/3	0/3	0/3	0/1	0/0	0/3	0	0/2	0/2	0/3	0/1	0/0	0/3	0/0	0/0	0/1	0	0	0	0	1	0	0	0	0	0	0	0
lmd	07:09:00	1	0/3	0/3	0/2	0/4	0/4	0/3	0/3	0/3	0	0/3	0/2	0/1	0/2	0/3	0/3	0/2	0/0	0/3	0	0/3	0/2	0/3	0/3	0/2	0/3	0/0	0/0	0/3	0	0	0	0	1	1	0	1	0	0	0	0
lola	01:13:00	1	0/2	0/3	0/2	0/4	0/4	0/3	0/3	0/3	0	0/3	0/2	0/1	0/3	0/3	0/3	0/2	0/0	0/3	0	0/4	0/2	0/3	0/3	0/3	0/3	0/2	0/0	0/3	0	0	0	0	1	0	0	0	0	0	0	0
Mad	10:21:00	1	0/3	0/3	0/2	0/4	0/4	0/3	0/3	0/3	0	0/3	0/2	0/0	0/3	0/3	0/3	0/1	0/0	0/3	0	0/4	0/2	0/3	0/3	0/3	0/3	0/0	0/0	0/3	0	0	0	0	1	1	0	1	0	0	0	0
maf-S	00:08:00	1	0/3	0/2	0/1	0/4	0/4	0/3	0/3	0/3	0	0/3	0/2	0/1	0/3	0/3	0/3	0/2	0/0	0/3	0	0/3	0/2	0/2	0/3	0/2	0/3	0/1	0/1	0/3	0	0	0	0	1	0	0	0	0	0	0	0
Max	11:23:00	2	0/2	0/3	0/1	0/4	0/2	0/3	0/3	0/3	0	0/2	0/1	0/1	0/3	0/1	0/2	0/1	0/3	0/3	0	0/0	0/4	0/3	0/2	0/1	0/3	0/0	0/2	0/1	0	0	1	0	1	0	1	0	0	0	0	0
MBD-like	15:13:00	1	0/2	0/3	0/4	0/4	0/3	0/3	0/3	0/3	0	0/3	0/2	0/0	0/3	0/3	0/3	0/2	0/0	0/3	0	0/2	0/2	0/3	0/2	0/2	0/3	0/0	0/1	0/2	0	0	0	0	1	1	0	1	0	0	0	0
MBD-R2	11:09:00	1	0/3	0/3	0/1	0/4	0/4	0/3	0/3	0/3	0	0/3	0/2	0/0	0/3	0/3	0/3	0/0	0/0	0/3	0	0/4	0/2	0/3	0/3	0/2	0/0	0/0	0/0	0/2	0	0	0	0	1	0	0	0	0	0	0	0
mbf1	13:15:00	1	0/2	0/3	0/1	0/4	0/2	0/3	0/3	0/3	0	0/3	0/2	0/0	0/3	0/3	0/3	0/1	0/0	0/3	0	0/2	0/2	0/3	0/3	0/0	0/3	0/0	0/0	0/2	0	0	0	0	1	0	0	0	0	0	0	0
Med	05:07:00	1	0/0	0/0	0/0	0/4	0/1	0/0	0/0	0/0	0	0/0	0/0	0/0	0/0	0/0	0/0	0/0	0/0	0/0	0	0/0	0/0	0/0	0/0	0/0	0/0	0/0	0/0	0/0	0	0	1	0	1	0	1	0	0	0	0	0
Mef2	02:14:00	1	0/3	0/2	0/2	0/4	0/4	0/3	0/3	0/3	0	0/3	0/2	0/0	0/3	0/3	0/3	0/2	0/0	0/3	0	0/1	0/2	0/3	0/3	0/2	0/3	0/0	0/0	0/2	0	0	0	0	1	0	0	0	0	0	0	0
Mes4	04:22:00	2	0/2	0/3	0/2	0/4	0/2	0/3	0/2	0/3	0	0/3	0/0	0/1	0/0	0/1	0/2	0/1	0/3	0/3	0	0/0	0/3	0/3	0/2	0/1	0/3	0/0	0/1	0/2	0	0	0	0	0	0	0	0	0	0	0	0
MESR4	09:15:00	2	0/0	0/0	0/0	0/0	0/0	0/0	0/0	0/0	0	0/0	0/0	0/1	0/3	0/0	0/0	0/0	0/1	0/0	0	0/0	0/0	0/1	0/0	0/0	0/0	0/0	0/0	0/0	0	0	0	0	1	0	0	0	0	0	0	0
Met	11:18:00	2	0/2	0/3	0/1	0/4	0/2	0/3	0/3	0/3	0	0/2	0/3	0/1	0/3	0/1	0/2	0/1	0/3	0/3	0	0/0	0/4	0/3	0/3	0/0	0/3	0/0	0/0	0/1	0	0	1	1	1	0	1	1	0	0	0	1
Mi-2	09:03:00	2	0/0	0/0	0/0	0/0	0/0	0/0	0/0	0/0	0	0/0	0/0	0/0	0/0	0/0	0/0	0/0	0/1	0/0	0	0/0	0/0	0/0	0/0	0/0	0/0	0/0	0/0	0/0	0	0	0	0	1	1	0	1	0	0	0	0
mid	07:18:00	1	0/3	0/3	0/1	0/4	0/4	0/2	0/3	0/3	0	0/3	0/1	0/0	0/3	0/3	0/3	0/2	0/0	0/3	0	0/0	0/2	0/3	0/3	0/2	0/3	0/0	0/1	0/3	0	0	0	0	0	0	0	0	0	0	0	0
Mio	11:15:00	1	0/3	0/3	0/2	0/4	0/3	0/3	0/2	0/3	0	0/3	0/2	0/0	0/3	0/3	0/3	0/2	0/0	0/3	0	0/2	0/2	0/3	0/3	0/0	0/3	0/0	0/0	0/2	0	0	0	0	1	0	0	0	0	0	0	0
mip120	03:14:00	2	0/2	0/3	0/2	0/4	0/1	0/3	0/3	0/3	0	0/3	0/2	0/1	0/3	0/1	0/2	0/1	0/3	0/3	0	0/0	0/4	0/3	0/2	0/1	0/3	0/0	0/2	0/1	0	0	0	0	1	0	0	0	0	0	0	0
Mnf	13:06:00	2	0/1	0/3	0/1	0/4	0/2	0/3	0/3	0/3	0	0/3	0/3	0/0	0/3	0/1	0/2	0/1	0/3	0/3	0	0/0	0/4	0/3	0/1	0/2	0/3	0/0	0/0	0/1	0	0	0	0	1	0	0	0	0	0	0	0
Mnt	07:22:00	1	0/0	0/2	0/1	0/2	0/2	0/0	0/0	0/0	0	0/2	0/0	0/0	0/2	0/3	0/2	0/0	0/0	0/0	0	0/1	0/1	0/2	0/1	0/0	0/1	0/0	0/2	0/1	0	0	0	0	1	0	0	0	0	0	0	0
mod	00:12:00	2	0/1	0/2	0/4	0/4	0/2	0/3	0/3	0/3	0	0/3	0/3	0/0	0/3	0/1	0/1	0/1	0/3	0/3	0	0/0	0/4	0/3	0/2	0/1	0/3	0/0	0/0	0/0	0	0	0	0	1	0	0	0	0	0	0	0
mor	15:01:00	2	0/2	0/3	0/4	0/4	0/2	0/3	0/3	0/3	0	0/2	0/3	0/1	0/3	0/1	0/2	0/1	0/3	0/3	0	0/2	0/4	0/3	0/3	0/3	0/3	0/2	0/2	0/2	0	0	0	0	1	0	0	0	0	0	0	0
MTA1-like	15:08:00	2	0/2	0/3	0/2	0/4	0/2	0/3	0/3	0/3	0	0/3	0/3	0/1	0/3	0/1	0/2	0/1	0/3	0/3	0	0/0	0/4	0/3	0/2	0/1	0/3	0/0	0/1	0/0	0	0	0	0	1	0	0	0	0	0	0	0
MTF-1	14:04:00	2	0/2	0/3	0/1	0/4	0/0	0/3	0/3	0/3	0	0/3	0/3	0/0	0/3	0/1	0/2	0/0	0/3	0/3	0	0/0	0/4	0/3	0/2	0/2	0/3	0/0	0/0	0/1	0	0	0	0	1	0	0	0	0	0	0	0
Mtp	15:16:00	2	0/2	0/2	0/3	0/4	0/2	0/2	0/3	0/3	0	0/2	0/3	0/1	0/3	0/1	0/2	0/1	0/3	0/3	0	0/0	0/4	0/0	0/2	0/1	0/3	0/1	0/0	0/2	0	0	0	0	0	0	0	0	0	0	0	0
Myb	15:02:00	1	1/3	0/3	0/2	0/3	0/0	0/3	0/3	0/3	0	0/3	0/2	0/1	0/3	0/3	0/3	0/0	0/0	0/3	0	0/2	0/2	0/2	0/2	0/3	0/3	0/2	0/0	0/3	0	0	0	0	1	0	0	0	0	0	0	0
nau	08:13:00	2	0/2	0/3	0/1	0/4	0/0	0/3	0/3	0/3	0	0/3	0/3	0/1	0/3	0/1	0/2	0/0	0/3	1/3	0	0/0	0/4	0/3	0/3	0/2	0/3	0/0	0/0	0/2	0	0	0	0	1	0	0	0	0	0	0	0
NC2&agr;	10:08:00	1	0/0	0/0	0/0	0/4	0/4	0/0	0/0	0/1	0	0/0	0/0	0/0	0/0	0/0	0/0	0/0	0/0	0/0	0	0/0	0/0	0/0	0/0	0/0	0/0	0/0	0/0	0/0	0	0	0	0	0	0	0	0	0	0	0	0
NC2&bgr;	04:13:00	2	0/2	1/3	0/2	0/4	0/0	0/3	0/3	0/3	0	0/3	0/3	0/1	0/3	0/0	0/2	0/0	0/3	0/3	0	0/0	0/4	0/3	0/3	0/1	0/3	0/2	0/0	0/0	0	0	0	0	0	0	0	0	0	0	0	0
nerfin-1	12:17:00	1	0/3	0/3	0/1	0/4	0/4	0/3	0/3	0/3	0	0/3	0/2	0/0	0/3	0/3	0/3	0/2	0/0	0/3	0	0/2	0/2	0/3	0/2	0/2	0/0	0/0	0/1	0/2	0	0	0	0	1	0	0	0	0	0	0	0
net	08:19:00	2	0/2	0/3	0/1	0/4	0/2	0/3	0/3	0/3	0	0/3	0/2	0/1	0/3	0/1	0/2	0/0	0/3	0/3	0	0/2	0/4	0/2	0/3	0/2	0/3	0/0	0/0	0/1	0	0	1	0	1	0	1	0	0	0	0	0
Neu2	00:15:00	1	0/3	0/3	0/1	0/4	0/4	0/3	0/3	0/3	0	0/2	0/1	0/1	0/3	0/3	0/3	0/1	0/0	0/3	0	0/1	0/2	0/1	0/3	0/1	0/3	0/0	0/1	0/3	0	0	0	0	0	0	0	0	0	0	0	0
NFAT	03:20:00	2	1/2	0/1	0/0	0/2	0/1	0/0	0/0	0/1	0	0/1	0/0	0/0	0/2	0/1	0/0	0/1	0/3	0/0	0	0/0	0/3	0/1	0/0	0/0	0/2	0/0	0/0	0/0	0	0	0	0	0	0	0	0	0	0	0	0
NK7.1	11:22:00	2	0/1	0/3	0/1	0/4	0/2	0/3	0/3	0/3	0	0/3	0/1	0/1	0/3	0/1	0/2	0/1	0/3	0/3	0	0/0	0/4	0/3	0/3	0/1	0/3	0/0	0/0	0/2	0	0	0	0	1	0	0	0	0	0	0	0
noc	03:12:00	1	0/3	0/2	0/2	0/4	0/4	0/3	0/3	0/3	0	0/3	0/2	0/1	0/3	0/3	0/3	0/2	0/0	0/3	0	0/4	0/2	0/3	0/3	0/3	0/3	0/0	0/0	0/2	0	0	1	1	1	0	1	1	0	0	0	1
nub	09:22:00	1	0/0	0/3	0/2	0/4	0/4	0/3	0/3	0/3	0	0/3	1/1	0/1	0/3	0/3	0/3	0/1	0/0	0/3	0	0/0	0/2	0/3	0/3	0/3	0/3	0/0	0/0	0/3	0	0	1	0	1	0	1	0	0	0	0	0
oc	01:18:00	2	0/1	0/2	0/0	0/4	0/3	0/2	0/3	0/3	0	0/2	0/3	0/1	0/3	0/0	0/2	0/1	0/3	0/3	0	0/0	0/4	0/3	0/3	0/1	0/3	0/0	0/0	0/2	0	0	0	0	1	0	0	0	0	0	0	0
odd	04:05:00	1	0/3	0/2	0/0	0/4	0/4	0/3	0/3	0/3	0	0/3	0/2	0/1	0/3	0/3	0/3	0/2	0/0	0/3	0	0/3	0/2	0/3	0/3	0/2	0/3	0/0	0/0	0/3	0	0	0	0	1	0	0	0	0	0	0	0
OdsH	00:19:00	1	0/2	0/0	0/4	0/4	0/4	0/3	0/3	0/3	0	0/3	0/2	0/1	0/3	0/3	0/3	0/1	0/0	0/3	0	0/3	0/2	0/2	0/3	0/2	0/3	0/2	0/0	0/3	0	0	0	0	1	0	0	0	0	0	0	0
onecut	03:07:00	2	0/0	0/0	0/0	0/0	0/0	0/0	0/0	0/0	0	0/0	0/0	0/0	0/0	0/1	0/0	0/0	0/1	0/0	0	0/0	0/0	0/0	0/0	0/1	0/0	0/0	0/0	0/0	0	0	0	0	1	0	0	0	0	0	0	0
opa	14:08:00	2	0/2	0/3	0/3	0/4	0/2	0/3	0/3	1/3	0	0/3	0/3	0/0	0/3	0/1	0/2	0/1	0/3	0/3	0	0/0	0/4	0/3	0/2	0/0	0/3	0/0	0/0	0/1	0	0	0	0	1	0	0	0	0	0	0	0
Optix	06:08:00	1	0/3	0/3	0/2	0/4	0/4	0/3	0/3	0/3	0	0/3	0/1	0/0	0/3	0/3	0/3	0/2	0/0	0/3	0	0/3	0/2	0/3	0/1	0/3	0/3	0/1	0/0	0/2	0	0	0	0	1	0	0	0	0	0	0	0
ovo	09:15:00	1	0/2	0/3	0/0	0/3	0/0	0/0	0/0	0/1	0	0/3	0/0	0/0	0/3	0/3	0/3	0/1	0/0	0/1	0	0/2	0/2	1/2	0/2	0/0	0/3	0/0	0/0	0/2	0	0	0	0	1	0	0	0	0	0	0	0
pan	04:23:00	1	0/0	0/3	0/1	0/4	0/4	0/3	0/3	0/3	0	0/3	0/2	0/1	0/3	0/3	0/3	0/0	0/0	0/3	0	0/4	0/2	0/3	1/2	0/2	0/0	0/2	0/2	0/3	0	0	0	0	1	0	0	0	0	0	0	0
pb	13:14:00	2	0/1	0/3	0/4	0/4	0/2	0/3	0/2	0/3	0	0/2	0/3	0/0	0/3	0/1	0/2	0/0	0/3	0/3	0	0/0	0/4	0/1	0/3	0/0	0/3	0/0	0/0	0/1	0	0	0	0	1	0	0	0	0	0	0	0
Pdp1	06:18:00	1	0/3	0/3	0/1	0/4	0/4	0/3	0/3	0/3	0	0/3	0/2	0/1	0/3	0/3	0/3	0/2	0/0	0/3	0	0/3	0/1	0/3	0/3	0/2	0/3	0/0	0/0	0/2	0	0	0	0	1	0	0	0	0	0	0	0
peb	05:08:00	2	0/0	0/3	0/1	0/4	0/1	0/3	0/3	0/3	0	0/3	0/3	0/1	0/3	0/1	0/2	0/1	0/3	0/3	0	0/0	0/4	0/3	0/2	0/2	0/3	0/0	0/0	0/2	0	0	0	0	1	0	0	0	0	0	0	0
Pep	02:15:00	2	0/1	0/3	0/4	0/4	0/0	0/3	0/3	0/3	0	0/3	0/3	0/1	0/3	0/0	0/2	0/1	0/3	0/3	0	0/0	0/4	0/2	0/3	0/1	0/3	0/0	0/2	0/0	0	0	0	0	1	0	0	0	0	0	0	0
Per	15:13:00	2	0/0	0/0	0/0	0/0	0/0	0/0	0/3	0/3	0	0/0	0/0	0/0	0/3	0/1	0/0	0/0	0/1	0/0	0	0/0	0/0	0/2	0/3	0/0	0/0	0/0	0/0	0/0	0	0	0	0	0	0	0	0	0	0	0	0
ph-p	07:07:00	2	0/0	0/1	0/0	0/1	0/2	0/0	0/0	0/2	0	0/1	0/0	0/0	0/0	0/0	0/0	0/1	0/1	0/0	0	0/0	0/3	0/0	0/3	0/0	0/0	0/0	0/0	0/0	0	0	0	0	0	0	0	0	0	0	0	0
PHDP	08:20:00	2	0/2	0/3	0/3	0/4	0/2	0/3	0/3	0/3	0	0/2	0/1	0/1	0/3	0/1	0/2	0/1	0/3	0/3	0	0/0	0/4	0/3	0/3	0/2	0/3	0/0	0/0	0/2	0	0	0	0	0	0	0	0	0	0	0	0
pho	01:20:00	1	0/3	0/0	0/2	0/4	0/4	0/3	0/3	0/3	0	0/3	0/1	0/1	0/3	0/3	0/3	0/1	0/0	1/3	0	0/2	0/2	0/3	0/3	0/3	0/0	0/2	0/2	0/3	0	0	1	0	1	0	1	0	0	0	0	0
phol	15:12:00	1	0/3	0/3	0/2	0/4	0/4	0/3	0/3	0/3	0	0/3	0/2	0/0	0/3	0/3	0/3	0/2	0/0	0/3	0	0/4	0/2	0/2	0/3	0/3	0/3	0/0	0/0	0/2	0	0	0	0	0	0	0	0	0	0	0	0
pita	15:22:00	1	0/3	0/2	0/1	0/4	0/3	0/3	0/3	0/3	0	0/3	0/2	0/1	0/3	0/3	0/3	0/0	0/0	0/3	0	0/3	0/0	0/3	0/3	0/3	0/0	0/2	0/0	0/2	0	0	0	0	1	1	0	1	0	0	0	0
pnr	12:15:00	2	0/2	0/3	0/1	0/4	0/0	0/3	0/3	0/3	0	0/3	0/3	0/0	0/3	0/1	0/2	0/1	0/3	0/3	0	0/0	0/4	0/2	0/3	0/2	0/3	0/0	0/0	0/0	0	0	0	0	1	1	0	1	0	0	0	0
Poxm	14:10:00	1	0/3	0/3	0/0	0/4	0/2	0/0	0/1	0/3	0	0/2	0/0	0/0	0/3	0/3	0/3	0/2	0/0	0/3	0	0/1	0/2	0/3	0/1	0/0	0/3	0/0	0/0	0/1	0	0	0	0	1	0	0	0	0	0	0	0
Poxn	06:17:00	1	0/3	0/3	0/2	0/4	0/4	0/3	0/3	0/3	0	0/1	0/2	0/1	0/3	0/3	0/3	0/1	0/0	0/3	0	0/4	0/2	0/1	0/3	0/2	0/0	0/1	0/0	0/2	0	0	0	0	1	0	0	0	0	0	0	0
Pph13	10:18:00	2	0/0	0/3	0/2	0/3	0/0	0/0	0/1	0/1	0	0/2	0/1	0/1	0/0	0/0	0/0	0/0	0/3	0/1	0	0/0	0/4	0/2	0/2	0/1	0/2	0/0	0/0	0/0	0	0	0	0	1	0	0	0	0	0	0	0
prd	09:08:00	1	0/0	0/2	0/0	0/2	0/1	0/0	0/0	0/0	0	0/1	0/0	0/0	0/0	0/0	0/2	0/0	0/0	0/0	0	0/0	0/2	0/0	0/0	0/0	0/1	0/0	0/0	0/0	0	0	0	0	1	0	0	0	0	0	0	0
pros	07:15:00	2	0/1	0/3	0/3	0/4	0/1	0/0	0/0	0/0	0	0/3	0/2	0/0	0/0	0/0	0/0	0/1	0/1	0/0	0	0/0	0/4	1/3	0/0	0/1	0/0	0/0	0/0	0/0	0	0	1	0	1	0	1	0	0	0	0	0
Psc	07:09:00	2	0/0	1/3	0/0	0/4	0/0	0/0	0/0	0/0	0	0/0	0/0	0/0	0/0	0/0	0/0	0/0	0/1	0/2	0	0/0	0/0	0/0	0/0	0/0	0/0	0/0	0/0	0/0	0	0	1	0	0	0	0	0	0	0	0	0
Ptx1	01:04:00	1	0/2	0/2	0/1	0/4	0/4	0/0	0/2	0/3	0	0/2	0/0	0/0	0/3	0/3	0/3	0/2	0/0	0/3	0	0/3	0/2	0/3	0/3	0/1	0/3	0/2	0/0	0/2	0	0	0	0	0	0	0	0	0	0	0	0
Ravus	07:04:00	2	0/2	0/3	0/4	0/4	0/0	0/3	0/3	0/3	0	0/3	0/3	0/1	0/3	0/0	0/2	0/0	0/3	0/3	0	0/0	0/4	0/3	0/3	0/3	0/3	0/0	0/0	0/2	0	0	0	0	1	0	0	0	0	0	0	0
Rbf	02:10:00	2	0/0	0/3	0/1	0/4	0/0	0/2	0/3	0/3	0	0/3	0/3	0/0	0/3	0/1	0/2	0/1	0/3	0/3	0	0/0	0/4	0/3	0/3	0/0	0/3	0/2	0/2	0/1	0	0	0	0	0	0	0	0	0	0	0	0
Rbf2	02:06:00	2	0/2	0/3	0/4	0/4	0/0	0/3	0/3	0/3	0	0/3	0/3	0/0	0/3	0/1	0/2	0/1	0/3	0/3	0	0/0	0/4	0/3	0/2	0/1	0/3	0/0	0/0	0/1	0	0	0	0	0	0	0	0	0	0	0	0
Rbsn	00:06:00	2	0/2	0/2	0/1	0/4	0/2	0/3	0/3	0/3	0	0/3	0/3	0/1	0/0	0/1	0/2	0/1	0/3	0/3	0	0/0	0/4	0/3	0/3	0/3	0/3	0/1	0/2	0/1	0	0	0	0	0	0	0	0	0	0	0	0
Rel	09:13:00	1	0/3	0/3	0/3	0/4	0/4	0/3	0/3	0/3	0	0/3	0/2	0/0	0/2	0/3	0/0	0/2	0/0	0/3	0	0/3	0/0	0/3	0/0	0/1	0/0	0/1	0/0	0/0	0	0	0	0	1	0	0	0	0	0	0	0
repo	11:12:00	1	0/3	0/3	0/3	0/4	0/2	0/3	0/3	0/3	0	0/3	0/1	0/0	0/3	0/3	0/3	0/2	0/0	0/3	0	0/2	0/2	0/3	0/2	0/0	0/3	0/0	0/0	0/3	0	0	0	0	1	0	0	0	0	0	0	0
retn	07:23:00	1	0/0	0/3	0/1	0/4	0/4	0/3	0/3	0/3	0	0/3	0/2	0/1	0/3	0/3	0/3	0/1	0/0	0/3	0	1/4	0/2	0/1	0/3	0/3	0/3	0/0	0/0	0/2	0	0	1	0	1	0	1	0	0	0	0	0
Rfx	15:20:00	2	0/2	0/3	0/1	0/4	0/2	0/3	0/3	0/3	0	0/2	0/2	0/1	0/3	0/1	0/2	0/1	0/3	0/3	0	0/0	0/4	1/3	0/2	1/3	0/3	0/1	0/0	0/2	0	0	1	0	1	0	1	0	0	0	0	0
rgr	15:04:00	2	0/2	0/3	0/2	0/4	0/2	0/3	0/3	0/3	0	0/3	0/3	0/1	0/3	0/1	0/2	0/1	0/3	0/3	0	0/0	0/4	1/3	0/3	0/2	0/3	0/1	0/0	0/1	0	0	1	0	1	0	1	0	0	0	0	0
rib	15:06:00	1	0/3	0/3	0/2	0/4	0/4	0/3	0/3	0/3	0	0/3	0/1	0/1	0/3	0/3	0/3	0/2	0/0	0/3	0	0/4	0/2	0/3	0/2	0/3	0/3	0/2	0/2	0/2	0	0	0	0	0	0	0	0	0	0	0	0
rn	01:07:00	2	0/1	0/3	0/4	0/4	0/2	0/0	0/3	0/0	0	0/3	0/3	0/1	0/0	0/0	0/0	0/1	0/0	0/0	0	0/0	0/4	0/2	0/0	0/3	0/0	0/0	0/0	0/0	0	0	0	0	0	0	0	0	0	0	0	0
Rpd3	15:15:00	2	0/2	0/3	0/1	0/4	0/2	0/3	0/3	0/3	0	0/2	0/3	0/1	0/3	0/1	0/2	0/1	0/3	0/3	0	0/0	0/4	0/2	0/2	0/3	0/3	0/1	0/0	0/1	0	0	0	0	0	0	0	0	0	0	0	0
run	10:21:00	2	0/2	0/3	0/2	0/4	0/2	0/3	0/3	0/3	0	0/3	0/2	0/1	0/3	0/1	0/2	0/0	0/3	0/3	0	0/2	0/4	0/3	0/3	0/1	0/3	0/0	0/0	0/2	0	0	1	0	1	0	1	0	0	0	0	0
Rx	07:13:00	1	0/1	0/2	0/0	0/3	0/2	0/0	0/0	0/1	0	0/3	0/0	0/0	0/2	0/2	0/3	0/0	0/0	0/1	0	0/2	0/0	0/3	0/2	0/0	0/2	0/0	0/0	0/1	0	0	0	0	1	0	0	0	0	0	0	0
sage	06:16:00	1	0/3	0/3	0/1	0/4	0/3	0/3	0/3	0/3	0	0/3	0/1	0/0	0/3	0/3	0/3	0/2	0/0	0/3	0	0/2	0/2	0/3	0/3	0/1	0/3	0/0	0/0	0/2	0	0	0	0	1	0	0	0	0	0	0	0
salm	05:09:00	2	0/0	0/0	0/0	0/0	0/0	0/0	0/1	0/0	0	0/0	0/0	0/1	0/0	0/0	0/2	0/0	0/1	0/0	0	0/0	0/0	0/0	0/0	0/0	0/0	0/0	0/0	0/0	0	0	0	0	1	0	0	0	0	0	0	0
salr	00:07:00	2	0/2	0/3	0/4	0/4	0/0	0/3	0/3	0/3	0	0/3	0/2	0/1	0/3	0/0	0/1	0/1	0/3	0/3	0	0/0	0/4	0/3	0/3	0/3	0/0	0/0	0/0	0/1	0	0	0	0	1	0	0	0	0	0	0	0
sc	12:08:00	1	0/3	0/3	0/2	0/4	0/4	0/2	0/3	0/3	0	0/3	0/2	0/0	0/3	0/3	0/3	0/2	0/0	0/3	0	0/2	0/2	0/3	0/2	0/2	0/3	0/1	0/0	0/2	0	0	0	0	1	0	0	0	0	0	0	0
Scm	02:14:00	2	0/2	0/3	0/3	0/4	0/0	0/3	0/3	0/3	0	0/3	0/1	0/1	0/3	0/1	0/2	0/1	0/3	0/3	0	0/2	0/4	0/3	1/2	0/1	0/3	0/0	0/0	0/1	0	0	0	0	0	0	0	0	0	0	0	0
Scr	10:03:00	2	0/2	0/3	0/2	0/4	0/0	0/3	0/3	0/3	0	0/3	0/3	0/0	0/3	0/1	0/2	0/0	0/3	0/3	0	0/2	0/4	0/3	0/2	0/3	0/3	0/0	0/0	0/2	0	0	1	0	1	0	1	0	0	0	0	0
scro	07:20:00	2	0/1	0/3	0/1	0/4	0/1	0/0	0/2	0/0	0	0/3	0/0	0/1	0/0	0/0	0/0	0/0	0/1	0/0	0	0/0	0/4	0/1	0/0	0/3	0/0	0/0	0/0	0/0	0	0	0	0	1	0	0	0	0	0	0	0
sd	10:07:00	2	0/1	0/2	0/1	0/4	0/1	0/0	0/0	0/1	0	0/2	0/0	0/0	0/3	0/1	0/2	0/0	0/3	0/0	0	0/0	0/4	1/2	1/2	0/0	0/3	0/0	0/0	0/2	0	0	1	1	1	0	1	1	0	0	0	1
sens-2	13:10:00	2	0/0	0/3	0/2	0/4	0/2	0/3	0/3	0/3	0	0/3	0/0	0/0	0/3	0/1	0/2	0/1	0/3	0/3	0	0/0	0/4	0/3	0/3	0/0	0/3	0/0	0/0	0/2	0	0	0	0	1	0	0	0	0	0	0	0
seq	00:01:00	2	0/1	0/3	0/1	0/4	1/3	0/3	0/3	0/3	0	0/3	0/2	0/1	0/3	0/1	0/2	0/1	0/3	0/3	0	0/0	0/4	0/2	0/3	0/3	0/3	0/2	0/0	0/2	0	0	0	0	0	0	0	0	0	0	0	0
Side	14:23:00	1	0/3	0/2	0/1	0/4	0/0	0/3	0/3	0/3	0	0/3	0/2	0/1	0/3	0/3	0/3	0/1	0/0	0/3	0	0/2	0/0	0/3	0/3	0/3	0/3	0/2	0/2	0/3	0	0	0	0	0	0	0	0	0	0	0	0
sim	01:03:00	1	0/0	0/0	0/0	0/4	0/0	0/0	0/0	0/0	0	0/0	0/0	0/0	0/0	0/0	0/0	0/0	0/0	0/0	0	0/0	0/0	0/0	0/0	0/0	0/0	0/0	0/0	0/0	0	0	0	0	1	0	0	0	0	0	0	0
sima	07:01:00	2	1/2	0/3	0/1	0/4	0/1	0/3	0/3	0/3	0	0/2	0/3	0/0	0/3	0/1	0/2	0/1	0/3	0/3	0	0/0	0/4	0/3	0/2	0/3	0/3	0/0	0/0	0/2	0	0	1	1	1	0	1	1	0	0	0	1
sisA	02:10:00	1	0/3	0/2	0/3	0/4	0/4	0/3	0/3	0/3	0	0/3	0/2	0/1	0/3	0/3	0/3	0/2	0/0	0/3	0	0/3	0/2	0/3	0/3	0/3	0/3	0/0	0/0	0/2	0	0	0	0	1	0	0	0	0	0	0	0
Six4	04:03:00	1	0/3	0/3	0/3	0/4	0/3	0/3	0/3	0/3	0	0/3	0/1	0/1	0/3	0/3	0/3	0/2	0/0	0/3	0	0/3	0/0	0/3	0/3	0/3	0/3	0/0	0/0	0/2	0	0	0	0	1	0	0	0	0	0	0	0
slbo	10:15:00	1	0/1	0/3	0/1	0/3	0/0	0/0	0/0	0/0	0	0/3	0/0	0/0	0/3	0/3	0/3	0/2	0/0	0/1	0	0/2	0/2	0/3	0/3	0/0	0/3	0/0	0/0	0/2	0	0	0	0	1	0	0	0	0	0	0	0
slou	14:19:00	2	0/2	0/3	0/1	0/4	0/2	0/3	0/3	0/3	0	0/3	0/3	0/1	0/3	0/1	0/2	0/1	0/3	0/3	0	0/0	0/4	0/1	0/2	0/0	0/3	0/0	0/0	0/1	0	0	0	0	1	0	0	0	0	0	0	0
slp1	10:10:00	1	0/3	0/3	0/0	0/4	0/4	0/3	0/3	0/3	0	0/3	0/1	0/0	0/3	0/3	0/3	0/2	0/0	0/3	0	0/2	0/2	0/3	0/3	0/2	0/3	0/0	0/2	0/3	0	0	0	0	1	0	0	0	0	0	0	0
Smox	14:07:00	1	0/3	0/3	0/3	0/4	0/4	1/3	0/3	0/3	0	0/2	0/1	0/0	0/3	0/3	0/3	0/2	0/0	0/3	0	0/3	0/2	0/3	0/3	0/1	0/3	0/0	0/0	0/1	0	0	0	0	1	0	0	0	0	0	0	0
sna	02:23:00	1	0/0	0/0	0/3	0/4	0/4	0/2	0/3	0/3	0	0/3	0/2	0/1	0/3	0/3	0/3	0/0	0/0	0/3	0	0/3	0/2	0/3	0/3	0/1	0/0	0/2	0/1	0/3	0	0	0	0	1	0	0	0	0	0	0	0
Snoo	03:23:00	2	0/2	0/0	0/0	0/0	0/0	0/0	0/0	0/3	0	0/3	0/0	0/0	0/0	0/0	0/0	0/0	0/1	0/0	0	0/0	0/0	0/0	0/0	0/0	0/0	0/0	0/0	0/0	0	0	1	0	0	0	0	0	0	0	0	0
so	07:10:00	2	0/1	0/3	0/2	0/4	0/1	0/3	0/3	0/3	0	0/2	0/3	0/0	0/3	0/1	0/2	0/1	0/3	0/3	0	0/0	0/4	0/3	0/1	0/0	0/3	0/0	0/0	0/1	0	0	0	0	1	0	0	0	0	0	0	0
sob	07:16:00	1	0/0	0/3	0/4	0/4	0/4	0/3	0/3	0/3	0	0/3	0/2	0/0	0/2	0/3	0/3	0/2	0/0	0/3	0	0/2	0/2	0/2	1/3	0/1	0/3	0/0	0/0	0/2	0	0	0	0	1	0	0	0	0	0	0	0
Sox100B	12:05:00	2	0/1	0/3	0/4	0/4	0/0	0/3	0/3	0/3	0	0/3	0/3	0/1	0/3	0/1	0/2	0/1	0/3	0/3	0	0/0	0/4	0/3	0/3	0/3	0/3	0/0	0/1	0/2	0	0	0	0	1	0	0	0	0	0	0	0
Sox102F	09:04:00	2	0/2	0/3	0/1	0/4	0/0	0/3	0/3	0/3	0	0/3	0/3	0/1	0/3	0/1	0/2	0/0	0/3	0/3	0	0/0	0/4	0/3	0/3	0/3	0/3	0/0	0/0	0/2	0	0	1	1	1	1	1	1	0	0	0	1
Sox15	14:18:00	2	0/1	0/2	0/0	0/4	0/2	0/0	0/0	0/3	0	0/1	0/0	0/0	0/3	0/1	0/2	0/0	0/3	0/0	0	0/0	0/3	0/1	0/2	0/0	0/3	0/0	0/0	0/1	0	0	0	0	0	0	0	0	0	0	0	0
Sox21a	02:19:00	1	0/3	0/0	0/2	0/4	0/3	0/3	0/3	0/3	0	0/3	0/2	0/0	0/3	0/3	0/3	0/1	0/0	0/3	0	0/3	0/2	0/1	0/2	0/3	0/3	0/0	0/0	0/2	0	0	0	0	1	0	0	0	0	0	0	0
Sox21b	05:22:00	1	0/0	0/2	0/0	0/3	0/2	0/0	0/0	0/0	0	0/2	0/0	0/0	0/2	0/3	0/3	0/0	0/0	0/0	0	0/1	0/1	0/2	0/3	0/0	0/1	0/0	0/2	0/2	0	0	0	0	0	0	0	0	0	0	0	0
SoxN	07:04:00	1	0/0	0/2	0/0	0/1	0/3	0/0	0/0	0/0	0	0/1	0/0	0/0	0/1	0/1	0/3	0/0	0/0	0/0	0	0/1	0/1	0/1	0/0	0/0	0/2	0/0	0/0	0/0	0	0	1	1	1	0	1	1	0	0	0	1
Sp1	12:01:00	2	0/2	0/3	0/2	0/4	0/2	0/3	0/3	0/3	0	0/2	0/3	0/1	0/3	0/1	0/2	0/1	0/3	0/3	0	0/0	0/4	0/3	0/3	0/3	0/3	0/1	0/1	0/1	0	0	0	0	1	0	0	0	0	0	0	0
sqz	12:09:00	2	0/4	0/6	0/6	0/8	0/2	0/6	0/6	0/6	0	0/3	0/5	0/2	0/6	0/2	0/4	0/1	0/6	0/6	0	0/0	0/8	0/6	0/6	0/5	0/6	0/4	0/1	0/4	0	0	0	0	0	0	0	0	0	0	0	0
sr	01:01:00	2	0/2	0/3	0/1	0/4	0/2	0/3	0/3	0/3	0	0/3	0/2	0/1	0/3	0/1	0/2	0/1	0/3	0/3	0	0/0	0/4	0/2	0/2	0/3	0/3	0/2	0/0	0/2	0	0	0	0	1	0	0	0	0	0	0	0
srp	03:04:00	2	0/1	0/3	0/1	0/4	0/0	0/3	0/3	0/3	0	0/3	0/2	0/0	0/3	0/1	0/2	0/1	0/3	0/3	0	0/0	0/4	0/3	0/3	0/0	0/3	0/0	0/0	0/0	0	0	0	0	1	0	0	0	0	0	0	0
Sry-&bgr;	14:00:00	1	0/3	0/3	0/0	0/4	0/0	0/3	0/3	0/3	0	0/3	0/0	0/1	0/2	0/3	0/3	0/2	0/0	0/3	0	0/2	0/2	0/2	0/3	0/2	0/3	0/0	0/1	0/3	0	0	0	0	0	0	0	0	0	0	0	0
Sry-&dgr;	08:11:00	1	0/3	0/3	0/1	0/4	0/4	0/3	0/3	0/3	0	0/3	0/1	0/0	0/2	0/3	0/0	0/2	0/0	0/3	0	0/4	0/2	0/3	0/3	0/3	0/3	0/0	0/2	0/0	0	0	0	0	0	0	0	0	0	0	0	0
ss	15:12:00	2	0/1	0/0	0/0	0/0	0/0	0/1	0/0	0/0	0	0/3	0/0	0/0	0/0	0/0	0/0	0/0	0/1	0/3	0	0/0	0/0	0/3	0/0	0/0	0/0	0/0	0/0	0/0	0	0	0	0	1	0	0	0	0	0	0	0
Ssb-c31a	00:15:00	2	0/2	0/2	0/1	0/4	0/2	0/3	0/3	0/3	0	1/2	0/3	0/1	0/3	0/1	0/0	0/1	0/3	0/3	0	0/0	0/4	0/3	0/3	0/1	0/3	0/0	0/0	0/1	0	0	0	0	1	0	0	0	0	0	0	0
Stat92E	03:23:00	1	0/0	0/3	0/3	0/0	0/4	0/3	0/3	0/3	0	0/3	0/2	0/1	0/3	0/3	0/3	0/0	0/0	0/3	0	0/4	0/2	0/3	0/2	0/1	0/0	0/1	0/1	0/3	0	0	0	0	1	0	0	0	0	0	0	0
stc	11:11:00	1	0/3	0/3	0/4	0/4	0/3	0/3	0/3	0/3	0	0/3	0/1	0/0	0/3	0/3	0/3	0/0	0/0	0/3	0	0/4	0/2	0/3	0/0	0/0	0/0	0/0	0/0	0/1	0	0	0	0	1	0	0	0	0	0	0	0
Su(H)	09:14:00	1	0/2	0/3	0/1	0/4	0/4	0/3	0/3	0/3	0	0/3	0/2	0/0	0/2	0/3	0/3	0/2	0/0	0/3	0	0/3	0/2	0/3	0/2	0/1	0/3	0/0	0/0	0/2	0	0	0	0	1	0	0	0	0	0	0	0
su(Hw)	09:07:00	1	0/3	0/3	0/1	0/4	0/0	0/2	0/3	0/3	0	0/3	0/2	0/0	0/3	0/3	0/3	0/2	0/0	0/3	0	1/2	0/1	0/3	0/2	0/3	0/3	0/0	0/0	0/2	0	0	0	0	1	0	0	0	0	0	0	0
Su(var)2-10	03:00:00	1	0/3	0/3	0/4	0/4	0/4	0/3	0/3	0/3	0	0/3	0/2	0/1	0/3	0/3	0/3	0/2	0/0	0/3	0	0/3	0/2	0/2	0/2	0/3	0/3	0/2	0/2	0/3	0	0	0	0	1	1	0	1	0	0	0	0
Su(var)205	13:19:00	1	0/2	0/3	0/1	0/4	0/4	0/3	0/3	0/3	0	0/3	0/1	0/0	0/3	0/3	0/3	0/2	0/0	0/3	0	0/4	0/2	0/3	0/0	0/0	0/0	0/2	0/0	0/2	0	0	0	0	1	0	0	0	0	0	0	0
Su(z)12	02:12:00	2	0/2	0/3	0/3	0/4	0/0	0/3	0/3	0/3	0	0/3	0/3	0/0	0/3	0/1	0/2	0/1	0/3	0/3	0	0/2	0/4	0/3	0/3	0/0	0/3	0/0	0/0	0/0	0	0	1	1	1	0	1	1	0	0	0	1
Su(z)2	05:13:00	2	0/1	0/3	0/1	0/4	0/1	0/0	0/0	0/2	0	0/3	0/3	0/1	0/0	0/1	0/0	0/0	0/1	0/3	0	0/0	0/4	0/3	0/2	0/0	0/3	0/0	0/0	0/0	0	0	0	0	0	0	0	0	0	0	0	0
sug	00:23:00	1	0/0	0/3	0/4	0/4	0/4	0/3	0/2	0/3	0	0/3	0/2	0/1	0/3	0/3	0/3	0/1	0/0	0/3	0	0/3	0/2	0/3	0/3	0/2	0/0	0/2	0/2	0/2	0	0	0	0	1	0	0	0	0	0	0	0
sv	03:10:00	2	0/0	0/2	0/1	0/4	0/0	0/3	0/3	0/3	0	0/3	0/0	0/1	0/2	0/0	0/2	0/0	0/1	0/3	0	0/0	0/4	0/3	1/3	0/1	0/3	0/0	0/0	0/0	0	0	0	0	1	0	0	0	0	0	0	0
svp	08:02:00	1	0/3	0/3	0/0	0/4	0/3	0/0	0/0	0/3	0	0/3	0/0	0/0	0/3	0/3	0/3	0/1	0/0	0/3	0	0/4	0/2	0/3	0/3	0/3	0/3	0/0	0/0	0/2	0	0	0	0	1	0	0	0	0	0	0	0
tap	04:11:00	1	0/3	0/2	0/2	0/4	0/4	0/3	0/3	0/3	0	0/3	0/2	0/1	0/3	0/3	0/3	0/0	0/0	0/3	0	0/4	0/2	0/3	0/3	0/3	0/3	0/0	0/0	0/2	0	0	0	0	1	0	0	0	0	0	0	0
tef	00:22:00	2	0/2	0/3	0/1	0/4	0/1	0/2	0/3	0/3	0	0/3	0/0	0/1	0/3	0/0	0/1	0/1	0/0	0/3	0	0/0	0/3	0/3	1/2	0/2	0/3	0/2	0/2	0/2	0	0	1	0	1	0	1	0	0	0	0	0
term	08:01:00	1	0/3	0/3	0/3	0/4	0/4	0/3	0/3	0/3	0	0/3	0/2	0/1	0/3	0/3	0/3	0/2	0/0	0/3	0	0/3	0/2	1/3	0/3	0/2	0/3	0/1	0/0	0/3	0	0	0	0	0	0	0	0	0	0	0	0
TFAM	06:04:00	1	1/2	0/3	0/1	0/4	0/4	0/3	0/3	0/3	0	0/3	0/2	0/1	0/3	0/3	0/3	0/2	0/0	0/3	0	0/2	0/0	0/3	0/3	0/2	0/3	0/1	0/0	0/2	0	0	0	0	1	0	0	0	0	0	0	0
tgo	13:16:00	1	0/3	0/3	0/2	0/4	0/4	0/3	0/3	0/3	0	0/3	0/2	0/0	0/3	0/3	0/3	0/2	0/0	0/3	0	0/1	0/2	0/1	0/3	0/2	0/3	0/1	0/2	0/2	0	0	0	0	1	0	0	0	0	0	0	0
tin	13:11:00	2	0/0	0/0	1/4	0/0	0/0	0/0	0/0	0/0	0	0/0	0/0	0/0	0/0	0/0	0/0	0/0	0/1	0/0	0	0/0	0/0	0/3	0/0	0/0	0/0	0/0	0/0	0/0	0	0	0	0	1	0	0	0	0	0	0	0
tio	01:23:00	2	0/0	0/0	0/0	0/0	0/0	0/0	0/0	0/0	0	0/0	0/0	0/0	0/0	0/0	0/0	0/0	0/0	0/0	0	0/0	0/0	0/0	0/0	0/0	0/0	0/1	0/0	0/0	0	0	0	0	1	0	0	0	0	0	0	0
Tip60	00:10:00	2	0/2	0/2	0/1	0/4	0/2	0/3	0/3	0/3	0	0/3	0/3	0/0	0/3	0/1	0/1	0/0	0/3	0/3	0	0/0	0/4	0/3	0/3	0/1	0/3	0/0	0/2	0/1	0	0	1	1	0	0	0	1	0	0	0	1
tj	06:11:00	2	0/1	0/3	0/2	0/4	0/3	0/3	0/2	0/3	0	0/3	0/2	0/0	0/3	0/1	0/2	0/1	0/3	0/3	0	0/0	0/4	0/2	0/2	0/0	0/3	0/0	0/0	0/1	0	0	0	0	1	0	0	0	0	0	0	0
Tkr	11:05:00	1	0/3	0/3	0/4	0/4	0/4	0/3	0/3	0/3	0	0/3	0/2	0/0	0/3	0/3	0/3	0/0	0/0	0/3	0	0/1	0/2	0/3	0/2	0/3	0/3	0/0	0/0	0/3	0	0	0	0	0	0	0	0	0	0	0	0
tll	10:19:00	1	0/2	0/3	0/2	0/4	0/4	0/3	0/3	0/3	0	0/3	0/2	0/1	0/3	0/3	0/3	0/0	0/0	0/3	0	0/0	0/2	0/1	0/1	0/0	0/3	0/0	0/0	0/2	0	0	0	0	1	0	0	0	0	0	0	0
topi	04:07:00	2	0/2	0/3	0/1	0/4	0/1	0/3	0/3	0/3	0	0/2	0/3	0/0	0/3	0/1	0/2	0/0	0/3	0/3	0	0/0	0/4	0/2	0/3	0/1	0/3	0/1	0/0	0/1	0	0	0	0	0	0	0	0	0	0	0	0
toy	03:18:00	1	0/3	0/3	0/1	0/4	0/4	0/3	0/2	0/3	0	0/3	0/2	0/1	0/3	0/3	0/3	0/2	0/0	0/3	0	0/3	0/2	0/3	0/3	0/1	0/3	0/0	0/0	0/2	0	0	0	0	1	0	0	0	0	0	0	0
trem	07:14:00	2	0/2	0/3	0/2	0/4	0/1	0/3	0/3	0/3	0	0/2	0/3	0/0	0/3	0/1	0/2	0/0	0/3	0/3	0	0/0	0/4	0/3	0/2	0/0	0/3	0/0	0/0	0/2	0	0	0	0	1	0	0	0	0	0	0	0
Trf	13:23:00	1	0/2	0/2	0/1	0/4	0/2	0/3	0/3	0/3	0	0/3	0/2	0/1	0/3	0/3	0/0	0/0	0/0	0/3	0	0/2	0/2	0/3	0/2	0/2	0/3	0/2	0/2	0/2	0	0	0	0	0	0	0	0	0	0	0	0
trh	01:05:00	2	0/2	0/3	0/0	0/2	0/2	0/3	0/3	0/3	0	0/3	0/1	0/0	0/3	0/1	0/2	0/0	0/3	0/3	0	0/2	0/4	0/3	0/3	0/3	0/3	0/2	0/0	0/0	0	0	0	0	1	0	0	0	0	0	0	0
Trl	01:18:00	1	0/3	0/3	0/0	0/4	0/4	0/3	0/3	0/3	0	0/3	0/0	0/0	0/3	0/3	0/3	0/1	0/0	0/3	0	0/3	0/2	0/3	0/2	0/1	0/3	0/0	0/1	0/3	0	0	0	0	1	0	0	0	0	0	0	0
trr	09:23:00	2	0/0	0/0	0/0	0/0	0/0	0/0	0/3	0/0	0	0/0	0/0	0/0	0/0	0/1	0/0	0/0	0/2	0/0	0	0/0	0/0	0/0	0/0	0/0	0/0	0/1	0/0	0/2	0	0	0	0	0	0	0	0	0	0	0	0
trx	11:17:00	2	0/1	0/3	0/1	0/4	0/1	0/3	0/3	0/3	0	0/3	0/3	0/0	0/3	0/1	0/2	0/0	0/3	0/3	0	0/0	0/4	0/2	0/0	0/0	0/3	0/0	0/0	0/0	0	0	0	0	1	0	0	0	0	0	0	0
tsh	01:09:00	2	0/2	0/3	0/1	0/4	0/0	0/3	0/3	0/3	0	0/3	0/3	0/0	0/3	0/1	0/2	0/1	0/3	0/3	0	0/0	0/4	0/3	0/3	0/2	0/3	0/0	0/0	0/0	0	0	0	0	1	0	0	0	0	0	0	0
ttk	13:18:00	1	0/3	0/3	0/1	0/4	0/4	0/3	0/3	0/3	0	0/3	0/2	0/0	0/3	0/3	0/3	0/2	0/0	0/3	0	0/3	0/2	0/3	0/2	0/1	0/3	0/0	0/0	0/2	0	0	0	0	1	0	0	0	0	0	0	0
tup	12:05:00	1	0/3	0/3	0/1	0/4	0/2	0/3	0/3	0/3	0	0/3	0/2	0/0	0/3	0/3	0/3	0/2	0/0	0/3	0	0/4	0/0	0/3	0/0	0/3	0/3	0/2	0/1	0/2	0	0	0	0	0	0	0	0	0	0	0	0
Tusp	05:17:00	2	0/1	0/3	0/1	0/4	0/1	0/3	0/3	0/3	0	0/3	0/3	0/1	0/3	0/0	0/2	0/1	0/3	0/3	0	0/0	0/4	0/2	0/3	0/2	0/3	0/0	0/1	0/0	0	0	0	0	0	0	0	0	0	0	0	0
twi	10:15:00	2	0/1	0/3	0/2	0/4	0/1	0/3	0/3	0/3	0	0/3	0/3	0/1	0/3	0/1	0/2	0/1	0/3	0/3	0	0/0	0/4	0/2	0/3	0/2	0/3	0/0	0/0	0/2	0	0	0	0	1	0	0	0	0	0	0	0
Ubx	00:11:00	1	0/0	0/0	0/0	0/0	0/0	0/0	0/0	0/0	0	0/0	0/0	0/0	0/0	0/0	0/0	0/0	0/0	0/0	0	0/0	0/0	0/0	0/0	0/0	0/0	0/1	0/0	0/2	0	0	0	0	1	0	0	0	0	0	0	0
unc-4	06:23:00	1	0/0	0/3	0/2	0/4	0/4	0/2	0/3	0/3	0	0/3	0/2	0/1	0/3	0/3	0/3	0/1	0/0	0/3	0	0/3	0/2	0/3	0/0	0/3	0/3	0/0	0/0	0/3	0	0	0	0	1	0	0	0	0	0	0	0
Usf	12:12:00	1	0/3	0/3	0/1	0/4	0/3	0/3	0/3	0/3	0	0/3	0/2	0/0	0/3	0/3	0/3	0/2	0/0	0/3	0	0/1	0/2	0/3	0/3	0/1	0/3	0/0	0/0	0/2	0	0	0	0	1	0	0	0	0	0	0	0
ush	11:23:00	1	0/0	0/0	0/0	0/4	0/0	0/0	0/0	0/0	0	0/0	0/0	0/0	0/0	0/0	0/0	0/0	0/0	0/0	0	0/0	0/0	0/2	0/0	0/0	0/0	0/0	0/0	0/0	0	0	1	1	1	0	1	1	0	0	0	1
usp	01:02:00	1	0/3	0/2	0/1	0/4	0/4	0/3	0/3	0/3	0	0/2	0/1	0/1	0/3	0/3	0/3	0/2	0/0	0/3	0	0/3	0/2	0/2	0/1	0/3	0/3	0/2	0/1	0/3	0	0	0	0	1	0	0	0	0	0	0	0
vis	06:13:00	1	0/3	0/2	1/3	0/4	0/4	0/2	1/3	0/3	0	0/3	0/2	0/0	0/2	0/3	0/0	0/2	0/0	0/3	0	0/2	0/0	0/2	0/0	0/1	0/0	0/0	0/0	0/0	0	0	1	0	1	0	1	0	0	0	0	0
vnd	13:00:00	2	0/1	0/3	0/2	0/4	0/2	0/3	0/3	0/3	0	0/2	0/3	0/0	0/3	0/1	0/2	0/1	0/3	0/3	0	0/0	0/4	0/2	0/3	0/1	0/3	0/0	0/2	0/2	0	0	0	0	1	0	0	0	0	0	0	0
vri	03:02:00	2	0/2	0/3	0/4	0/4	0/2	0/3	0/3	0/3	0	0/3	0/3	0/1	0/3	0/1	0/2	0/1	0/3	0/3	0	0/0	0/4	0/3	0/3	0/3	0/3	0/0	0/1	0/2	0	0	0	0	1	0	0	0	0	0	0	0
vvl	12:02:00	2	0/2	0/3	0/0	0/4	0/2	0/3	0/3	0/3	0	0/3	0/3	0/0	0/3	0/1	0/2	0/1	0/3	0/3	0	0/0	0/4	0/3	0/2	0/2	0/3	0/0	0/0	0/2	0	0	1	1	1	1	1	1	0	0	0	1
wdn	07:11:00	1	0/3	0/3	0/1	0/4	0/1	0/3	0/0	0/3	0	0/3	0/1	0/0	0/0	0/3	0/3	0/2	0/0	0/3	0	0/3	0/2	0/2	0/3	0/2	0/0	0/2	0/0	0/3	0	0	0	0	1	0	0	0	0	0	0	0
wek	12:19:00	1	0/3	0/3	0/1	0/4	0/4	0/3	0/3	0/3	0	0/3	0/2	0/0	0/3	0/3	0/3	0/2	0/0	0/3	0	0/2	0/2	0/3	0/2	0/2	0/3	0/0	0/0	0/2	0	0	0	0	1	0	0	0	0	0	0	0
woc	00:11:00	2	0/2	0/2	0/3	0/4	0/2	0/3	0/3	0/3	0	0/1	0/2	0/0	0/3	0/1	0/1	0/1	0/3	0/3	0	0/2	0/4	0/3	0/3	0/2	0/3	0/1	0/0	0/1	0	0	0	0	0	0	0	0	0	0	0	0
wor	05:00:00	1	0/3	0/3	0/4	0/4	0/4	0/3	0/3	0/3	0	0/3	0/2	0/1	0/3	0/0	0/0	0/0	0/0	0/3	0	0/4	0/2	0/3	0/3	0/3	0/3	0/1	0/2	0/1	0	0	0	0	0	0	0	0	0	0	0	0
Xbp1	08:22:00	1	0/0	0/3	0/2	0/4	0/4	0/3	0/3	0/3	0	0/3	0/1	0/1	0/3	0/3	0/3	0/1	0/0	0/3	0	0/3	0/2	1/2	1/1	0/3	0/3	0/0	0/0	0/2	0	0	0	0	1	0	0	0	0	0	0	0
yem_x001A_	01:17:00	2	0/2	0/3	0/2	0/4	0/1	0/3	0/3	0/3	0	1/3	0/3	0/1	0/3	0/1	0/0	0/0	0/3	0/3	0	0/0	0/4	0/3	0/3	0/1	0/3	0/0	0/0	0/0	0	0	0	0	1	0	0	0	0	0	0	0
YL-1	12:20:00	1	0/1	0/3	0/4	0/4	0/4	0/3	0/3	0/3	0	0/3	0/2	0/1	0/3	0/3	0/3	0/2	0/0	0/3	0	0/2	0/2	0/3	0/3	0/2	0/3	0/0	0/0	0/3	0	0	1	0	0	0	0	0	0	0	0	0
z	07:08:00	1	0/0	0/2	0/0	0/0	0/0	0/0	0/0	0/0	0	0/1	0/0	0/0	0/0	0/0	0/1	0/2	0/0	0/0	0	0/0	0/2	0/0	0/0	0/0	0/1	0/0	0/1	0/0	0	0	0	0	1	0	0	0	0	0	0	0
Z4	09:23:00	1	0/0	0/3	0/2	0/4	0/4	0/3	0/3	0/3	0	0/3	0/1	0/1	0/3	0/3	0/1	0/1	0/0	0/3	0	0/3	0/2	0/3	0/0	0/2	0/0	0/0	0/0	0/2	0	0	0	0	0	0	0	0	0	0	0	0
zen	12:22:00	1	0/3	0/3	0/3	0/4	0/4	0/3	0/3	0/3	0	0/3	0/2	0/1	0/3	0/3	0/3	0/1	0/0	0/3	0	0/2	0/2	0/2	0/3	0/2	0/3	0/0	0/0	0/3	0	0	0	0	1	0	0	0	0	0	0	0
zen2	00:13:00	2	0/1	0/2	0/1	0/4	0/1	0/3	0/3	0/3	0	0/3	0/3	0/0	0/3	0/1	0/1	0/1	0/3	0/3	0	0/0	0/4	0/2	1/3	0/0	0/3	0/0	0/1	0/1	0	0	0	0	1	0	0	0	0	0	0	0
zf30C	05:11:00	1	0/0	0/0	0/0	1/4	0/1	0/0	0/0	0/0	0	0/0	0/0	0/0	0/0	0/0	0/0	0/0	0/0	0/0	0	0/0	0/0	0/0	0/0	0/0	0/0	0/0	0/0	0/0	0	0	0	0	1	0	0	0	0	0	0	0
zfh1	03:13:00	1	0/2	0/0	0/0	0/0	0/0	0/2	0/0	0/2	0	0/0	0/0	0/0	0/0	0/0	0/0	0/0	0/0	0/0	0	0/0	0/0	0/0	0/0	0/0	0/0	0/0	0/2	0/0	0	0	0	0	1	0	0	0	0	0	0	0
																																	124	31	463	20	114	45	9	9	36	22
