# Supplementary material for: Potential Direct Regulators of the Drosophila yellow Gene Identified by Yeast One-Hybrid and RNAi Screens
Source: G3 (Bethesda). 2016 Aug 12;6(10):3419–30. doi: 10.1534/g3.116.032607 (PMC5068961; doi:10.1534/g3.116.032607)
Supplement: Supplemental Material [file supp_g3.116.032607_TableS3.xlsx]

## Sheet: RNAi lines ordered
Table S3. RNAi lines used in screen for phenotypic effects on pigmentation..
Explanation of columns
Column A: "Gene #" gives a unique number to each TF tested in the RNAi screen. Some TFs were tested with multiple RNAi lines
Column B: "RNAi Line #" gives each RNAi line used a unique number.
Column C: "Gene Abbreviation" is the standard abbreviation for the gene name, consistent with Flybase.
Column D: Stock Center Number ID number from Bloomington Drosophila Stock Center (http://flystocks.bio.indiana.edu) or the Vienna Drosophila RNAi center (VDRC, http://stockcenter.vdrc.at/control/main), as indidcated
Column E: "TRiP #" or "VDRC Construct ID" indicate the strain number from the Transgenic RNAi Project (TRiP, http://www.flyrnai.org/TRiP-HOME.html) or VDRC (http://stockcenter.vdrc.at/control/main)
Column F: "CG#" computed gene number corresponding to the gene abbreviation shown in column C.
Column G: "FBgn" Flybase gene number corresponding to the gene abbreviation shown in column C.
Column H: "Gene Name" = full gene name
Column I: "Vector" or "Library" refers to the transposon used to construct the RNAi transgene.
Column J: "Genotype" describes the genetic background carrying the RNAi transgene.
Column K: "Hairpin Location" is the insertion site used to integrate the RNAi transgene into the genome.
Column N: "Notes" includes information about balancer chromosomes present in the stock, sterility, etc.
Column M: "RNAi expressed" indicates the general tissues (soma and/or germline) the vector used to construct the RNAi line is known to be active in.
RNAi Lines for Transcription Factor Genes that were also Tested with Yeast-One-Hybrid
Gene #	RNAi Line #	Gene Abbreviation	Bloomington Stock Center Number	TRiP #	CG#	FBgn	Gene Name	Vector	Genotype	Hairpin Location	Notes	RNAi Expressed
1	1	NfI	31929	JF02219	CG2380	FBgn0042696	Nuclear factor I	VALIUM10	y1 v1; P{TRiP}attP2	attP2		soma
2	2	CG1233	31950	JF02242	CG1233	FBgn0035137	-	VALIUM10	y1 v1; P{TRiP}attP2	attP2		soma
3	3	YL-1	31938	JF02229	CG4621	FBgn0032321	YL-1	VALIUM10	y1 v1; P{TRiP}attP2	attP2		soma
4	4	CG15710	26773	JF02337	CG15710	FBgn0034120	-	VALIUM10	y1 v1; P{TRiP}attP2	attP2		soma
5	5	sima	26207	JF02105	CG7951	FBgn0015542	similar	VALIUM10	y1 v1; P{TRiP}attP2	attP2		soma
	6		33894	HMS00832	CG7951	FBgn0015542	similar	VALIUM20	y1 sc v1; P{TRiP}attP2	attP2		soma, germline
	7		33895	HMS00833	CG7951	FBgn0015542	similar	VALIUM20	y1 sc v1; P{TRiP}attP2	attP2		soma, germline
6	8	Psc	31611	JF01395	CG3886	FBgn0005624	Posterior sex combs	VALIUM1	y1 v1; P{TRiP}attP2	attP2		soma
7	9	dl	27650	JF02825	CG6667	FBgn0260632	dorsal	VALIUM10	y1 v1; P{TRiP}attP2	attP2		soma
	10		34938	HMS00028	CG6667	FBgn0260632	dorsal	VALIUM20	y1 v1; P{TRiP}attP2	attP2		soma, germline
	11		32934	HMS00727	CG6667	FBgn0260632	dorsal	VALIUM20	y1 sc v1; P{TRiP}attP2	attP2		soma, germline
8	12	dimm	26976	JF02093	CG8667	FBgn0023091	dimmed	VALIUM10	y1 v1; P{TRiP}attP2	attP2		soma
9	13	kn	31916	JF02206	CG10197	FBgn0001319	knot	VALIUM10	y1 v1; P{TRiP}attP2	attP2		soma
10	14	ush	29516	HM05193	CG2762	FBgn0003963	u-shaped	VALIUM10	y1 v1; P{TRiP}attP2/TM3,Sb	attP2	TM3,Sb	soma
	15		32950	HMS00744	CG2762	FBgn0003963	u-shaped	VALIUM20	y1 sc v1; P{TRiP}attP2	attP2		soma, germline
11	16	brm	31712	HM04019	CG5942	FBgn0000212	brahma	VALIUM1	y1 v1; P{TRiP}attP2	attP2		soma
	17		34520	HMS00050	CG5942	FBgn0000212	brahma	VALIUM20	y1 sc v1; P{TRiP}attP2	attP2		soma, germline
12	18	CG30020	29368	JF02532	CG30020	FBgn0050020	-	VALIUM10	y1 v1; P{TRiP}attP2	attP2		soma
13	19	HLH106	25975	JF01997	CG8522	FBgn0261283	Helix loop helix protein 106	VALIUM10	y1 v1; P{TRiP}attP2	attP2		soma
	20		34073	HMS00080	CG8522	FBgn0261283	Helix loop helix protein 106	VALIUM20	y1 sc v1; P{TRiP}attP2	attP2		soma, germline
14	21	CG14667	29365	JF02529	CG14667	FBgn0037317	-	VALIUM10	y1 v1; P{TRiP}attP2	attP2		soma
15	22	dei	25973	JF01995	CG5441	FBgn0008649	delilah	VALIUM10	y1 v1; P{TRiP}attP2	attP2		soma
	23		34792	HMS00101	CG5441	FBgn0008649	delilah	VALIUM20	y1 sc v1; P{TRiP}attP2	attP2		soma, germline
16	24	Cenp-C	26311	JF02084	CG31258	FBgn0086697	Cenp-C	VALIUM10	y1 v1; P{TRiP}attP2	attP2		soma
	25		34692(lethal with pnr, no knock-down only control flies)	HMS01171	CG31258	FBgn0086697	Cenp-C	VALIUM20	y1 sc v1; P{TRiP}attP2	attP2		soma, germline
17	26	Chrac-14	31052	JF01500	CG13399	FBgn0043002	Chromatin accessibility complex 14kD protein	VALIUM1	y1 v1; P{TRiP}attP2	attP2		soma
18	27	tef	31046	JF01493	CG8961	FBgn0086350	teflon	VALIUM1	y1 v1; P{TRiP}attP2/TM3,Sb	attP2	TM3,Sb
	28		31328	JF01285	CG8961	FBgn0086350	teflon	VALIUM1	y1 v1; P{TRiP}attP2	attP2
19	29	Hesr	27654	JF02731	CG5927	FBgn0030899	HES-related	VALIUM10	y1 v1; P{TRiP}attP2/TM3,Sb	attP2	TM3,Sb	soma
20	30	Oli	25979	JF02001	CG5545	FBgn0032651	Olig family	VALIUM10	y1 v1; P{TRiP}attP2/TM3,Sb	attP2	TM3,Sb	soma
21	31	BEAF-32	29734	HM05202	CG10159	FBgn0015602	Boundary element-associated factor of 32kD	VALIUM10	y1 sc v1; P{TRiP}attP2	attP2		soma
22	32	CG8944	31925	JF02215	CG8944	FBgn0030680	-	VALIUM10	y1 v1; P{TRiP}attP2	attP2		soma
23	33	CG6686	31750	HM04060	CG6686	FBgn0032388	-	VALIUM1	y1 v1; P{TRiP}attP2	attP2		soma
24	34	ato	26316	JF02089	CG7508	FBgn0010433	atonal	VALIUM10	y1 v1; P{TRiP}attP2	attP2		soma
	35		34929	HMS01278	CG7508	FBgn0010433	atonal	VALIUM20	y1 sc v1; P{TRiP}attP2	attP2		soma, germline
	36		35017	HMS01430	CG7508	FBgn0010433	atonal	VALIUM20	y1 sc v1; P{TRiP}attP2	attP2		soma, germline
25	37	HLH4C	25976	JF01998	CG3052	FBgn0011277	Helix loop helix protein 4C	VALIUM10	y1 v1; P{TRiP}attP2	attP2		soma
26	38	CG9650	26713	JF02253	CG9650	FBgn0029939	-	VALIUM10	y1 v1; P{TRiP}attP2	attP2		soma
27	39	dve	26225	JF02123	CG5799	FBgn0020307	defective proventriculus	VALIUM10	y1 v1; P{TRiP}attP2/TM3,Sb	attP2	TM3,Sb	soma
28	40	bowl	27074	JF02419	CG10021	FBgn0004893	brother of odd with entrails limited	VALIUM10	y1 v1; P{TRiP}attP2	attP2		soma
29	41	ro	28671	JF03086	CG6348	FBgn0003267	rough	VALIUM10	y1 v1; P{TRiP}attP2	attP2		soma
30	42	CG17806	31956	JF02248	CG17806	FBgn0038548	-	VALIUM10	y1 v1; P{TRiP}attP2	attP2		soma
31	43	HGTX	29382	JF03314	CG13475	FBgn0040318	HGTX	VALIUM10	y1 v1; P{TRiP}attP2/TM3,Sb	attP2	TM3,Sb	soma
32	44	Scr	28676	JF03091	CG1030	FBgn0003339	Sex combs reduced	VALIUM10	y1 v1; P{TRiP}attP2	attP2		soma
33	45	net	26204	JF02102	CG11450	FBgn0002931	net	VALIUM10	y1 v1; P{TRiP}attP2	attP2		soma
34	46	Su(z)12	31191	JF01706	CG8013	FBgn0020887	Su(z)12	VALIUM1	y1 v1; P{TRiP}attP2	attP2
	47		33402	HMS00280	CG8013	FBgn0020887	Su(z)12	VALIUM20	y1 sc v1; P{TRiP}attP2/TM3,Sb	attP2	TM3,Sb
35	48	CG17836	34521	HMS00053	CG17836	FBgn0261113	-	VALIUM20	y1 sc v1; P{TRiP}attP2	attP2		soma, germline
36	49	retn	26309	JF02082	CG5403	FBgn0004795	retained	VALIUM10	y1 v1; P{TRiP}attP2	attP2		soma
37	50	CG9797	32858(lethal with pnr, no knock-down only control flies)	HMS00645	CG9797	FBgn0037621	-	VALIUM20	y1 sc v1; P{TRiP}attP2	attP2		soma, germline
38	51	AP-2	36132	JF03500	CG7807	FBgn0261953	AP-2	VALIUM10	y1 v1; P{TRiP}attP2	attP2		soma
39	52	HLHm&ggr;	25978	JF02000	CG8333	FBgn0002735	E(spl) region transcript mγ	VALIUM10	y1 v1; P{TRiP}attP2	attP2		soma
40	53	p53	29351	JF02513	CG33336	FBgn0039044	p53	VALIUM10	y1 v1; P{TRiP}attP2	attP2		soma
41	54	sd	29352	JF02514	CG8544	FBgn0003345	scalloped	VALIUM10	y1 v1; P{TRiP}attP2	attP2		soma
42	55	rgr	31926	JF02216	CG8643	FBgn0033310	regular	VALIUM10	y1 v1; P{TRiP}attP2	attP2		soma
43	56	pros	26745	JF02308	CG17228	FBgn0004595	prospero	VALIUM10	y1 v1; P{TRiP}attP2/TM3,Sb	attP2	TM3,Sb	soma
44	57	jing	27024	JF02345	CG9397	FBgn0086655	jing	VALIUM10	y1 v1; P{TRiP}attP2	attP2		soma
	58		35750	HMS01493	CG9397	FBgn0086655	jing	VALIUM20	y1 sc v1; P{TRiP}attP2/TM3,Sb	attP2	TM3,Sb	soma, germline
45	59	C15	27649	JF02824	CG7937	FBgn0004863	C15	VALIUM10	y1 v1; P{TRiP}attP2	attP2		soma
	60		35018	HMS01431	CG7937	FBgn0004863	C15	VALIUM20	y1 sc v1; P{TRiP}attP2	attP2		soma, germline
46	61	Lim3	26227	JF02125	CG10699	FBgn0002023	Lim3	VALIUM10	y1 v1; P{TRiP}attP2	attP2		soma
	62		34962	HMS00596	CG10699	FBgn0002023	Lim3	VALIUM20	y1 sc v1; P{TRiP}attP2	attP2		soma, germline
47	63	pdm2	29543	JF02405	CG12287	FBgn0004394	POU domain protein 2	VALIUM10	y1 v1; P{TRiP}attP2	attP2		soma
48	64	h	27738	JF02822	CG6494	FBgn0001168	hairy	VALIUM10	y1 v1; P{TRiP}attP2	attP2		soma
	65		34326	HMS01313	CG6494	FBgn0001168	hairy	VALIUM20	y1 sc v1; P{TRiP}attP2	attP2		soma, germline
49	66	Dref	31941(lethal with pnr, no knock-down only control flies)	JF02232	CG5838	FBgn0015664	DNA replication-related element factor	VALIUM10	y1 v1; P{TRiP}attP2	attP2		soma
50	67	CG1845	27081	JF02427	CG1845	FBgn0033155	-	VALIUM10	y1 v1; P{TRiP}attP2	attP2		soma
51	68	CG2678	28630	JF03045	CG2678	FBgn0014931	-	VALIUM10	y1 v1; P{TRiP}attP2	attP2		soma
52	69	pnt	31936	JF02227	CG17077	FBgn0003118	pointed	VALIUM10	y1 v1; P{TRiP}attP2	attP2		soma
	70		35038	HMS01452	CG17077	FBgn0003118	pointed	VALIUM20	y1 sc v1; P{TRiP}attP2	attP2		soma, germline
53	71	CG11984	32507	HMS00511	CG11984	FBgn0037655	-	VALIUM20	y1 sc v1; P{TRiP}attP2/TM3,Sb	attP2	TM3,Sb	soma, germline
54	72	Tip60	28563	HM05049	CG6121	FBgn0026080	Tip60	VALIUM10	y1 v1; P{TRiP}attP2	attP2		soma
55	73	esc	31618	JF01403	CG14941	FBgn0000588	extra sexcombs	VALIUM1	y1 v1; P{TRiP}attP2	attP2		soma
56	74	CG17803	29367	JF02531	CG17803	FBgn0038547	-	VALIUM10	y1 v1; P{TRiP}attP2	attP2		soma
57	75	CG8765	29447	JF03383	CG8765	FBgn0036900	-	VALIUM10	y1 v1; P{TRiP}attP2/TM3,Sb	attP2	TM3,Sb	soma
	76		32343	HMS00334	CG8765	FBgn0036900	-	VALIUM20	y1 sc v1; P{TRiP}attP2	attP2		soma, germline
58	77	l(1)sc	27058	JF02399	CG3839	FBgn0002561	lethal of scute	VALIUM10	y1 v1; P{TRiP}attP2	attP2		soma
59	78	en	26752	JF02316	CG9015	FBgn0000577	engrailed	VALIUM10	y1 v1; P{TRiP}attP2	attP2		soma
	79		33715	HMS00595	CG9015	FBgn0000577	engrailed	VALIUM20	y1 sc v1; P{TRiP}attP2	attP2		soma, germline
60	80	Dsp1	31960	JF02732	CG12223	FBgn0011764	Dorsal switch protein 1	VALIUM10	y1 v1; P{TRiP}attP2	attP2		soma
61	81	CG18619	29542	JF02401	CG18619	FBgn0032202	-	VALIUM10	y1 v1; P{TRiP}attP2	attP2		soma
62	82	HP1c	31339	JF01297	CG6990	FBgn0039019	HP1c	VALIUM1	y1 v1; P{TRiP}attP2/TM3,Ser	attP2	TM3,Ser	soma
	83		33962	HMS00919	CG6990	FBgn0039019	HP1c	VALIUM20	y1 sc v1; P{TRiP}attP2	attP2		soma, germline
63	84	CG15073	29366	JF02530	CG15073	FBgn0034379	-	VALIUM10	y1 v1; P{TRiP}attP2	attP2		soma
64	85	CG10462	31945	JF02236	CG10462	FBgn0032815	-	VALIUM10	y1 v1; P{TRiP}attP2	attP2		soma
65	86	achi	31903	JF02192	CG8819	FBgn0033749	achintya	VALIUM10	y1 v1; P{TRiP}attP2	attP2		soma
	87		34652	HMS01127	CG8819	FBgn0033749	achintya	VALIUM20	y1 sc v1; P{TRiP}attP2/TM3,Sb	attP2	TM3,Sb	soma, germline
66	88	hb	29630	JF03309	CG9786	FBgn0001180	hunchback	VALIUM10	y1 v1; P{TRiP}attP2	attP2		soma
	89		34704	HMS01183	CG9786	FBgn0001180	hunchback	VALIUM20	y1 sc v1; P{TRiP}attP2	attP2		soma, germline
67	90	D1	28616	JF03031	CG9745	FBgn0000412	D1 chromosomal protein	VALIUM10	y1 v1; P{TRiP}attP2	attP2		soma
68	91	CG4282	26313	JF02086	CG4282	FBgn0034114	-	VALIUM10	y1 v1; P{TRiP}attP2	attP2		soma
69	92	dmrt99B	31982	JF03416	CG15504	FBgn0039683	doublesex-Mab related 99B	VALIUM10	y1 v1; P{TRiP}attP2	attP2		soma
70	93	Hr46	27253(lethal with pnr, no knock-down only control flies)	JF02542	CG33183	FBgn0000448	Hormone receptor-like in 46	VALIUM10	y1 v1; P{TRiP}attP2	attP2		soma
	94		27254	JF02543	CG33183	FBgn0000448	Hormone receptor-like in 46	VALIUM10	y1 v1; P{TRiP}attP2	attP2		soma
71	95	knrl	36664	HMS01552	CG4761	FBgn0001323	knirps-like	VALIUM20	y1 sc v1; P{TRiP}attP2	attP2		soma, germline
72	96	CG17359	26776	JF02340	CG17359	FBgn0036396	-	VALIUM10	y1 v1; P{TRiP}attP2	attP2		soma
73	97	bun	28322	JF02954	CG42281	FBgn0259176	bunched	VALIUM10	y1 v1; P{TRiP}attP2	attP2		soma
74	98	pho	31609	JF01393	CG17743	FBgn0002521	pleiohomeotic	VALIUM1	y1 v1; P{TRiP}attP2	attP2		soma
75	99	CG11247	31947	JF02238	CG11247	FBgn0037120	-	VALIUM10	y1 v1; P{TRiP}attP2	attP2		soma
76	100	SoxN	25996	JF02018	CG18024	FBgn0029123	SoxNeuro	VALIUM10	y1 v1; P{TRiP}attP2	attP2		soma
77	101	toe	29345	JF02507	CG10704	FBgn0036285	twin of eyg	VALIUM10	y1 v1; P{TRiP}attP2	attP2		soma
78	102	CG31666	26777	JF02341	CG31666	FBgn0086758	Chronologically inappropriate morphogenesis	VALIUM10	y1 v1; P{TRiP}attP2	attP2		soma
	103		31738	HM04048	CG31666	FBgn0086758	Chronologically inappropriate morphogenesis	VALIUM1	y1 v1; P{TRiP}attP2	attP2		soma
	104		33638	HMS00036	CG31666	FBgn0086758	Chronologically inappropriate morphogenesis	VALIUM20	y1 v1; P{TRiP}attP2/TM3,Sb	attP2	TM3,Sb	soma, germline
79	105	lab	26753	JF02317	CG1264	FBgn0002522	labial	VALIUM10	y1 v1; P{TRiP}attP2/TM3,Sb	attP2	TM3,Sb	soma
80	106	Aef1	31942	JF02233	CG5683	FBgn0005694	Adult enhancer factor 1	VALIUM10	y1 v1; P{TRiP}attP2	attP2		soma
81	107	CG2202	26241	JF02139	CG2202	FBgn0030240	-	VALIUM10	y1 v1; P{TRiP}attP2	attP2		soma
82	108	HLH54F	28698	JF03114	CG5005	FBgn0022740	HLH54F	VALIUM10	y1 v1; P{TRiP}attP2	attP2		soma
83	109	Dr	26224	JF02122	CG1897	FBgn0000492	Drop	VALIUM10	y1 v1; P{TRiP}attP2	attP2		soma
84	110	d4	28623	JF03038	CG2682	FBgn0033015	d4	VALIUM10	y1 v1; P{TRiP}attP2	attP2		soma
85	111	Met	26205	JF02103	CG1705	FBgn0002723	Methoprene-tolerant	VALIUM10	y1 v1; P{TRiP}attP2	attP2		soma
86	112	CG18446	33735	HMS00618	CG18446	FBgn0033458	-	VALIUM20	y1 sc v1; P{TRiP}attP2	attP2		soma, germline
87	113	run	28673	JF03088	CG1849	FBgn0003300	runt	VALIUM10	y1 v1; P{TRiP}attP2	attP2		soma
	114		34707	HMS01186	CG1849	FBgn0003300	runt	VALIUM20	y1 sc v1; P{TRiP}attP2	attP2		soma, germline
88	115	Max	29328	JF02490	CG9648	FBgn0017578	Max	VALIUM10	y1 v1; P{TRiP}attP2	attP2		soma
89	116	noc	29370	JF02534	CG4491	FBgn0005771	no ocelli	VALIUM10	y1 v1; P{TRiP}attP2	attP2		soma
90	117	D	26217	JF02115	CG5893	FBgn0000411	Dichaete	VALIUM10	y1 v1; P{TRiP}attP2	attP2		soma
	118		34672	HMS01150	CG5893	FBgn0000411	Dichaete	VALIUM20	y1 sc v1; P{TRiP}attP2	attP2		soma, germline
91	119	Sox102F	26220	JF02118	CG11153	FBgn0039938	Sox102F	VALIUM10	y1 v1; P{TRiP}attP2	attP2		soma
92	120	ap	26748	JF02311	CG8376	FBgn0000099	apterous	VALIUM10	y1 v1; P{TRiP}attP2	attP2		soma
93	121	Hr78	31990	JF03424	CG7199	FBgn0015239	Hormone-receptor-like in 78	VALIUM10	y1 v1; P{TRiP}attP2	attP2		soma
94	122	Hr38	29376	JF02540	CG1864	FBgn0014859	Hormone receptor-like in 38	VALIUM10	y1 v1; P{TRiP}attP2	attP2		soma
95	123	Eip78C	26718	JF02258	CG18023	FBgn0004865	Ecdysone-induced protein 78C	VALIUM10	y1 sc v1; P{TRiP}attP2	attP2		soma
96	124	CR4575	31975	JF03409	CR4575	FBgn0029920	-	VALIUM10	y1 v1; P{TRiP}attP2/TM3,Sb	attP2	TM3,Sb	soma
97	125	E2f	27564	JF02718	CG6376	FBgn0011766	E2F transcription factor	VALIUM10	y1 v1; P{TRiP}attP2	attP2		soma
98	126	Abd-B	26746	JF02309	CG11648	FBgn0000015	Abdominal B	VALIUM10	y1 v1; P{TRiP}attP2	attP2		soma
99	127	Rfx	29355	JF02518	CG6312	FBgn0020379	Rfx	VALIUM10	y1 v1; P{TRiP}attP2	attP2		soma
100	128	Oaz	25923	JF01943	CG42702	FBgn0261613	O/E-associated zinc finger protein	VALIUM10	y1 v1; P{TRiP}attP2	attP2		soma
101	129	ab	29407	JF03343	CG4807	FBgn0259750	abrupt	VALIUM10	y1 v1; P{TRiP}attP2	attP2		soma
102	130	nub	28338	JF02973	CG34395	FBgn0085424	nubbin	VALIUM10	y1 v1; P{TRiP}attP2	attP2		soma
103	131	CG11033	33699	HMS00574	CG11033	FBgn0037659	-	VALIUM20	y1 sc v1; P{TRiP}attP2	attP2		soma, germline
104	132	chn	26779	JF02343	CG11798	FBgn0015371	charlatan	VALIUM10	y1 v1; P{TRiP}attP2/TM3,Sb	attP2	TM3,Sb	soma
105	133	Jra	31595 (lethal with pnr, no knock-down only control flies)	JF01184	CG2275	FBgn0001291	Jun-related antigen	VALIUM1	y1 v1; P{TRiP}attP2	attP2		soma
106	134	ind	28662	JF03077	CG11551	FBgn0025776	intermediate neuroblasts defective	VALIUM10	y1 v1; P{TRiP}attP2	attP2		soma
107	135	bigmax	29325	JF02487	CG3350	FBgn0039509	bigmax	VALIUM10	y1 v1; P{TRiP}attP2	attP2		soma
108	136	CrebB-17A	29332	JF02494	CG6103	FBgn0014467	Cyclic-AMP response element binding protein B at 17A	VALIUM10	y1 v1; P{TRiP}attP2/TM3,Sb	attP2	TM3,Sb	soma
109	137	gl	26780	JF02344	CG7672	FBgn0004618	glass	VALIUM10	y1 v1; P{TRiP}attP2	attP2		soma
110	138	Hey	31898	JF02186	CG11194	FBgn0027788	Hairy/E(spl)-related with YRPW motif	VALIUM10	y1 v1; P{TRiP}attP2	attP2		soma
111	139	CG2052	26711	JF02251	CG2052	FBgn0262636	CG2052	VALIUM10	y1 v1; P{TRiP}attP2	attP2		soma
112	140	CG8359	27066	JF02411	CG8359	FBgn0037634	CG8359	VALIUM10	y1 v1; P{TRiP}attP2	attP2		soma
113	141	vis	29544	JF02406	CG8821	FBgn0033748	vismay	VALIUM10	y1 v1; P{TRiP}attP2	attP2		soma
114	142	slp2	34634	HMS01108	CG2939	FBgn0004567	sloppy paired 2	VALIUM20	y1 sc v1; P{TRiP}attP2	attP2		soma, germline
115	144	foxo	25997	JF02019	CG3143	FBgn0038197	forkhead box, sub-group O	VALIUM10	y1 v1; P{TRiP}attP2	attP2		soma
116	145	Med	31928	JF02218	CG1775	FBgn0011655	Medea	VALIUM10	y1 v1; P{TRiP}attP2	attP2		soma
117	146	vvl	26228	JF02126	CG10037	FBgn0086680	ventral veins lacking	VALIUM10	y1 v1; P{TRiP}attP2	attP2		soma
118	147	cas	26310	JF02083	CG2102	FBgn0004878	castor	VALIUM10	y1 v1; P{TRiP}attP2	attP2		soma
119	148	Snoo	31934	JF02225	CG34421	FBgn0085450	Sno oncogene	VALIUM10	y1 v1; P{TRiP}attP2	attP2		soma
120	149	dsx	26716	JF02256	CG11094	FBgn0000504	doublesex	VALIUM10	y1 v1; P{TRiP}attP2	attP2		soma
121	150	gt	26742	JF02304	CG7952	FBgn0001150	giant	VALIUM10	y1 v1; P{TRiP}attP2	attP2		soma
122	151	cyc	29400	JF03333	CG8727	FBgn0023094	cycle	VALIUM10	y1 v1; P{TRiP}attP2	attP2		soma
123	152	crm	31338	JF01296	CG2714	FBgn0000376	cramped	VALIUM1	y1 v1; P{TRiP}attP2/TM3,Ser	attP2	TM3,Ser	soma
Gene #	RNAi Line #	Gene Abbreviation	VDRC Transformant ID	VDRC Construct ID	CG#	FBgn	Gene Name	Library	Genotype	Inserted Chromosome	Notes
124	153	bab1	106110	111761	CG9097	FBgn0004870	bric a brac 1	KK		2	sterile
		RNAi lines for Genes with known Pigmentation Phenotypes
		Gene Abbreviation	Bloomington Stock Center Number	TRiP #	CG#	FBgn	Gene Name	Vector	Genotype	Hairpin Location	Notes	RNAi Expressed
		e	28612	JF3027	CG3331	FBgn0000527	ebony	VALIUM10	y1 v1; P{TRiP}attP2/TM3,Ser	attP2		soma
		Gene Abbreviation	VDRC Transformant ID	VDRC Construct ID	CG#	FBgn	Gene Name	Library	Genotype	Inserted Chromosome	Notes
		t	18124	6634	CG12120	FBgn0086367	tan	GD		3	viable
		y	106068	104196	CG3757	FBgn0004034	yellow	KK		2	sterile
RNAi lines for genes that were NOT tested with Y1H
Gene #	RNAi Line #	Gene Abbreviation	Bloomington Stock Center Number	TRiP#	CG#	FBgn	Gene Name	Vector	Genotype	Hairpin Location	Notes	RNAi expressed
125	154	fru	31593	JF01182	CG14307	FBgn0004652	fruitless	VALIUM1	y1 v1; P{TRiP}attP2	attP2		soma
