# Supplementary material for: Potential Direct Regulators of the Drosophila yellow Gene Identified by Yeast One-Hybrid and RNAi Screens
Source: G3 (Bethesda). 2016 Aug 12;6(10):3419–30. doi: 10.1534/g3.116.032607 (PMC5068961; doi:10.1534/g3.116.032607)
Supplement: Supplemental Material [file supp_g3.116.032607_TableS4.xlsx]

## Sheet: Sheet2
Table S4. Results from the RNAi screen.
KEY
Gene name
Reduced dark pigment in the female A6 only
Reduced dark pigment A5 and/or A6 in one or both sexes
Reduced or lost dark pigment in multiple segments in one or both sexes
Increased dark pigment in the stripe or midline peak region in multiple segments in one or both sexes
Knockdown phenotypes in more than one category
RNAi Lines that Altered Adult Abdominal Pigmentation
				Reduced Dark Pigment in Female A6 only				Reduced dark pigment A5 and/or A6 in one or both sexes				Reduced or lost dark pigment in multiple segments in one or both sexes				Increased dark pigment in the stripe or midline peak region in multiple segments in one or both sexes
Gene Count	RNAi Line Count	RNAi Line Bloomington Stock Center #	Gene Name	Female knockdown	Male knockdown	Female control	Male control	Female knockdown	Male knockdown	Female control	Male control	Female knockdown	Male knockdown	Female control	Male control	Female knockdown	Male knockdown	Female control	Male control	Description of the Phenotype
1	1	31052	Chrac-14	2/2 (A6)	0/3	1/3 (A6)	0/3	0/2	0/3	0/3	0/3	0/2	0/3	0/3	0/3	0/2	0/3	0/3	0/3	Close to complete loss of the dark stripe and reduced midline peak in female segment A6.
2	2	29630	hb	2/3 (A6)	0/3	1/3 (A6)	0/3	0/3	0/3	0/3	0/3	0/3	0/3	0/3	0/3	0/3	0/3	0/3	0/3	Close to complete loss of the dark stripe and reduced midline peak in female segment A6.
3	3	27654	Hesr	3/3 (A6)	0/5	0/3	0/4	0/3	0/5	0/3	0/4	0/3	0/5	0/3	0/4	0/3	0/5	0/3	0/4	Close to complete loss of the dark stripe and reduced midline peak in female segment A6.
4	4	29376	Hr38	4/4 (A6)	0/3	0/3	0/4	0/4	0/3	0/3	0/4	0/4	0/3	0/3	0/4	0/4	0/3	0/3	0/4	Close to complete loss of the dark stripe and reduced midline peak in female segment A6.
5	5	36962	Lim3	3/3 (A6)	0/3	0/3	0/3	0/3	0/3	0/3	0/3	0/3	0/3	0/3	0/3	0/3	0/3	0/3	0/3	Partial loss of dark pigment in female segment A6.
6	6	29370	noc	4/4 (A6)	0/3	0/3	0/3	0/4	0/3	0/3	0/3	0/4	0/3	0/3	0/3	0/4	0/3	0/3	0/3	Close to complete loss of the dark stripe and reduced midline peak in female segment A6.
7	7	25996	SoxN	3/3 (A6)	0/7	0/3	0/3	0/3	0/7	0/3	0/3	0/3	0/7	0/3	0/3	0/3	0/7	0/3	0/3	Close to complete loss of the dark stripe and reduced midline peak in female segment A6.
8	8	26746	Abd-B^	0/5	0/5	0/5	0/4	5/5 (A6)	5/5 (A5 & A6)	0/5	0/4	0/5	0/5	0/5	0/4	0/5	0/5	0/5	0/4	Loss of male specific pigmentation in male segments A5 and A6. Reduced dark pigment in female segment A6.
9	9	29368	CG30020	0/3	0/4	0/3	0/3	3/3 (A6)	4/4 (A5 & A6)	0/3	0/3	0/3	0/4	0/3	0/3	0/3	0/4	0/3	0/3	Reduction of dark pigment in the dorsal midline of male segments A5 and A6. Reduced dark pigment in female segment A6.
10	10	31593	fru**	0/3	0/3	0/3	0/3	3/3 (A5 & A6)	3/3 (A5)	0/3	0/3	0/3	0/3	0/3	0/3	0/3	0/3	0/3	0/3	Reduction of dark pigment in the dorsal midline of male segment A5. Loss of dark pigment in the dorsal midline of female segment A6, and a reduction in the mid peak of the dark pigemented stripe in female segment A5.
11	11	26207	sima	0/3	0/3	0/3	0/3	3/3 (A6)	2/3 (A5 & A6)	0/3	0/3	0/3	0/3	0/3	0/3	0/3	0/3	0/3	0/3	Reduction of dark pigment in the dorsal midline of male segments A5 and A6. Stongly reduced dark pigmentation in the entire female segment A6, including the mid-peak.
12	12	26220	sox102F	0/5	0/4	0/2	0/3	5/5 (A6)	4/4 (A5 & A6)	0/2	0/3	0/5	0/4	0/2	0/3	0/5	0/4	0/2	0/3	Reduced pigmentation in the dorsal midline of male segments A5 and A6. Complete loss of the dark pigment in female segment A6.
13	13	31712	brm	0/6	0/3	0/4	0/4	0/6	0/3	0/4	0/4	0/6	3/3 (A2-A6)	0/4	0/4	0/6	0/3	0/4	0/4	In males, there is a consistent loss of dark pigment from the pigmented stripe, including from the mid-peak, of each segment (A2-A6). This loss of dark pigment is most obvious in segments A5 and A6. Female pigmentation does not seem to be affected by the knockdown.
14	14	27649	C15	0/3	0/4	0/3	0/3	0/3	0/4	0/3	0/3	3/3 (A2-A6)	4/4 (A2-A5)	0/3	0/3	0/3	0/4	0/3	0/3	Loss of the midline peak from the pigmented stripe in abdominal segment A2-A6 in females and A2-A4 in males. The pigmented stripe is also thinner throughout the width of the abdomen, as compared to the control flies. The pigmented stripe in female A6 is highly reduced, and also there is some loss of pigmentation in the middle anterior part of male segment A5.
15	15	27081	CG1845	0/4	0/7	0/3	0/3	0/4	0/7	0/3	0/3	4/4 (A2-A6)	7/7 (A2-A6)	0/3	0/3	0/4	0/7	0/3	0/3	Partial loss of dark pigment from the pigmented stripe, including from the mid-peak, in the dorsal midline of segments A2 through A6 in females and A2 through A4 in males. In males, there is also reduction of dark pigment in the dorsal midline of segments A5 and A6.
16	16	26753	lab	0/3	0/4	0/3	0/2	0/3	0/4	0/3	0/2	3/3 (A2-A6)	4/4 (A2-A4)	0/3	0/2	0/3	0/4	0/3	0/2	Partial or complete loss of dark pigment from the pigmented stripe of female segments A2 through A6 and male segments A2, A3, A4. The knockdown did not affect the midline peak of the dark stripe in any of the segments except for female A6.
17	17	29352	sd	0/3	0/3	0/3	0/4	0/3	0/3	0/3	0/4	3/3 (A6)	3/3 (A2-A6)	0/3	0/4	0/3	0/3	0/3	0/4	Reduced dark pigment along the dorsal midline of male segments A2 through A6. This reduction is most obvious in segments A5 and A6. Partial loss of dark pigment in female segment A6.
18	18	26228	vvl	0/3	0/3	0/3	0/3	0/3	0/3	0/3	0/3	3/3 (A2-A6)	3/3 (A2-A6)	0/3	0/3	0/3	0/3	0/3	0/3	Reduced dark pigment along the dorsal midline of both male and female segments A2 through A6.
19	19	106110*	bab1°	0/6	0/6	0/5	0/4	0/6	0/6	0/5	0/4	0/6	0/6	0/5	0/4	6/6 (A3-A7)	6/6 (A3 & A4)	0/5	0/4	Gain of male specific pigmentation in female segments A4, A5, A6, and A7 and male segment A4. The midline peak of the dark pigment stripe of female and male A3 have thicker midline peaks as compared to controls.
20	20	32507	CG11984	0/3	0/3	0/4	0/3	0/3	0/3	0/4	0/3	0/3	0/3	0/4	0/3	3/3 (A3-A6)	3/3 (A3 & A4)	0/4	0/3	The midline peak of the dark pigmented stripe for segments A3, A4, A5 and A6 in females and A3 and A4 in males is thicker as compared to control.
21	21	28563	Tip60	0/3	0/3	0/3	0/3	0/3	0/3	0/3	0/3	0/3	0/3	0/3	0/3	3/3 (A3-A6)	3/3 (A3 & A4)	0/3	0/3	The midline peak of the dark pigmented stripe for segments A3, A4, A5 and A6 in females and A3, and A4 in males is broader as compared to control. Some knock down flies from this line showed incompletedorsal closure.
22	22	34929	ato	3/3 (A6)	0/3	0/3	0/3	0/3	0/4	0/3	0/3	0/4	0/3	0/3	0/3	3/3 (A3-A5)	4/4 (A3 & A4)	0/3	0/3	The midline peak of the dark pigmented stripe for segments A3, A4, and A5 in females and A3, and A4 in males is thicker. In females there is reduction of dark pigment in segment A6.
23	23	29734	BEAF-32	3/3 (A6)	0/6	0/3	0/3	0/3	0/6	0/3	0/3	0/3	0/6	0/3	0/3	0/3	5/6 (A3 &A4)	0/3	0/3	The mid-peak of the dark pigmented stripe of male segments A3 and A4 is thicker. Reduction of dark pigment in female segment A6.
24	24	26716	dsx^°	0/4	0/4	0/6	0/2	0/4	4/4 (A5 & A6)	0/6	0/2	0/4	0/4	0/6	0/2	4/4 (A6)	0/4	0/6	0/2	Gain of male specific pigmentation in female segment A6. Loss of dark pigment in the anterior edge of male segments A5 and A6.
25	25	26718	Eip78C	3/4 (A6)	0/5	0/4	0/4	0/4	0/5	0/4	0/4	0/4	0/5	0/4	0/4	3/4 (A3-A5)	4/5(A3 & A4)	0/4	0/4	Close to complete loss of the dark stripe and reduced midline peak in female segment A6. The midline peak of the dark pigmented stripe for segments A3, A4, and A5 in females and A3, and A4 in males is thicker.
26	26	27027	jing^	0/2	0/2	0/2	0/5	0/2	0/2	0/2	0/5	2/2 (A2-A6)	2/2 (A2-A6)	0/2	0/5	2/2 (A2-A6)	2/2 (A2-A6)	0/2	0/5	Reduction of dark/black pigment in the dorsal midline of segments A2 through A6 in females and males. The pigmented stripe in each of these segments is also thicker in both males and females. In males, there is loss of male specific pigmentation in segments A5 and A6. In the knockdown flies of this line we observed inclomplete dorsal closure in both sexes.
27	27	27254	Hr46	6/6 (A6)	0/3	0/3	0/5	0/6	0/3	0/3	0/5	0/6	0/3	0/3	0/5	6/6 (A3-A5)	3/3 (A3 & A4)	0/3	0/5	The midline peak of the dark pigmented stripe for segments A3, A4, A5 in females and A3, and A4 in males is thicker. In female segment A6, also, dark pigment lost on the two sides of the dorsal midline.
28	28	31990	Hr78	3/4 (A6)	0/4	0/2	0/4	0/4	0/4	0/2	0/4	0/4	0/4	0/2	0/4	4/4 (A3-A5)	2/4 (A4 & A4)	0/2	0/4	Close to complete loss of the dark stripe and reduced midline peak in female segment A6. The midline peak of the dark pigmented stripe for segments A3, A4, and A5 in females and A3, and A4 in males is thicker. The increased pigmentation phenotype was not as consistent in females as it was in males.
29	29	26205	Met	2/3 (A6)	0/3	0/3	0/3	0/3	0/3	0/3	0/3	0/3	0/3	0/3	0/3	3/3 (A3-A5)	3/3 (A3 & A4)	0/3	0/3	The midline peak of the dark pigmented stripe for segments A3, A4, A5 in females and A3, and A4 in males is thicker. In females, segment A6 has reduced dark pigment.
30	30	35038	pnt	2/2 (A6)	0/5	0/3	0/3	0/2	0/5	0/3	0/3	0/2	0/5	0/3	0/3	0/2	5/5 (A3 & A4)	0/3	0/3	The mid-peak of the dark pigmented stripe in male segments A3 and A4 are thicker. Reduction of pigmentation in female segment A6. There also appears to be recuded number of bristles in both knock-down and control males.
31	31	31191	Su(z)12	0/4	0/3	0/4	0/3	4/4 (A6)	3/3 (A5 & A6)	0/4	0/3	0/4	0/3	0/4	0/3	4/4 (A3-A5)	3/3 (A3 & A4)	0/4	0/3	The mid-peak of the pigmented stripe in female segments A3, A4, A5 and male segments A3 and A4 is broader. In males there is a reduction of dark pigment in the dorsal midline of segments A5 and A6, and also loss of dark pigment in male A5. In females there is reduction of dark pigment in segment A6.
32	32	32950	ush	3/3 (A6)	0/4	0/3	0/5	0/3	0/4	0/3	0/5	0/3	0/4	0/3	0/5	3/3 (A3-A5)	4/4 (A2-A4)	0/3	0/5	The midline peak of the dark pigmented stripe of female segments A3, A4 and A5 and male segments A2, A3, and A4 is thicker. In females, there is reduction of dark pigment in segment A6.
*VDRC Transformant ID
^Loss of male specific pigmentation was observed in knockdown males
°Gain of male specific pigmentation in segment(s) it did not exist before
**RNAi line not tested with Y1H
Extra RNAi lines tested
				Reduced Dark Pigment in Female A6 only				Reduced dark pigment in female A5 and/or A6 and male A5 and/or A6				Reduced or lost dark pigment in more than two segments in females and/or males				Increased dark pigment in the stripe or midline peak region in multiple segments
Gene Count	RNAi Line Count	RNAi Line BL#	Gene Name	Female knockdown	Male knockdown	Female control	Male control	Female knockdown	Male knockdown	Female control	Male control	Female knockdown	Male knockdown	Female control	Male control	Female knockdown	Male knockdown	Female control	Male control	Description of the Phenotype
7	33	26227	Lim3	2/2 (A6)	0/2	0/2	0/2	0/2	0/2	0/2	0/2	0/2	0/2	0/2	0/2	0/2	0/2	0/2	0/2	Loss of dark pigmentation in the entire female segment A6, except for the midline peak, which is reduced.
16	34	35018	C15	0/3	0/2	0/2	0/1	0/3	0/2	0/2	0/1	3/3	2/2	0/2	0/1	0/3	0/2	0/2	0/1	Partial loss of the mid peak from the pigmented stripe in each abdominal segment in both sexes, except for male A5 and A6.
27	35	35750	jing	0/4	0/1	0/5	0/6	0/4	1/1 (Loss)	0/5	0/6	4/4	1/1	0/5	0/6	4/4	1/1	0/5	0/6	Reduction of dark/black pigment in the dorsal midline of both males and females, in all segments. The pigmented stripe in each segment is thicker in both males and females. In males, there is loss of male specific pigmentation in segments A5 and A6. Dorsal closure in both sexes appear incomplete.
