# Supplementary material for: Potential Direct Regulators of the Drosophila yellow Gene Identified by Yeast One-Hybrid and RNAi Screens
Source: G3 (Bethesda). 2016 Aug 12;6(10):3419–30. doi: 10.1534/g3.116.032607 (PMC5068961; doi:10.1534/g3.116.032607)
Supplement: Supplemental Material [file supp_g3.116.032607_FileS1.txt]

>Dmel_mel_A1
AGCTGTGACGTTTTCAATGCAGCAACATGGTAACATGGCAACTATTTAGCCAGTTAATTGGCAACAAGCCGACAGCGATATTAGCAGCAGCAACAACAGCTTTTCACCAGGAAATCAATAATAGTTTGTCCAAAACATAATAATAAAATAAAGCCGGCGTAAAACGCATTTCTCTATTTCAGAAGTAGTAGATAAAAATGGCACAACTTCTAAAACAAAACAAATGTGGCCCAGTTATAATTTTGTTTTCTAATTTTGCTAGATGACAAACATTGCTATTTGGGAAATACCCAGCAAAACACCTGCTAATTTTGCTGCCAATTTGTAATTTTGACTATAAAAGGGGGATGTAGATAAATTTCTCTATTTAGAAGGCAATTCAACAATGAAGGTGTTTTATCAAATTATTTCGGCACTGGCGCTTATCTTTGCCATACTGAGTTATTTAACATACGCCGATCCATTAAATGACAGTAATTTAGACGAGTCCCGCCAAATCGGAAATTCCGAGTCGGATGAGTCCGTACCCAATGACATTCAACAGGATTATCTTAATGTGGCTAACTATGTTACTGCTTCTCCGCCATGGTGGTGGAACTAGGAACGGATTCATCATTTTTTTTTACGTTTTTTAAAATTATAGATCGACATTACATTGTAATAAATTGTTTTAATAATAATATTATTATTATTTGATATTGTTTTTTTTTTAAATATAAAAATAAAAATGAAATTTTACGATGTATTTTTTGATTAAAGGGTTGGATTGATAACTAAATTGAGGGTTTTTTTTTTTTTACTAAATAAATTGGTAAATCAATGATTCGACTGTTGTTGTATAAAAATGGCGAAACTGGAAACACTAAACTAGTAAATGCGAAATGTATCATATGGATTTTCATATTTTTTCCACTGCTAATGGAAATGTTTGCCTTGAAGAGATTGGTC
>Dmel_mel_A2
AATGGCGAAACTGGAAACACTAAACTAGTAAATGCGAAATGTATCATATGGATTTTCATATTTTTTCCACTGCTAATGGAAATGTTTGCCTTGAAGAGATTGGTCGACTATTAAATGATTATCGCCCGATTACCACATTGAGTGGTTTAAAATAGCCATAAAATATGCAACTGACGATGGCTTAAGATAAATACGTCGCAGAGTCACTCATAAATTTCGAACGCAGCCCGCTGATTTACCTACCCCTCTAAACGATTCATAGTATATGTACGAGTATATCCACTAAGCTTTTTCGAGCACTGATTTTTTCGCTTGCACGAGACAAGTGCACCACCGCAATTGCAGGCAAATTATGTCTGAGGTAATGATTCCGTTTCGTGCAAGATTACACAGAAATCAAATTACGACAACCTTTATTCAGTAAGCAAACAAAGCCTTTGTTGGCATCTAATTATTCCACTTATGGTTGCGATTTCGGGAGCTACAATCGGTTTTGGTTTAGTATATCTAGCGAGTTCCTTGGCGACATTTAAAATTTACAAATAAAGTTTCTCTATTCAATCGGGACAGTGGAAATTGACTATTTTATTTATATTAATGAACTTATTTTTAATTTGGCTTAAGTTACTAAGGGGTACTAATAGTTTGAGCGCAGTGCATGTCATGGGGACATGTGCAATTGTGTGTAAGCGGGAAGTGATCGCGGCCTTCCGAATTTGGCCATGCCAAATAATCCCAGCTCGAAAGGAGGGGACCCGGCGGTCAGGGCCATGGACATTGAACTTGAAAAAAAAAAAACACAAAAATATATAACACAAAACGGAAAATGCTGTGTACCGCTTATGTTAGAGAAGTTGAGCAACGGGTTTTTCGTTTTGCAGTCACGATGGATTTCCAAATTAGTGTAGGAGGGGGGAGGGGAGGGAGGGAGATAATGTCCAGGCTGCCATAAGTGGGGAATAAGGAAAATAAAACATGAAACACGGGTCGGGCAATGTCATGCGGTATTCGGCTTTGCTTTCC
>Dmel_mel_A3
AATGTCCAGGCTGCCATAAGTGGGGAATAAGGAAAATAAAACATGAAACACGGGTCGGGCAATGTCATGCGGTATTCGGCTTTGCTTTCCGCCCAAGTTGAAGTGATCCTGTGTGTAAATAATGTCGAATGTTGCCGGTCGGTTGCATAAGCGTTAGTCAATTATGCCAAAGAGATCTGATTTGTGGAAGCTTTTTTTGACCACTTAGCGCGCTCCGCTTGATGTTGTTTTGTTTTGTGCTGGGGCAGAAAACTTGTTTCAATTATTGGGAAAAGTGCGTATAAATCATTGCCGCAAGCTCTGAAAAGCGAAAAAGAAAAACAGTAACCAAACAGACAAACGCAGCATCCCCCCACACAATTAAGCAAAAACTTGAAAACAAGTCAATTCGAAAAAAATTATAGGTTCAACGGCTGCAGCGATCGCATCATTAGTTGCGTTTTTAGTAAATACACCATTTCATTACACAACACACACAATTAATTAATAAAACTGTACTGGTTATTTCAAGTGTGTCTTTTAATAAGCCTGCCGATCGCAATAAATTCGAGCAGCATTGCCGGTAATTTTGTGCAACATATTTTTCGATTGCCACACCGTGTTTGTTTATTTTTCTGTGGGTGCAATGATTTAGAATGCGGGCAAGGGATCAAGTTGAACCACTTCTAAGAAAAAATAGCATTGCATAAATGATATAGAGTCCAAAAACTACACAAATTCAATAGCAGTAATGGTTACATTAGCTTTGAAATTGTTTTTAGACATCCGAAGAAATAAGATTAAATTTAAACGGCATTCTTTAATTTGTATTTTAATATTTTGAGAGGTTTTCCTTATTTAAAGTGTAGATTATTGAGGATTAATGCAAACCACTTTATCTGCGGAGGTCGTAAAACGTATTTTTACCCATTTGCATGTTTATTATGCGTGTGGCTGGTTGTATTACTTTACTTAAGTTTTGCAATTTTTTCTTTAGCAAGCAGGTGCATTTGGGCCAAGAGATAT
>Dmel_mel_A4
ATTATGCGTGTGGCTGGTTGTATTACTTTACTTAAGTTTTGCAATTTTTTCTTTAGCAAGCAGGTGCATTTGGGCCAAGAGATATATGCGATCGCTTTCGGTTCGAATTTTTAACATTTACTTGCGGCGATGGTCATTAGAGCATTACCCACTTAGGGCACCCCCAACATCCAGTTGATTTTCAGGGACCACAATATTTTAAATAACAGCTAGTGGAATTACCTAAAAGCGCTTTCGTCCCTTTTGAAATTTTATGTAACACTCAATTATATTTATGTATATGTATGCTCAAAATCACCTGCCAATAACTAGCGGAAACCAAATATTTGACCCTCAGTGAATTGTGAATCATCGGTGACGCCCAATCGAAATCCAATCCTAAGCAATTGAAACGAGCACGAGTTCCAATTTAATAGTATACAAGGAAACACCTGCTTTAAATACTCTACATAGTACACGTTATAATAACGATTTATTTGATATTTCTGGATTTTTGTCTGCATGTATTTCATATAATATTGATTTGATTTTTTTAATGAATTGAACTAAAAAATCATATTAGAACATTTTTTGCAGTCGCCGATAAAGATGAACACTGTTCTCAGAACACAACTGTCATGTATTAAGCTTTCAGATTTTCAGAAATTTGGAGAGCAATGCATTCTATGCACGAGCCTCCTGGCCTTACAATTTACTTGTTTGAAATTAGATCGTCAAATAAAGTCCCTAAAATTAAATAAATAGTAGTCACAACTTTAAAATAGGTCTTAATCTTTTAGGGTACCGAAAGGTATTTCGGCACAAATCAGCGCAGTTTTAAATGTCGATGAAGGCCAAAAATCATACCAAACCCAGCGAAAGGTGATGTCTGACTCATTAAATTGGGGGATTCGAGTGTATTTATTAAACATGCGTGAAAATCAATCATGGAAGACAAAACGCAAAGTTGGCCGATCTATGGGAACAGCATAAGCCACCTGATTACCCGAACACTGAACCACCCGAAT
>Dmel_mel_A5
TGCGTGAAAATCAATCATGGAAGACAAAACGCAAAGTTGGCCGATCTATGGGAACAGCATAAGCCACCTGATTACCCGAACACTGAACCACCCGAATCACTAAAACCACCGAAGTTGGCGCGCGCCTTCGTTTTCATTTTCATTGGCCTGTCTTCGTCTTCGGAGAAAAAAACCTTCATATAAAACGCGGCCGACATATTATGGCCACCAGTCGTTACCGCGCCACGGTCCACAGAAGAGGATTAAAAAAATATCACACAGCCGAAGGCTAGAGAAGAACCCCCTATAGCTGAACATATATAAACAAATATATTTTTTTTTATTGCCAACACACTTTGGCTTAAGTGTTAAGAGTGATTGTCAGCTTAGAGCTAAGTGCAATGTTCCAGGACAAAGGGTGGATCCTTGTGACCCTGATCACCT
>Dmel_mel_A6
GGCAATCGGTTATTCGTCACTGTTCCCCGCTGGCGTGATGGTAAGTGGAAGTTAAATATGAAGCCCTTGGGGAGATCGTAAATGGGACATTCTTACTTAGGGCATCAGAGATATCTGATTGAGTGGTTGACAGTTTTATATGGCTTGTTTGACATGATGTAAAAACACAAAATTCATTTAGTTTAGGTATTCAAATAAGAGCTTGTTATTTATTTTAGAATTTGGAGAACATTTTTTTGTCTTTCTACCCTTCTTAGAAAATAATATTGTTTTGTACAATTTAATTTTAAACTAGTACAGACGAAAAATGTATTTTTTTATTTGTATGCCTTTTCACCATTTTGGCAGAGGAATAAATATGACAATATATTTTGAGAGCACCCTCATGTAAAGGTTTTAGCGTGGCGACCTCTCATAAATCCGGTTGGTACCTGCGCGTTATTTTAACATTTTAAACAATTAACCGTTGTAAAATCGAAGCCAATAGCATGGCATTGGCTTTATACTGTATTAAATTGTATTATATTACCATCCGAATTGTAAAGACTTCTTCAGGGCCGCCACATAGAAATGGAAATCCAATCACAAACAATAACTTATGGCATTAGCTATTAACCGACGATTAGCTGTCAGTTCAACAAATGTAAGAGTGGCGAAATGTTTAAATGCGAAGGCATTGTTCTGTGACTCACGTTTTATTATTAATCACACAAATGATTTTGCTTCAAAATTATTTGGCTTACACAATAATCAAAATTTTTATGAAATAGTTGAAACACAAAACTAGGAAATTTTAAAAAGCAATGAAACTAAAAAACCCAATTGTTAAGATTATATGATGCGCATACAAATACTTCAGTACGTCTAGGAATGCTTTCGATGATTGATTAGTTTTTATGCATGGCTTACAATTGGTATTTACACAGAAAAACACGGCTGTATCGATTCAAAATGCGATGTTAATAAATTTTGTACATATGTTCTTAAGCAGTCCGAAACACCCAAACT
>Dmel_mel_A7
GGCTGTATCGATTCAAAATGCGATGTTAATAAATTTTGTACATATGTTCTTAAGCAGTCCGAAACACCCAAACTTCTGACTAAACTTAAAAAAACACGCTCTTCAAGGATATCTTAATGTCACTTATAATGTAATGGTATTGTATTATTAAGTATATCAAAATATTCTGGCCCAGCCTTGAGGTCTCTTTTTAAAAAGATATCGACTGACTACCTCCAGTCAATGAAATAATAGCCCAGAAGGCCGAATCGGCAAAAAATAAACCCCAAGTTACGGCAAACAAAACATAGTGAAAGTTGTGGCAAAGTGGAACATTTAAAGGCATGCTTCAATGGCCATCGAAGCAAATCAATTAGTCAAAGCAAATCGGTAGTGGCAACAACAGGCTACAGAATACCTATAAGTGACAGTTATGGGGTATGATTAATTATAAATATTATCATTGACCACCAATGCTGGGCTCAATTGGAAAAACTATTCTATGAAGATTTGAGTAAATAAATTTTGATTTAAAAAAGCCCATGGTTATCGCGACAACTAGCTACGGGACAAGATTACTGTTTAAAATCAAGTGTGAAATATCAAAATCAAAATCGGATTCCGATCGGGAAGTTGTATCCGATTCTGAAACTAAAACACAGAATTGCCAACATTTTCCGATATCGACTCAGCTCACGTATTTCATACAGATTCATTAGGCCACCAGCCATTGAATAATATACCCCAGTCAATTGAGCTACTCGATAGTTGATCAACTTAGCTTTTGTCAACGAGTGAACGCATAAACTACTACATCAACGATATTTGCGGCCCATTCCAAGCTAAAAGTTCATCTTAATTACAAATAAGATTAGAAAAAATATCTGAATGAAAAAATGTTGAGACATATTTCTTTGGAAAAGGAGAACCTCAAGACAGTCGAAAAAATTGTTTACAATGAAAATGTTGAAAATCATGAAGCAGATAAATCTGTCAGTTGCGAGGTTTTAGGACTGA
>Dmel_mel_A8
AAGGAGAACCTCAAGACAGTCGAAAAAATTGTTTACAATGAAAATGTTGAAAATCATGAAGCAGATAAATCTGTCAGTTGCGAGGTTTTAGGACTGAAAGAGCACATGTCAAAATATAAATTTGTTCAAATACTTTATATTTGACTGAATTAGATTGTTATTTTAAAAGTTATGAATTAAATAAAGATTGAAAGGTGCATTATGCTCAAATGTATATTTATCGCAACCCCCGGTTACTTTGTAAAGCAAAAACGCCTGGTTTGATTTTTAAGAAGATGGGTCGGTAAATCGATAAAAGCTATATTTTCTGGTCGTTGCAGTCTCACTCGCCTGCTATAAAAACATTAAAAGTTCCCAGAAACAATAAATGTCTTTAAATTCAATTAACGAAGAAATAAAGAAGGAAAAGAACTGGAGCGGAAATCGGTCGAAATACTGCCAATGGCCACATATACATTTAACAGCGATATATGGTATACATATTGATAATGATGTCAGACGCAATTGCTTCAGACGGCTAATGACATCGCAAATTGCACGCAACTTGCAATAGTGCCAATTATGACTGAAGTACATATAGCCGGGGATCTTTTAACATAAACTTCCAGTAGATGTACAAGCAGAAAAAAGAGCCATTAGCACGGCAGTTACCATTGCTTATGATTCCTTGTGTCCAAAATAATGACAAATAGGTATATAAATAATTAAATGCCAAACATAAGCGATTCTAATTTACCTTTACATCTGTATGCATTTACATATTATCCAGAAAACAGACAGCGATAACTTGCAACATTGCTTAGTATAATAATCCAAAGAAGGAATTTAGGCAGAAATTCCAGTTAATTAAATATTCAAAACAAACTTTATTTAGTGCCTCAATAATAGTTTGGCCCTGCTAATTCTCCTATTTTATTTTTTAGGGATTCCGGCCACTCTGACCTATATAAACATGGACCGCAGTTTGACGGGTTCACCGGAGCTAATTCCG
>Dpse_pse_B1
TAATTGCCACGAGTGGAGTGCCAAAGCGCGACGACAGCTGGACGACATGGTTGTGACGTTTCCAGCTCTCGCTGCAACGCTCTTAGCCACTTTAATTGGCAGCAGCAGCAGCAGCCAAAACAGCGGCAACAACAACTTTTCACCAGGAAATCGGCAAATGATCCGAAAGCCAAACGAGTCGCAATAACCGAAAGCTGCACAGCTAGCACGCACCCCCCACAACGCCCCTGCGCGGGAGCGGGAGCGTGAGCGGGGGTTGGGACTGGGGACTGGGACCACACGGAGAAAAAACATGCCGCGAAACGGGACTCGATATTATATTACTTCATATCGCTACATATCCGATCTTTCAGCTTCAAAAATGATGTATGCATGTGGTATAGCGAATGCTCGCTCGTACACCTCCATTTTGTTGCATTTCTCACACATTTTCAGGAATTTCTCTATTTATCAATTTGAAGGCAATTGGCAGCACTTACGGTGCGCATTTAAACGTGATATTTGTTTTTTTCCCGGTGCAGGCAATCGACCGGATAATTGCAGCTACCATTCGTTTATGATAACGATTAAGTAAATTGTAGATATTTATTAACAAGATGTTCGATAAAAACATCTACATATATTTAGTGTGGATCAAGTGCTGATTGTTTAATGTATATGTTTGAGAAAACACCTGTTTTGTAATCATCATTTTATTTTGAAGAAATTGTTAACATGAGGCATGATGAATGGTAACTATTGTTTTGTATATGGAATATTTTTCTAGTTTTAAATATAGATACAGTATTATACTACATACATATCTACAGAACGGTAATCCAGTTTAAACTCACTCAAAAGTAACCCCATTCTTAGACTCATTTGGCGACAAAGAAAAGCAAACAGTTCTGGCAGAAATAACCCAAAACCCCTGGCAAGAGTCAACAGAGACTTTGCCAAAACGGGAGCCAGTTCTAGTTTCAGATCGCATATAAGATCAGACTCGTTTGGGTCACAGTCACAG
>Dpse_pse_B2
ACCCCTGGCAAGAGTCAACAGAGACTTTGCCAAAACGGGAGCCAGTTCTAGTTTCAGATCGCATATAAGATCAGACTCGTTTGGGTCACAGTCACAGTCAGAAGACAACTTTCACTCTCTCTCTTCCTTCGAGATCTCCAGAGTCAGGTATCCAGTAATCATGAAGTTGCAATGGCAGATCGTTTTTGGCCTGATGCTCGTCTTCGCTGTGCTGGCATCGATGGCTGTGGCCCAGCCATCCTCCCTGGAGGCGGATGAGGTGGAGGACTCCGGATCGGATGAGTCTCTGGTTGGAGATCCCGAATCGGATGAGTCGCAGACTGCTGAGGAGGCCAATGTCCAGCAGGATTATATCAATGTGGCGGATTATACCCGTCCACCGCCTCCGTGGTGGTTCTAAACTTGTTAAAACTTGTTAAAAATTTACCATAGTCAATTGAGGTTAAACAGAGCTCTTAATTAAAACTGGAAAATGCTAAAGATTATTTAGCATTTTGGTGAAGTTTCAGCATATTAATATCCTAATTAAATACCAGTACAATAAATATGTTCCACCTAGATTTTGGAGTGATTGCTCCATAGCTTCATGCACTTTCAGCAACAGAGTGAAATAGTTTATTGCGGTTGTGGTTGTGCTTGTGGTTGTGGTTAAAAATTGTAGCACCTATGTATAACATTACATTCGCAGATGATGTTGGTTCCACTGGAATGTTGATTCCGAAACCAAACAATTCGCTAGTTTTGATGTTATCTCATTTCATTTGAGCTGTTTTTGGACACAATGTTACAAGAATGGCATGGAGGAAGTTTTTTCAAGAAAGAGTACTTGGAAGCAGTAGTACAAGCATATTTAGATTTATATAGATAAATGATAGATCAAATATAACATTCCACAATTCATCTGAAGTACTCATTTGAAGGGCAAAGTTTGTCCTAGGCAAAGTAATGAAAAGAAATTTGTAAGCAAAACAATGGCTAACAACAA
>Dpe_pse_B3
AAGTACTCATTTGAAGGGCAAAGTTTGTCCTAGGCAAAGTAATGAAAAGAAATTTGTAAGCAAAACAATGGCTAACAACAATAACTATGAATCAATCCATTTACTTACATACTATAGATATGTATTCATCGGAATCGAGTATAGATAACAAGGAACATCGATATCTTTTTGGGACTTGTATCATTCCAACAGAATGGTCGAATTGTAGCTGTAGCTTCTCAGGGGGTCCCAAAGGTACATCGAAATTTAATCAAGCGAACCAAACAATCATAATTAACTTGTCCATTAGCTAATGAGTTTTTACTGAACCTGAACTAGTAAATTTTGCCTGTTAACTAATGGGGTTTTCCTGCGCCTGCGCACTCGCCCGAACTTGTTTATTTGCATATCAATAAAGTAATGTACAAATCGAATTATCGTCCACACTCGCTGTATATCAGACATTGTTGTGCACCTGTCGGAAACATCGTCACCTCGGCAAATCAGGCGATTATTAATCGATTACCAGTCGATTGCCACATCGCGTATCTCGCAGAGTTTATGCGCTGTGCAGCCGTATCCTATGCGTATCCTATGCGCGACACGATCGTAAATTTCGAATGAAACAAGGCTGATTTATGCACTCCACCAAATGCTATTCAGATGCTATCCAGAGCTCCTCCGATTCAGCTCCAGCTTCTGGCTGGTGGCCCCGCGATGGTGTAACCCCCGTACATGACATCATCCCAGCTTCCTCTACAACTCCTTGCGTGACAAGTGCACTGGCAGTAGCTGCAGCAGTAGCAAGCAAATTATGTCTGAGGTAATCTAACGAACCAAAGCGCCAGCAATAGCTTTAATCCGACTCGTTGTCATACCAAATATTGTCCGTGTGTTCATTGGGGACAGGTGATGTGCTTGGGTGGCACACTCGTGTACTCGTAAGCAGGAAACTCGAAAGCAGGGTTTCGAATGCAGTTGTTGCCCGAATAAATCTGGCAAATGTTCAGCGGCTGAAAATAAAGCCCCGGCCCCAGACATTGAACTTGAAATCAATGGAAAATGATGTCGGA
>Dpse_pse_B4
GTTTCGAATGCAGTTGTTGCCCGAATAAATCTGGCAAATGTTCAGCGGCTGAAAATAAAGCCCCGGCCCCAGACATTGAACTTGAAATCAATGGAAAATGATGTCGGAGCTAAGGTTACGGGAAGTTGGGCAACAGGTTTCCTCGGTCGAACCCCAGATGGAGATAAAAATGAAGGAAAAACAAAGAAAAAACCACCTTCGAAAATGGAAAATAAAAGTAAATATAGAAAAATGTTCAAATGATGTCCATAAGGGGAGACCAAGAGCGGGCAATGTCATTATGTGTTTTTGTTTTCCGCCCCGATTGGCTTTATCCTTAGCTTTGTTGATGCTGTTGCTGCTGCTGTTGCTGGTGCTGTTGCTGCAGCTGCCGCAGATGTTGCATAAGTTTGGAGCGTGTGGCAATTATGCCAAAGAGTGTGTGCGGATCCGTGGCAACATTTGGCCACTTAGTCGACGACCACTCGATAATGTTGTTTTGTTTGATTTCGTGCTGGAAAAACTCGTTTAAATTATTGGGAAAATTGTGTACGCCAATAGAAAAATTTATAATGCGATCGAATCGGACACTGAACGGACAACGGACAACGGACGAACGGACAGGAGGGACGGGCAACACTCTTTGGCCAAATAAATATAACGTATGTGTACTAATATTGTACTAATAAATCATAGTTGATCGATACAAGTGCAATTTCTGTCCATATCTAGGTTTGACGTCGACTGGCTTATTAATTGCAATTTTGCTGAAGAGCGCTCTGCTCTCACCACAAGCGGTAGGCGGCAGGCGGCCATGGGTTGTGCAACAGACAGAGCAGCAGCATCCACAGCAACATTAACATACACTGCAGCGGCATTAACAGACACAGCAGCAGCCTCCACAGATGCGGCAGGAAAATTAACAGACACCGCAGCAACATCCACAGCAACATTAACAGTCACAACAGCAGTATGCAGTTGATTGATAACACGCACAGGTTGTGCCACGTGTGGTACGTTACAGACTCGACAGGCGG
>Dpse_pse_B5
TTAACAGACACCGCAGCAACATCCACAGCAACATTAACAGTCACAACAGCAGTATGCAGTTGATTGATAACACGCACAGGTTGTGCCACGTGTGGTACGTTACAGACTCGACAGGCGGCCGAGGGTTATGCAACATCCAGAAGCACAGCAGTAGCAGCAGCAGCAGCAGCGGCAGCGACAGCGGCAACATTCAGAGACACAGCTGCAGCATTAACATGATATTAATTAATAACACGCACAGGTTATGCCGAGTGGGGCGCACTGCAGGCCACATTAGTTGTAATTATGTGGGGCAGGCGGGCTCTAAGGGTGGCTCGGTGGCTTGTGGCTAGAGGTGGTTGAGTAGGTGTCTGCACCGCATTGCCGTCACCAATCACCAGCAGAACGGTGCCACAGGATCAAGTTGAACGGCTTTAACTGGTCTCGAGACACTTATGATTTCAGATTAGTGCTAGGCACTGGCACTTACGAAAGACTGCCATGGCAGTCGGAAAGTCGCTGGCTGTGGTTCCAGTACAGATCGGCTACATATTGGCTAACTAATGCTCCCCCTTTCCCTCCCTCAGCTCTCCTTGGCATGTGCATAATGCGTGGCTGGGGTCTGGCTCTGGCACTGGCTCTGGCTATGGGCTCTGGCCCAGGTGCATTGACTCGAGAGTTATGCCAACACCTTCGGCTGTCTTGACCGCATTTACATATGCATTCGCACATTCGCAAATTCGCATTCGTGCGCCTTTTGGCGTTGGACCCATTAGAGCATTACCCTAAAGTCCAGCCATTCACCTGTAATCTCTTCCTCGATGGCCAGCTCTTCTGGGTGCCATCTGGTGCAAGGCCCATTGAGCAGGCCCAGAAGCAATTATCGGGCTTCTAAAAGCGGAAAGCAACCACATTTGACCCTCGATAATGGATCGTGAATCATTCAATACAATCGAAACCTGGCCAAGCAATTCAATTCCAAAAAAATTCAAAATTATACAAAAAATCGCAAACTGCTTAGAGAGCTCACGGC
>Dpse_pse_B6
GAAACCTGGCCAAGCAATTCAATTCCAAAAAAATTCAAAATTATACAAAAAATCGCAAACTGCTTAGAGAGCTCACGGCGAAAGGTGTTCGGGGCTCGTTTGGGGCGGTTGTGGGTCTCGATATTTATTAAACGGAACTCAAGCGGCCGCTAAAAATGCGTGAAAATCAATCATGGAAGACAAAGCCCCCCATCTTGCGGAGCCAGCGACGCACAATCCCCGAAGCGAAGCTCGTGGCACGAACCACACGGCGAACCACTAAACGAACCACAACGAACCACTGCGAAATGCTAGCGCTAGTGCCGAAGAGGCGGCCACGCGTTGGCGCCTTCGTCTATCCAACCGTCTCGTGTGTTGTGACGATGCCGATGAAACAAAAAAACTTCATATAAAACGTGGCCGACATATTATGGCCAACAGTCGTAAGCGCGCCACGGTCCACAGAAGAGGATTAAGACACAAGAACTCTATCCAACTATTCAAACACTTCATACAGAACTCAGGCTTTTTTTTTGTTTGGTTCGCCATCCAACTCTTTTGCGTGTTCCCCAGTGTTGATTTGTGATTTAAAACCAAGGGTTATCCAGCTCCTCCGACACCATGCACGTCCAGGACAAAGGAGGAATAGGAGCTTTGACGGC
>Dpse_pse_B7
AGTCGAGCACTTTGGCAATCGCCTGTTTGTCACCGTTCCTCGCTGGCGAGATGGTAAGTACCAGCCCCACTACTATGGAAATGCATCTGCTACTCTCGATGCAGTTTTGGGCATCATTAGCACTTACAAATCATGTGTTAAATTGTGTGACTAATTGACTTGCACCGAGCGATTGAGAGATAGAGAGAGAGACCCCCCTCTCATTTAGGAATGTCTCTTATAGGGAAACTTACTTAAGTAATTGAACGAGTCCGTCCGTTGGCTCAGGTCCAAGTATTATGTCCCATGAATGGTCTTCTGGACATATAGTTTTGGTAGAAATCTGTGAAATATTTGCAGGTATATAGTACTATTATCGATATCCTAGATGGCAGAAATATGTACATTTAAAACGTCTATTATTTTAATCATCTTTCAATTCAGTTACAGAATTTTTCCCCTGACCCTTGTCGATAAAGAAGTCAATGCTATACAAATCTTTTCGCGCTTTAAAAGATCTCTATTATTATCCTGATATCCTATTATCTCCATTGCAAATTATTCACAGTTCATTATCTTTAGGCAAAAAATATATTTTCCTTTTCTATATTATCTATCTCTATCCAGTGATCGATAACAGTATCTTCGAAATATACTCCTCTACAGGTGGGAGGATCTTCTGGAATCTTCTGTCCGTTCTTCCGCCCATCCCAAGAGCAATGCCCATTGTGTATCCCATTCACAAATCGATTTCCGGCACCCGAGTTGTCATACTTTTGTTAACCTTAGTTTGACCTCTCCGAGATCCGGTTAATACTCGGAGCGCATTCATGTGTTGCATTTACATTTTCAACAATTAAACGTTGTAAAGCCCAAACTGAAGCTGAAGCCGAAGCCAAGACACGCGGCGGCATTGGTATTATATGACCATAGCCATACGCGTATATTCGAGTATATTTTATATTGTATGTGGGGGTATTATATCTGGCAATTGTGAAGGCTTCTTCAGGGTCAGCCCCAGCCCCAGCCAGAGCCACAACGCAGGCTGTTACAA
>Dpse_pse_B8
TGTATGTGGGGGTATTATATCTGGCAATTGTGAAGGCTTCTTCAGGGTCAGCCCCAGCCCCAGCCAGAGCCACAACGCAGGCTGTTACAAATGGAAACCTAATCCAAATACAATAAAAATATTATGGCATTATGCCATTAACCAATGATTAGCTTTCAGTTCAATCAAAGTGAGAGTTACACAAAAGCCGTCGTCGACACTCGAGTCATTCAAACTAAAATAAACATCGAAATAGGATCGTATTGTTCTGCTCAGAGAGACAAGGGGATTATGATGGGTTGCCAAAAGTTGCCAAAACCCTTGGGGAAATCGAAAAAATGTGACCTCAGTCCCGGGGTACGTATCTTTCTCTCATTATGTAAGCCCGGCATTCTGGCCCAGCCTTGAGGGCGAGAATGCAAAACAAAAAAAAAAACAAAAAAATCATTCGAATGCCCAAAAAGTGCCCAACAGAAGGCCAAATAAGCAAATAAATAATAGCAATCAAAAGTACACAGAAATTATGGTAAAGAGAAATATTTGTGGCACGCTCCAATGGATCGGCATCGGCCCACAAAAGCAGATCAATTAGCCAAACAAAATCAGCGGTAGCCATAGCCAGAGCAGAAAGCGCAGCCAACAACAAACAGCCAACAGTAAACAGCAGGTGGGGCCAGCCACCTGCAGTTGACAGTTATGAGTGATGGCTTATGGCTAATAGCGATGCCTTTGAGACCACTTCAGCTTCGCTTCAGCTATGCAAAGTGGCCCACGCAAGGGCATTCCACGAGTGAGAGGGAGGAGAAATGCAATTGTCAATCGAAAAGAGTCAGTCAATTGGCTGCAAGATCAATTCTCAATACCAGTCAAGATCAAATCTTGGCTGACAGTTATCTGTGCGTTTCGGTCTCAGTTCCAGCTGCAGTTCCCACATATCTAATGAACCTCTTACTCGGACTTGGGCAATAGGTTGGGCATACTAGCAATGCGACAAGATTACCAA
>Dpse_pse_B9
CGTTTCGGTCTCAGTTCCAGCTGCAGTTCCCACATATCTAATGAACCTCTTACTCGGACTTGGGCAATAGGTTGGGCATACTAGCAATGCGACAAGATTACCAATTGAAGTCGAATCTGAAATTTAAATTGAAGTCGAAATCGAAATGGGACTGAGAATGCCGCGCATACACTGAAACGAAAATGAAACTGCAAAATATACAGACAGAAAATTGCTGGCATTAATTGCACTGACAACGACTCTCGTTATGTGCGGGGCCCCACTCCAAGACTCGTCTATCAGCGGAATTCATTGGCCAGGCCAGGCCAGGCCAGGCAGAGGCGAGTTGACCGGGTCCACGTCAGCAGCTGAACATGGGAGGCAGGTTGTAATTAAGAGATGATGTGTGGACCATTGGGGTATTTCTTATGGACCGCGCTAATTCATTCATCAGCATTAAAGTTGTCAATAGGTGTGCGAGCACAGCGGGTCATTGGATTGGATTGAATTGGATTAGAGTGTATTGTCAGTGGTGGTTGTCAGGAATGTCGGAAGATCTAGTGGAGGCAATTATTAAATGGAGTTTACTTGCCCAATCCCAATCGATTGGAATCCTTCTGAAGCGTATATATTTCTTAATTTATTAATCTATATCAATTAGACTGCCAATTAATTGAAAGTACTTTCTAAAGGTAACTTTTCTGGAATCCCAAAGAGGCGTATTTGGTTAGTTCTCCTCAAGAACATTATTTAGAAGTACCAGTGGCCACATCTAATTGTCTCTTCTCTGTTCGAGTCATTCGTTTCGAATGTGTCCGTTTGGCTTTGGGATATTTGTACAGCGAATCATTTCACGAATGTCCCGAAATGTGTTATGGAACAGGAGTATAAATATAAGCATAGGATTATCCCTCGTTCATTCAAAAGAAAATCAGGCAGGTTTTCCTAAATGATATGTTATAATCATGATAATGTCCACAAAACAGATGTATAGAAATGCTGCAATAGAGCATTAAAGATCGGATCCCA
>Dpse_pse_B10
TCAGGCAGGTTTTCCTAAATGATATGTTATAATCATGATAATGTCCACAAAACAGATGTATAGAAATGCTGCAATAGAGCATTAAAGATCGGATCCCAGCCATAATTTCTATCAGAGATAAACTCGTTTAGTTTTTAAGATAGTCCAACTAATCGTCACGTGCTTAATAATTCAGCTAAGAAAACGTGGCCAATGAAGTCACTTAATCATGCAACTGCTACGAGCATGAAAATGATTGATCAGCAATGCAATGTAAAGCCAGGGGACCCCCGCGGCTAGCCTGCCATTTTCATGTCGTTAGGTTGTAGTATTTTGTCGCAGGCAAATCTCTCGAAAGCTGCTTTCAAAACTAGATTCTGGCCACTAGATTTTGGCGCAGTGTAGGAGTGAAGATTTGCCCGATCCAACTTGAGGCTAATGAGTTATCCACTGGTCTCTCGACTGCCCTGGCAGCGTAAATTGACTTGGATAAATACGAATTGAAAGGCGGTGACCAGGCGGAAAGCCACTGTCATGTATCTCTGATCGTAAACAACTGATGGATTGCCTGGGGGATGGGGGCTGGGTGGGGTCTGGAGGCGCACGCCCGCTACTGTTAGCTGCCAGACTGCCGACAGACGAGACCAGTCTGGTTTGGCTAAGTGGCCGCATGTTGGCCAAGAGATAGAAGAGCAAGTGCTCAAGTGCCCGAATGCAATTGGAGCGGAAATCGCTGACGATGACTATGACGACGACGATGATGTCAGCTTTGGGGCTGGTTGCCTCAGTCTCAGTGTGGCTAATGACATCGGAAATTGCACGCAACCTGCAGCATGTGGCACGAATATGAGCCAATCGAATCGCGCCATGCAGATATCGGTGCTCGCCTTCTAACGCCCTACCTTCCTCTCTTTCCAGGCATTCCGGCCACGCTGACCTACATCAACATGGACCACAGTGTGA
>Dwill_will_C1
GGCCATTCATAAAGGTGGAACGAGTAATTTTTGGGGCTAGTTTTAAGATGTTTTATTTTTTAAGTCAGAGAGAAAATCCGAAATCCGTCTGTCCGACACTAAATCTGACTTAATTTCCTATTACGATTAAGACATCAAACGATTTGATGACATGTACCAAACTAGGCGGAGGAGAAATTATATTTAGTGGATGGAAATGAAAATTAAAACTCTTCATTTCGTTCGGTCAATTGCCTGTTCAAATGATATGCCATGATTTCCTGGTGAAAAGTTGTCATTGTTGTTGCCTCGACTACTTACTACACTTGTTGCCAATTAACTGGCTAAACAGTCGTCCAGATCCCCAGATTGCCCCCAGCCGCCAGCCGCCAGCCGTCCACCCGAACATGCTGTTGTCCAGTTTTGGCAGATTTCAGTGCAATTAGTTTTCAATTAAAAACTATTTAAATCGCAACCGATTCCGATTGCCAGTCAGACTCCCAAGCAATCCGGCAAACGCCACAGAAACTATAACTGAAAATGAAAACTCAAAAACAAAACCAAACTAGTTAAATGCGAAATATTTCTCTCTTGGGTTTCATTTCCTTCACGCCATTTGGAAATTCTTGGAATTGCATACAATTGGCAGAAATAATAATAATAATAATAATAATTATGAGCATAAATAAGTAGATAGTAAAGGAAACAAATAAAACTGACACACACACACAGAGAAAGAGTAAGGGACAGAGATGGAGAAGAAAGAAAAGTGAAAAATCTGGTTAGATGGCTTGCATGAAAATCATTGTCATCATTTTGCTTTACGATCTTTTGTGGATATCCACATGCTGTTTTATTTGTTAATAATACTATAAAGCTTTACGATTATTATCATCTCTATGTGTTGTTGGCCAATACCGGTAACGATAAATAAATTACTTCAACTTAAATAGGATATGCAGGATTATAAATAAATGATTTCAAGGTGACTATCCGATTAAACCTCTATTTGCCTAATTAAATGAGTTGAAGGC
>Dwill_will_C2
CAAGGTGACTATCCGATTAAACCTCTATTTGCCTAATTAAATGAGTTGAAGGCATTCTACTCTTCACTTCGCAATCAATTAAAATCAGTTAGTTTGTTCAAGTCTAATCCAAGTCATAAATTTTCACCCACTGATCCATAGATTTTGAATTCAAACTGATTTATTATGCTCAAATGCTCAATGAAATGTCCCCGTTAATAATTGTTAAAATTGACCATATTCGATACGCACACGGCAGCCATTTATTAAACAGTAACATGCCACACTTAACAAGTATTTTTTTATTAATTAATTATCAAACGTTTTTTAGTTAGTGTGGTCTTTTTTTTATGGCTGCTCTCAGCTTTAATTTTCGGTTACATCATTTTTCCCTGGGGCGAACGAAAAAAATAAAAATTATTACATTATTCGACAGCCGGGTAAACAACTGCAACATTGTAGCAAAAACAAAATTGTCGTTGAACTTAAAGAAAAACTCACTAATATATGAACAACAACAACAAAAAAACGGAAGAAAAGTGATAGCAATGTCAAAACTAAATACTCTTTTCATTTAATGTCTCTGATAATTGCTTTGCGAATAAGACATTAACTAACAAGTTATATGAGGGAAAAGTTTAATATTGTTTTAACTAAAATTCTGTCTCTTCTTACATTTCGAAACTAAACATGGAAATACTATTCTATGGTAAAAGATTCAGTCAGTAAAGAGTTAGTTCTGCTGGAAACAAAGAGTTGTTAAGTTTTTCATAATATTCCAAAAAGCTTTGGCCCTTCTAGATGATTTAGATTGAATCTCATTAGATCTTAAGAAAATGTCTTTGGGACCAAATGACAGAATGCCCATGCTCGGCATAAAGAAGGGTATATAATAAAATTGTACCTATTCAAAAACTGATTCAGCAGGCATAAGTGCCCGATATCGTTAGACTTAATGGAGACGAAGATGTGATGTGGCCAATGAAAACGTATTTGATATTTATTTATGATTTAAATTTCCACGCTCAAATTGCGTTAAACAACA
>Dwill_will_C3
TGCATGATCATTTATGGAAAGGGTATTAGAGATAGCTAGCAAAAAAGACTAACTCAACATCGTGTTGTCACTTTTTGAGTTTTGCTTCCCCGTATTTTGTAGCCATATTTCAATCTTATCATCCTTTAGATCTTAACGGCTCTATCATTCTTATGAGTTTATGAACCATTTAAATGGATTCCAGTCAAATCTCAACGAGCCATAAACAACAAGCGCAACTGGCTAATTTATGCACTCAGCCGGGCCAAGTCGTATGACTACTTAGTGCACTTACAATTTGATATATAAACTTTATATACAAATATGTTATGTATATAATATGGCATGGCTATAACTCACAGATCGTTCTTAGATTTAGTTGCAGGCAATGGCACTTGCCACTTGCCACTTGGCAGCCGATCTCTGTTGTGGCATCGTGTGTAAGCCGGAAAAATGGTAAATAATGTTGTGATGTCCATATAATATTACAAAATAAATCAATGGACAACTAAAATAACCAAAAGCCATGTCACCATGGTCATGGACATTGAACTTGAAATGTTGTTCACATTTTTTTTTTTTTTTTGGATATTCGAGATCACAGAGAGAAGAGTATTGGCTGTTGCCTGTTGACAACGGGTTTTCTATCATTTCTATTGGTAGGCAAAAAGAAAATGTTAATATCACCATTTACGGATAAATACGAGCCGCCGCCTCATTAGTTTTTTGTTTTTATTTTCATCAACTATCCTTGTTATTGTTGCATAAGTTTGTTTTAGACTTCACACACACAGACACAACACTGGAAAACTTGTTTCAATTATTGGGAAAATTTTCTTACCAATTGCACATTTATAAATGCGTTCAAAGTGGGAGAACCTGTTAGTGATATTTTGTTGCTCTTGCTTGTTGTTTAACGCAATTTGAGCGTGGAAATTTAAATCATAAATAAATATCAAATACGTTTTCATTGGCCACATCACATCTTCGTCTCCA
>Dwill_will_C4
GCTACAAAATACGGGGAAGCAAAACTCAAAAAGTGACAACACGATGTTGAGTTAGTCTTTTTTGCTAGCTATCTCTAATACCCTTTCCATAAATGATCATGCATATATTCTTGTCAAAAATATGACTGGTTGAGTTAAACAATTAATTGACAATTAATGGCCATCTTTCAAGGGTAAGCAGCACACTCGAATATTTTGCTTTTGCTTAATTAAAACCTCAAGTGTCATTAATGTTTTGTTTTTAATTGTAAAATTAAATGAATTTTTGCTTGTTGTGGCAAACATTTCATTTTCTGCACCCATGATAAAAAAATATTTAAAATGCATAACCTGCATTAACGACATTAGAATGACTTTTTAGTGAAGTTCTTCTTAATGCGGAAGTACTTAGTTTAACAAATTAGAGAAAACTAAACACACAATCTAACATATAATGGGGCATTGGCTTAACTAAATTCAAAATTGTTCAACTAGTCTATGAAAGGGCCGTAAAATTGTTATATATCAAAGATTTAAGCGATATTTAATTAATTGGCAATTGCATTGGTTAATATATTGATTAATGAGTGGCTTAATGCATTGGTTCATTAGATTAATTATGAAATTAGAAAAATTTGCCGTTAATGAACAGGTTTCATTATGTCTACTTATTTTTAGTAAATAAATTGTAACAAAAAGAGCATTAAAATGTCCAGTAATAATTTGTTGATTTTCTAGTAAGTCATTGAGGATATTATGATTAGCCTTTCTTAAGACTGCCTAAAAGTATTCAAAAGTTTTCTTCACTATTCATTGATTACTGCGTTTTGCGACATTCTTGTTGATGTCATTTGAATACCATTCATATTTTGAATGCGAAATACAACATTATGATTAGATGTAATGTTAATTAGTCTCGATTGGATAAAATTTTGATTTTTTGCTAAGTGATATATCTTTAACTTTATGTAAAATGATATTCAGTTCAAGTTTCTTATGTTTTGCTATCAATTAGGTACATATGCATGTATGTATGTTTGTTTATGCATTCCACATGGTGATCAT
>Dwill_will_C5
TCAGTTCAAGTTTCTTATGTTTTGCTATCAATTAGGTACATATGCATGTATGTATGTTTGTTTATGCATTCCACATGGTGATCATAAATAATGCTTCGCTGTTGAAACGAATACGAGAGAACCGAAATTGTAACAGGGTCAAAATGCCCCCCCAACACCAAATAATGAGCCGCACATTAAGGCATTGAAAGTCATTGCGTGTCGTGTACATACATATGATTAAATGACATAGTTTTGCTAGCATAAGAATGTTGCAAAATTAAAAAAAAAAAAAAAAAAAACTGCGACTAACCTAGTTAAGTATTGAGTAGGTAGCTCTAATAAGAGCTCTCGTTCGGATCATAATGCGTAGCATTGCTTGCTACATTAACTTGATATACTACATATATCCCACCCCTGGTCCCCCCCTTTACGGTTCAAGTTATGTGGAAGGTATGCACTAACGCGGAATGGAGTAGAGACCACCATCATGTGGTCAACGCATTCATTTAATTGGGCTGAGAAAAAGAAAAACTACATTGAGGGTAGTGCTCATTAGCGCATATCCCACTGGAAAAGGGGTCTGGAATATAGTCTGGCCCTAAGACCGCATCTCACTGCAAGAGTCATGCGTCAATCTTATGAATTTGGGTTCTTATATAATCATATTTTTGCTGCATAGTAGCAGGAAAAATTTCCTGGTGCTACATAATTGCTTTTTACATACCCTTTGAATTGGTATTTATAGCAGTTGATTCGTTTTATTGTTGTAGCCCGAAAGTCTAGTCTAGAGATAATACTTACTATTATTCAAAGAAGCACCATATGATGCTAAGTTTGAGGTTGACCCTGAATTGAATGAGTTTGATTTGTTAAAATGGTTCAATTTAAGTTTATTGTTTGCAGTGGAAATAGAAACGGAAGTCGAATTTAAATTTTAAAGTTTAAATCGTATCACTAAAATTATTATATATTTTTTTGACACAATGTAAGTGTTAATCAGTTTTAAACTAACTTGTAAGTCGGTTTTAATTTTAGACAATTTCAAATAATAAGAAGAGTTTTCAAATTAAATTGTTCGTTCA
>Dwill_will_C6
TTTGACACAATGTAAGTGTTAATCAGTTTTAAACTAACTTGTAAGTCGGTTTTAATTTTAGACAATTTCAAATAATAAGAAGAGTTTTCAAATTAAATTGTTCGTTCACTTGTAAATTCATTTTAGATAATAGTATTTAAGTAAAAAGTTTATTTGTTAGAAGAAATTTGTTCATGTACTTACCCATATTCAATAGAATTATTTGTCTTTTACGCTCTTTGACAAAGAATAAAAAACCTGTAATGAAATGTAATCGTGAAATAGTAAATGGCAAATATAGTTTTATTGTAAGCATAGGATCAAGATACTTATACATTGAAGTACATTATACACATTATCTTAAGTTCAGTTAGAAAATCATGAAAATTCTCATAACTATTATCATATGCCGGAGCAGACCCATCAATATCGATACTAACTTGCCGCAATGCCATTCAAACGTTGAACGACTTCTAAGTAAAGCAGAGAGCAAAAGAAATAGTAGCAAAAACCCGAAATGGAAAAAGAAAAAAAAAACGGGCAATTACATTTTGGCAATATGCGGAAACCAACCACATTTGACCCTCGGCCATGAATCATCCAATTCCATAAAAAAGTAAAGAAAAAAAATGGTAAGAAAAAAATTGGCCCACAAAACAAATTCAAATTCAGAGAGGGTCAATTAAAAGGCAGCGAAAGGCGTCGGCTAGGTGGCTTAAACCATTAAACGGAACTCAAGCGGCCCGCTAAATATGCGTGAAAATCAATCATGGAAGACAATCGGCATGGCCAAAAGCCAAAAATCCGAACAAGCCACACGAGGCACCACGAGCCGCTCCGCCAGCAACCATCAGCCAAGCAGCCACCAGCCAGTAGCCGCAAAGCCAAAGACGAAGCCTTCGCTAGCTAGAGACAAACTTTATATATAACGTGCCCAACAAATTATGGCCAACAGTCGTAAACGCGCCACGGTTCACAGAAGAGGATACTACTTAGGGAAGAAAACAAAAAACCAAAAACAGTTAAAACCAAATAAATTGTAACTTCCTTCCCAACTTCATTTCAA
>Dwill_will_C7
CCCAACAAATTATGGCCAACAGTCGTAAACGCGCCACGGTTCACAGAAGAGGATACTACTTAGGGAAGAAAACAAAAAACCAAAAACAGTTAAAACCAAATAAATTGTAACTTCCTTCCCAACTTCATTTCAATTGTCTGGGGGAGCAAACCAATCTCAAAATTCAGTTTATCTTTTTTTTTTTACCATTTTGTGTCGCAAAATTCAGTGTGCATTGTGTAATTAATCAGACTTTCAACTAAGCCAAAAAAAAACTATAAAGCATATCATGCAGAAGGCCTCTGGCTATATCCTGGCGGCAGTGGTGCTAGTGCTCCTACTCCAAGTCCATCAATTGGAAGCAGC
>Dwill_will_C8
GGAACACTTTGGCAATCGTCTATTTGTCACCGTACCCCGTTGGCGAGATGGTAAGAAAATTGTCTAAATTGAGTTGTACTCTAATTATGGTCATCATTAGCGCCAGTTAATGAAAATGCTTGCTGCCACCTTGTTGATTGATCAATTAAGGTGTTTTAACACACTCCTCGGACTCCGCAATCACACTCACATTACGCATTTGCTTACAAATTGAGTTCGATTCCAAATGATTGCGGGATGGTAGATTGCAGATACGTTTACCCAAATCGATCATTACCAATTTGTGGCCTTAAATGGCAACTAGATTTGCCACAAAAATTTAAAGATAAACAAATTTTATGTTAACGAATGTTGTGCAAAACTTTTCCATTTCGGTTAGATGAGATTGATTTGATTTTATTCGTGTAATTAGTGATTGAATAGTTTTGTTTGGCATGATCGGATATGAAAATAATAGTTGGAAAAGTTATAAAGAGCATTTTTAGTAAACTTTCGGGCCTATAACCTAATTAAGAGCATTCTGGAAACTTTTTTTATGGTAGCTAATTGTAATTCTGAGATTTTGAGCCTAAATTTGCCCATTTAACGTTGACTTAAGTAAAAGAGGTAACTAAAAGAATTTACATTAAGAACTGCTTTGCACAAAGCTTAGATAATTAATTAGTATAGTTAATTTTACTTTTCATAAACCAAATTTTATGTTGGATAACTAAGACTAGAAAGCTCTCGAATGTTTTTATTCTTATATAAAAAGTAAGCAGATTTATTTTAAATCGCGCAAAAGTTCACAAAGTAGTTAAAAATATATATAAATAGAACATCAAAGAAGTTTGCCTGCTATCACTATATAAGTATTACCCATAGAAAGATAATGGAGTCAGAATTCCCAATCCTTAATTAAATTATCAAGACACAGTCGACTTTATATTCTTAGTTTACGCTTAGTAAACTCTTGATAATATCAAATATTTATCAATTTAATATTAACTGGCATAGTATTTTCCTCATTCAGTTTTTGCTTTCA
>Dwill_will_C9
CCCATAGAAAGATAATGGAGTCAGAATTCCCAATCCTTAATTAAATTATCAAGACACAGTCGACTTTATATTCTTAGTTTACGCTTAGTAAACTCTTGATAATATCAAATATTTATCAATTTAATATTAACTGGCATAGTATTTTCCTCATTCAGTTTTTGCTTTCATTTAAACAGTTTTGTATTTATTTCTTTAGCATTTCCGGTAGTTTTATCCATTATGCGAATCGCCACACTTTGACACCTCTTTCTCATATTTCGTTTTTGAGCTTTAGCAATAAAAAATAAAAAAAATAAATAAAAAATCGTTTAGGCATCTCTGACCTCTCATAAATCCGGTTGATACATTTGGATTGCATTAACATTTTTAACAATTAACCGTTGTAAAAGAAATACAAACATGCCCACTATACAATGGCATTGAATGGGAGTTACAATATTTTTATATACACATACATATATATATATATATATATATAGATATACAATTTGTATTATAAGCAATTGTGAAGGCTTCCTTTCATGGTCAATAGACGTTAACGTTATACTATGCCATATAATATATATTACCTATACCATGCCGTTATGGAAATGGAAATCCGATTTATAATGGCATTAAACTAACTATGATTAGTTTCTCGTTGTTGATGTTGTTGTTGATTTTTTATTTATTTATTTAAGTGAGAGTGGCCAATGGTAATAAATTGGTTTCCGATTGTTCTGCACGAAATGACAATTGGATTATAATGCTAATGCCAAATTTCGAGGAATGACTAACTCCATAGGGGGGTTGGGGGAGAGATGTTAATGAAATATTACAGCATTTTTTGGGTTTGCCAAAAAATTTTCGAAATCAATTTCATAATCGCTTAAAATATTTGAATATATAGAGAGTTTTGTCATATAAATAGTTTCGTTTATTTCTTCAGAACCTTTTTAACCTTGGCAATGCATAAATTGATCATATCACTCACTCCCTTCACTTTCATTCAATTGAGAGTTGTTTTTGTTGTCCCGA
>Dwill_will_C10
TTCAGAACCTTTTTAACCTTGGCAATGCATAAATTGATCATATCACTCACTCCCTTCACTTTCATTCAATTGAGAGTTGTTTTTGTTGTCCCGAAATTGACAGTTTCTCACATAATCAATAAGAATGGCTTAACACACACACACACACATGGAGACATGTCAGCATTGGTAATTAGACAACAACTAGCGATTACAAATTGAAATTGAGTTCGAGATTGAGATTGCAGTCTCTAATTGGCCAACATCAACCAATGGCCAACAGCCATCATCTGTCCATTCATCCATCTATCCAGCTCATTCATTCAATGGCATGTAATTCATACGATGGATTTATATCTAATGGGGCATACAAAAATCCATCTATGTATATATGTACATACATATATCTTCGCATTCGCATTGGGCAGTTTTAGTTGTTGATGCATTTTGTGCACGCATTAAGCAATTGCATCACGTTTGCAGTTTCAATTTTAATTATCAATTCATTGAATGCACTGCGGCTACTGCCGCATTTAATCCATCCGCTTAGCCAGATGACAATTACATAGTATGCTGCTAACATTTTCATCTAACAATTAAAATCACAAAATATATATGTATATAGAAAGCATATAACAGATAATAAAGGGAAACGAACTAATCCGATGCTCATTCGCCATTAATTGAGACATTAAAGCATTAGGAAAGATATACTTTTACTTGAATTTTGTAAAAAAAAAATGTTCGGTATACCGAAAAATATATATAGAATCATTAAATTGGCATACTTAAAGTCACGTTTTGTAATCTACTTTATTTATTTCACTCAGAAGTTCTAAATGAGAGAGCCAAAACCAATATTAAACTTTCGATTTCGATATTCATAGCATTTCATATTTATTTTAATCTATGTATTGATTGATGATTTCTACCTTCAAGTCAATTTATAGCAGACTGAGTAGTTCTAATAGAAAATCTTCTAAATTACATTTTTATTTTTTTAATGTGATGCAAGAATTTCAATTCCACCAATTTCAAATGA
>Dwill_will_C11
TTCAAGTCAATTTATAGCAGACTGAGTAGTTCTAATAGAAAATCTTCTAAATTACATTTTTATTTTTTTAATGTGATGCAAGAATTTCAATTCCACCAATTTCAAATGATTTTGTCGATATCTAATTTTGTGTCCTGTTCGATTCTGTAACAAATGAATCTTAATGGTTTGACTTTTGTACAGTTTGGTAAAAGCACGAGATTTGCAAGCAGGCTCAGGCCTCAGGTTAACAAGGAATTGAGAAAAACAAATGTCTTATATATTAAGCATTTCATCCTTTTCTTGCTGGTGATCTAAATAAAGCTTCTAGTTACAATGTAGGAAATTCATTAAAAGAAAAGTATGAAGGCAATTCTTAATTTTATTAAGTTAATTTAGCTAAGCTAAGTTTAGAGGCCTCAAAAATATATTTATAGAGACATAAATATATTTATATATCAGTTTTGTAAGAAAATCATTCATGTTAAATGTTGTCTTCAAAAAGAAGAACAAATTGTTAGCTTCCTAGTTATCCTAAATAGTCTTCATATAAATCCCGATAAAGAAAAAAAGTTAATTAAAGTCAATAAACTAAAATGTTAATTGAAAGGCGTTGTTCAGGCGGAAAAAAGCGCTGTCAACACTTTGTCCATATCTACCAAATGTCGATATAGTGATGGATGGCTTAGATATATATATGTATAGCACTGGTGGTAGTAGTTGCAATTGCACTTGTTGTTGTTGCTGTCGTTGTTAAATTGTCTGCAATGTGTGGACGCCCGCAACTGACTTTGGCAATGTTAGCTAAACTGGTTAACTTGGTTAAGATGCCTCGCATTGAGTGTAATTGGAGCGGAAACGGTTTGTCGATGATGTTGTTAACGTTATACACACAGATAGGTGGATGATGTCAAGCCAATGGAGGCTAATGACATCGGAAATTGCACGCGAAATTTGCAACAACATGAATGTGATCATTATATGCCTACTATCTAATATATATACACTATCTTTCTCTTTTCTTCTTTCTTTAGGTATTCCCGCCACTTTGACCTACATCAATATGGATCACAGCGTGACAGGT
