# Supplementary material for: Potential Direct Regulators of the Drosophila yellow Gene Identified by Yeast One-Hybrid and RNAi Screens
Source: G3 (Bethesda). 2016 Aug 12;6(10):3419–30. doi: 10.1534/g3.116.032607 (PMC5068961; doi:10.1534/g3.116.032607)
Supplement: Supplemental Material [file supp_g3.116.032607_FileS3.zip]

Archive with 3 entries (2 files):
- Supplemental_File_3.txt
- __MACOSX/
- __MACOSX/._Supplemental_File_3.txt
