# Supplementary material for: Potential Direct Regulators of the Drosophila yellow Gene Identified by Yeast One-Hybrid and RNAi Screens
Source: G3 (Bethesda). 2016 Aug 12;6(10):3419–30. doi: 10.1534/g3.116.032607 (PMC5068961; doi:10.1534/g3.116.032607)
Supplement: Supplemental Material [file supp_g3.116.032607_FileS3.zip › Supplemental_File_3.txt]

Pos	Gene	pval	Score	enhancer	plate	X3AT	days	species	region	contam	emptywell	is.twoTFs	pval.nozeros	dupl.TFs.pval
3:04	CG14655	0	8.633418064	892	1	10	7	will	5up	1	0	FALSE	1.00E-04	1.00E-04
12:16	ro	0	8.319842308	892	1	10	7	will	5up	0	0	FALSE	1.00E-04	1.00E-04
6:11	CG17806	0	7.846643265	892	1	10	7	will	5up	0	0	FALSE	1.00E-04	1.00E-04
4:01	ind	0	7.713285943	892	1	10	7	will	5up	0	0	FALSE	1.00E-04	1.00E-04
6:09	Gsc	0	7.684176751	892	1	10	7	will	5up	0	0	FALSE	1.00E-04	1.00E-04
8:14	CG11085	1.00E-06	7.53399329	892	1	10	7	will	5up	0	0	FALSE	1.00E-06	1.00E-06
6:07	CG9797	4.00E-06	7.427320292	892	1	10	7	will	5up	0	0	FALSE	4.00E-06	4.00E-06
9:18	Hr78	1.00E-05	7.337080525	892	1	10	7	will	5up	0	0	FALSE	1.00E-05	1.00E-05
7:23	retn	3.70E-05	7.201871113	892	1	10	7	will	5up	0	0	FALSE	3.70E-05	3.70E-05
6:22	otp	0.000201	7.012322723	892	1	10	7	will	5up	0	0	FALSE	0.000201	0.000201
3:20	B-H1	0.002563	6.680644297	892	1	10	7	will	5up	0	0	FALSE	0.002563	0.002563
5:03	NfI	0.00289	6.663159816	892	1	10	7	will	5up	1	0	FALSE	0.00289	0.00289
8:00	CG17385	0.006198	6.546938206	892	1	10	7	will	5up	0	0	FALSE	0.006198	0.006198
13:11	CG5591	0.006673	6.535170576	892	1	10	7	will	5up	0	0	FALSE	0.006673	0.006673
1:09	CG9139	0.007605	6.5140799	892	1	10	7	will	5up	0	0	FALSE	0.007605	0.007605
6:21	cad	0.008725	6.491555471	892	1	10	7	will	5up	0	0	FALSE	0.008725	0.008725
8:04	BEAF-32	0.010409	6.46207913	892	1	10	7	will	5up	0	0	FALSE	0.010409	0.010409
15:06	rib	0.013208	6.421186774	892	1	10	7	will	5up	0	0	FALSE	0.013208	0.013208
0:15	Neu2	0.013975	6.411312593	892	1	10	7	will	5up	0	0	FALSE	0.013975	0.013975
8:01	term	0.017118	6.375149594	892	1	10	7	will	5up	0	0	FALSE	0.017118	0.017118
7:16	sob	0.018519	6.360835983	892	1	10	7	will	5up	0	0	FALSE	0.018519	0.018519
4:21	hbn	0.020381	6.34317819	892	1	10	7	will	5up	0	0	FALSE	0.020381	0.020381
0:13	CG17186	0.020945	6.338102105	892	1	10	7	will	5up	0	0	FALSE	0.020945	0.020945
5:15	E2f	0.027018	6.289681578	892	1	10	7	will	5up	0	0	FALSE	0.027018	0.027018
3:17	CG12029	0.028946	6.27622418	892	1	10	7	will	5up	0	0	FALSE	0.028946	0.028946
5:01	CG8944	0.029388	6.273248313	892	1	10	7	will	5up	0	0	FALSE	0.029388	0.029388
1:17	dm	0.03116	6.261663462	892	1	10	7	will	5up	0	0	FALSE	0.03116	0.03116
4:18	CG8359	0.04056	6.207989148	892	1	10	7	will	5up	0	0	FALSE	0.04056	0.04056
15:10	Dek	0.043027	6.195602436	892	1	10	7	will	5up	0	0	FALSE	0.043027	0.043027
7:12	CG1602	0.043613	6.192748188	892	1	10	7	will	5up	0	0	FALSE	0.043613	0.043613
15:07	CG11317	0.048434	6.170349856	892	1	10	7	will	5up	0	0	FALSE	0.048434	0.048434
6:02	Ets65A	0.052867	6.151278379	892	1	10	7	will	5up	0	0	FALSE	0.052867	0.052867
0:22	HLHm&dgr;	0.055983	6.138619384	892	1	10	7	will	5up	0	0	FALSE	0.055983	0.055983
8:09	CG7357	0.066032	6.101247989	892	1	10	7	will	5up	0	0	FALSE	0.066032	0.066032
0:14	Hesr	0.066863	6.098359658	892	1	10	7	will	5up	0	0	FALSE	0.066863	0.066863
8:07	bsh	0.068077	6.094191064	892	1	10	7	will	5up	0	0	FALSE	0.068077	0.068077
8:12	CG11617	0.068111	6.094074866	892	1	10	7	will	5up	0	0	FALSE	0.068111	0.068111
3:06	CG10348	0.070123	6.087296936	892	1	10	7	will	5up	0	0	FALSE	0.070123	0.070123
4:06	CG12071	0.073077	6.077605975	892	1	10	7	will	5up	0	0	FALSE	0.073077	0.073077
4:02	HLHm&ggr;	0.075166	6.070934213	892	1	10	7	will	5up	0	0	FALSE	0.075166	0.075166
9:14	Su(H)	0.075347	6.070360983	892	1	10	7	will	5up	0	0	FALSE	0.075347	0.075347
15:05	CG33695	0.088962	6.030074198	892	1	10	7	will	5up	0	0	FALSE	0.088962	0.088962
5:09	D19B	0.094108	6.016049771	892	1	10	7	will	5up	0	0	FALSE	0.094108	0.094108
1:16	Dr	0.099226	6.002652239	892	1	10	7	will	5up	0	0	FALSE	0.099226	0.099226
0:01	exd	0.106427	5.984630874	892	1	10	7	will	5up	0	0	FALSE	0.106427	0.106427
9:12	az2	0.116511	5.960816025	892	1	10	7	will	5up	0	0	FALSE	0.116511	0.116511
7:21	CG2202	0.11843	5.956453516	892	1	10	7	will	5up	0	0	FALSE	0.11843	0.11843
7:02	CG8388	0.118781	5.955659738	892	1	10	7	will	5up	0	0	FALSE	0.118781	0.118781
12:00	CG33213	0.124701	5.942532786	892	1	10	7	will	5up	0	0	FALSE	0.124701	0.124701
5:17	Hr39	0.131414	5.928161481	892	1	10	7	will	5up	0	0	FALSE	0.131414	0.131414
12:01	CG10949	0.136662	5.917275517	892	1	10	7	will	5up	0	0	FALSE	0.136662	0.136662
3:07	BtbVII	0.136721	5.9171559	892	1	10	7	will	5up	0	0	FALSE	0.136721	0.136721
0:16	grh	0.145871	5.898846286	892	1	10	7	will	5up	0	0	FALSE	0.145871	0.145871
3:14	CG3281	0.147679	5.895320333	892	1	10	7	will	5up	0	0	FALSE	0.147679	0.147679
7:09	lmd	0.158427	5.874933975	892	1	10	7	will	5up	0	0	FALSE	0.158427	0.158427
4:00	ac	0.159235	5.873438661	892	1	10	7	will	5up	0	0	FALSE	0.159235	0.159235
6:12	CG15710	0.170924	5.852339807	892	1	10	7	will	5up	0	0	FALSE	0.170924	0.170924
6:10	CG11294	0.179945	5.836681818	892	1	10	7	will	5up	0	0	FALSE	0.179945	0.179945
1:14	CG8924	0.190951	5.818230915	892	1	10	7	will	5up	0	0	FALSE	0.190951	0.190951
7:06	Deaf1	0.19578	5.81034102	892	1	10	7	will	5up	0	0	FALSE	0.19578	0.19578
4:07	CG3919	0.196331	5.809449713	892	1	10	7	will	5up	0	0	FALSE	0.196331	0.196331
0:04	CG6272	0.197158	5.808112344	892	1	10	7	will	5up	0	0	FALSE	0.197158	0.197158
1:13	lola	0.199677	5.804060907	892	1	10	7	will	5up	0	0	FALSE	0.199677	0.199677
2:12	bun	0.220109	5.772269005	892	1	10	7	will	5up	0	0	FALSE	0.220109	0.220109
4:10	Oli	0.227362	5.761396988	892	1	10	7	will	5up	0	0	FALSE	0.227362	0.227362
2:05	p53	0.232855	5.753293383	892	1	10	7	will	5up	0	0	FALSE	0.232855	0.232855
12:13	Doc2	0.237328	5.746773402	892	1	10	7	will	5up	0	0	FALSE	0.237328	0.237328
8:18	hkb	0.237377	5.746701841	892	1	10	7	will	5up	0	0	FALSE	0.237377	0.237377
14:15	bcd	0.245103	5.735596895	892	1	10	7	will	5up	0	0	FALSE	0.245103	0.245103
11:15	Mio	0.2455	5.73503111	892	1	10	7	will	5up	0	0	FALSE	0.2455	0.2455
7:13	Rx	0.245733	5.734699512	892	1	10	7	will	5up	0	0	FALSE	0.245733	0.245733
5:06	gl	0.251084	5.727127993	892	1	10	7	will	5up	0	0	FALSE	0.251084	0.251084
5:08	CG9215	0.257917	5.71758334	892	1	10	7	will	5up	0	0	FALSE	0.257917	0.257917
9:16	CG2116	0.262109	5.711792177	892	1	10	7	will	5up	0	0	FALSE	0.262109	0.262109
2:06	HLHm7	0.264223	5.708890027	892	1	10	7	will	5up	0	0	FALSE	0.264223	0.264223
12:09	AP-2	0.271521	5.698959683	892	1	10	7	will	5up	0	0	FALSE	0.271521	0.271521
6:17	Poxn	0.281196	5.685997968	892	1	10	7	will	5up	0	0	FALSE	0.281196	0.281196
0:23	sug	0.28906	5.675621371	892	1	10	7	will	5up	0	0	FALSE	0.28906	0.28906
6:08	Optix	0.291447	5.672497111	892	1	10	7	will	5up	0	0	FALSE	0.291447	0.291447
4:23	pan	0.29237	5.671292827	892	1	10	7	will	5up	0	0	FALSE	0.29237	0.29237
2:09	CG10654	0.294416	5.668628837	892	1	10	7	will	5up	0	0	FALSE	0.294416	0.294416
4:12	CG4318	0.297787	5.66425901	892	1	10	7	will	5up	0	0	FALSE	0.297787	0.297787
5:14	CG12219	0.298711	5.663065135	892	1	10	7	will	5up	0	0	FALSE	0.298711	0.298711
5:18	grau	0.299552	5.66197918	892	1	10	7	will	5up	0	0	FALSE	0.299552	0.299552
0:09	CG6930	0.306969	5.652466929	892	1	10	7	will	5up	0	0	FALSE	0.306969	0.306969
4:09	CG4730	0.314482	5.642934397	892	1	10	7	will	5up	0	0	FALSE	0.314482	0.314482
1:01	CG12942	0.318883	5.637394996	892	1	10	7	will	5up	0	0	FALSE	0.318883	0.318883
6:18	Pdp1	0.319451	5.636683116	892	1	10	7	will	5up	0	0	FALSE	0.319451	0.319451
0:21	CG8319	0.320479	5.63539527	892	1	10	7	will	5up	0	0	FALSE	0.320479	0.320479
12:18	CG11723	0.320996	5.634747067	892	1	10	7	will	5up	0	0	FALSE	0.320996	0.320996
2:17	CG10267	0.323953	5.631054466	892	1	10	7	will	5up	0	0	FALSE	0.323953	0.323953
1:11	Hnf4	0.326908	5.627377984	892	1	10	7	will	5up	0	0	FALSE	0.326908	0.326908
9:09	CG10979	0.334552	5.617927656	892	1	10	7	will	5up	0	0	FALSE	0.334552	0.334552
2:16	HLHm&bgr;	0.339496	5.611861451	892	1	10	7	will	5up	0	0	FALSE	0.339496	0.339496
6:14	hth	0.348322	5.601114133	892	1	10	7	will	5up	0	0	FALSE	0.348322	0.348322
13:16	tgo	0.352487	5.596077622	892	1	10	7	will	5up	0	0	FALSE	0.352487	0.352487
9:20	CG11152	0.369866	5.575283174	892	1	10	7	will	5up	0	0	FALSE	0.369866	0.369866
14:22	HLH3B	0.375148	5.569028208	892	1	10	7	will	5up	0	0	FALSE	0.375148	0.375148
5:12	CG30443	0.384769	5.557705335	892	1	10	7	will	5up	0	0	FALSE	0.384769	0.384769
10:04	Bteb2	0.388392	5.553464124	892	1	10	7	will	5up	0	0	FALSE	0.388392	0.388392
3:21	hb	0.389655	5.551987401	892	1	10	7	will	5up	0	0	FALSE	0.389655	0.389655
3:02	exex	0.400878	5.538928765	892	1	10	7	will	5up	0	0	FALSE	0.400878	0.400878
7:14	CG10366	0.405324	5.533782564	892	1	10	7	will	5up	0	0	FALSE	0.405324	0.405324
15:09	Lhr	0.417065	5.520258595	892	1	10	7	will	5up	0	0	FALSE	0.417065	0.417065
8:13	CG2678	0.418944	5.518102103	892	1	10	7	will	5up	0	0	FALSE	0.418944	0.418944
7:07	CG30420	0.419302	5.517691986	892	1	10	7	will	5up	0	0	FALSE	0.419302	0.419302
5:02	elB	0.422025	5.514571002	892	1	10	7	will	5up	0	0	FALSE	0.422025	0.422025
12:20	YL-1	0.423606	5.512761315	892	1	10	7	will	5up	0	0	FALSE	0.423606	0.423606
12:02	CG31441	0.427199	5.508653564	892	1	10	7	will	5up	0	0	FALSE	0.427199	0.427199
8:19	CG17802	0.42873	5.506906206	892	1	10	7	will	5up	0	0	FALSE	0.42873	0.42873
14:08	CG8145	0.431897	5.503292879	892	1	10	7	will	5up	0	0	FALSE	0.431897	0.431897
7:10	inv	0.433915	5.500993602	892	1	10	7	will	5up	0	0	FALSE	0.433915	0.433915
14:00	Sry-&bgr;	0.437269	5.497177606	892	1	10	7	will	5up	0	0	FALSE	0.437269	0.437269
12:04	CG17801	0.45384	5.478387905	892	1	10	7	will	5up	0	0	FALSE	0.45384	0.45384
10:23	CG7928	0.460701	5.470637253	892	1	10	7	will	5up	0	0	FALSE	0.460701	0.460701
6:05	CG30431	0.467728	5.462712515	892	1	10	7	will	5up	0	0	FALSE	0.467728	0.467728
13:23	Trf	0.469351	5.460884746	892	1	10	7	will	5up	0	0	FALSE	0.469351	0.469351
15:03	CG14451	0.469572	5.4606355	892	1	10	7	will	5up	0	0	FALSE	0.469572	0.469572
3:08	CG7368	0.476058	5.453332961	892	1	10	7	will	5up	0	0	FALSE	0.476058	0.476058
1:00	croc	0.480214	5.448658031	892	1	10	7	will	5up	0	0	FALSE	0.480214	0.480214
1:23	Hr96	0.481287	5.4474515	892	1	10	7	will	5up	0	0	FALSE	0.481287	0.481287
15:21	esc	0.485093	5.443172753	892	1	10	7	will	5up	0	0	FALSE	0.485093	0.485093
8:05	kni	0.490834	5.436722386	892	1	10	7	will	5up	0	0	FALSE	0.490834	0.490834
10:01	CG10959	0.491686	5.435764607	892	1	10	7	will	5up	0	0	FALSE	0.491686	0.491686
1:12	CG10274	0.492039	5.435367588	892	1	10	7	will	5up	0	0	FALSE	0.492039	0.492039
6:15	Doc3	0.496004	5.430914623	892	1	10	7	will	5up	0	0	FALSE	0.496004	0.496004
0:00	drm	0.496767	5.430057126	892	1	10	7	will	5up	0	0	FALSE	0.496767	0.496767
5:00	wor	0.500796	5.425531762	892	1	10	7	will	5up	0	0	FALSE	0.500796	0.500796
11:21	CG7839	0.502065	5.424106833	892	1	10	7	will	5up	0	0	FALSE	0.502065	0.502065
3:18	toy	0.504949	5.420867546	892	1	10	7	will	5up	0	0	FALSE	0.504949	0.504949
9:02	CG2808	0.506395	5.419242368	892	1	10	7	will	5up	0	0	FALSE	0.506395	0.506395
12:06	CG4424	0.510266	5.414893993	892	1	10	7	will	5up	0	0	FALSE	0.510266	0.510266
0:12	CG9705	0.511124	5.413929827	892	1	10	7	will	5up	0	0	FALSE	0.511124	0.511124
8:20	crc	0.513933	5.410773105	892	1	10	7	will	5up	0	0	FALSE	0.513933	0.513933
5:05	bbx	0.514224	5.410446444	892	1	10	7	will	5up	0	0	FALSE	0.514224	0.514224
2:10	sisA	0.515228	5.409318217	892	1	10	7	will	5up	0	0	FALSE	0.515228	0.515228
2:02	CG15696	0.516844	5.407501127	892	1	10	7	will	5up	0	0	FALSE	0.516844	0.516844
15:18	bin	0.52654	5.396594502	892	1	10	7	will	5up	0	0	FALSE	0.52654	0.52654
2:23	sna	0.530123	5.392560486	892	1	10	7	will	5up	0	0	FALSE	0.530123	0.530123
6:23	unc-4	0.530776	5.391824095	892	1	10	7	will	5up	0	0	FALSE	0.530776	0.530776
4:04	Bgb	0.531216	5.391328882	892	1	10	7	will	5up	1	0	FALSE	0.531216	0.531216
10:00	Aef1	0.534434	5.387701833	892	1	10	7	will	5up	0	0	FALSE	0.534434	0.534434
7:05	Kr-h1	0.534688	5.387415272	892	1	10	7	will	5up	0	0	FALSE	0.534688	0.534688
9:01	gem	0.535826	5.386132652	892	1	10	7	will	5up	0	0	FALSE	0.535826	0.535826
2:08	cato	0.538083	5.383587034	892	1	10	7	will	5up	0	0	FALSE	0.538083	0.538083
3:09	bowl	0.539652	5.381816212	892	1	10	7	will	5up	0	0	FALSE	0.539652	0.539652
6:01	ftz	0.54113	5.380147469	892	1	10	7	will	5up	0	0	FALSE	0.54113	0.54113
4:08	HLHm3	0.541883	5.379297059	892	1	10	7	will	5up	0	0	FALSE	0.541883	0.541883
13:02	CG11906	0.541962	5.379207393	892	1	10	7	will	5up	0	0	FALSE	0.541962	0.541962
2:18	Fer3	0.544688	5.376127951	892	1	10	7	will	5up	0	0	FALSE	0.544688	0.544688
14:23	Side	0.547343	5.373125123	892	1	10	7	will	5up	0	0	FALSE	0.547343	0.547343
11:12	repo	0.549458	5.37073264	892	1	10	7	will	5up	0	0	FALSE	0.549458	0.549458
2:13	ATbp	0.555022	5.364429207	892	1	10	7	will	5up	0	0	FALSE	0.555022	0.555022
8:03	CG6854	0.555091	5.364350215	892	1	10	7	will	5up	0	0	FALSE	0.555091	0.555091
1:21	CG2199	0.55922	5.359664342	892	1	10	7	will	5up	0	0	FALSE	0.55922	0.55922
11:14	CG6689	0.562002	5.356503212	892	1	10	7	will	5up	0	0	FALSE	0.562002	0.562002
15:23	CG9890	0.562349	5.356108919	892	1	10	7	will	5up	0	0	FALSE	0.562349	0.562349
0:20	HLH4C	0.565054	5.353031922	892	1	10	7	will	5up	0	0	FALSE	0.565054	0.565054
13:12	CG15782	0.570597	5.346714626	892	1	10	7	will	5up	0	0	FALSE	0.570597	0.570597
10:06	CG4854	0.572498	5.344543406	892	1	10	7	will	5up	0	0	FALSE	0.572498	0.572498
3:05	CG3136	0.574813	5.341898206	892	1	10	7	will	5up	0	0	FALSE	0.574813	0.574813
15:16	CG4707	0.575505	5.341107319	892	1	10	7	will	5up	0	0	FALSE	0.575505	0.575505
3:15	CG5204	0.576323	5.340171615	892	1	10	7	will	5up	0	0	FALSE	0.576323	0.576323
1:10	CG17568	0.577186	5.339183269	892	1	10	7	will	5up	0	0	FALSE	0.577186	0.577186
15:20	CG3726	0.580888	5.334942044	892	1	10	7	will	5up	0	0	FALSE	0.580888	0.580888
2:19	Sox21a	0.583344	5.332124212	892	1	10	7	will	5up	0	0	FALSE	0.583344	0.583344
0:18	CG12744	0.585333	5.329838537	892	1	10	7	will	5up	0	0	FALSE	0.585333	0.585333
6:00	l(1)sc	0.585606	5.32952466	892	1	10	7	will	5up	0	0	FALSE	0.585606	0.585606
14:06	fd3F	0.586573	5.328412854	892	1	10	7	will	5up	0	0	FALSE	0.586573	0.586573
14:04	CG1621	0.586857	5.328085528	892	1	10	7	will	5up	0	0	FALSE	0.586857	0.586857
0:05	CG14711	0.590211	5.324222788	892	1	10	7	will	5up	0	0	FALSE	0.590211	0.590211
14:03	ERR	0.593126	5.320859312	892	1	10	7	will	5up	0	0	FALSE	0.593126	0.593126
5:13	cas	0.595873	5.317685047	892	1	10	7	will	5up	0	0	FALSE	0.595873	0.595873
15:01	HP1c	0.596179	5.317331295	892	1	10	7	will	5up	0	0	FALSE	0.596179	0.596179
2:20	amos	0.599896	5.313025491	892	1	10	7	will	5up	0	0	FALSE	0.599896	0.599896
10:12	CG3995	0.604762	5.307372934	892	1	10	7	will	5up	0	0	FALSE	0.604762	0.604762
15:11	CG6470	0.604837	5.307286279	892	1	10	7	will	5up	0	0	FALSE	0.604837	0.604837
13:15	mbf1	0.605028	5.307063695	892	1	10	7	will	5up	0	0	FALSE	0.605028	0.605028
15:12	phol	0.611021	5.300073754	892	1	10	7	will	5up	0	0	FALSE	0.611021	0.611021
5:10	CG1832	0.617986	5.291912134	892	1	10	7	will	5up	0	0	FALSE	0.617986	0.617986
5:23	CG10321	0.621475	5.287807804	892	1	10	7	will	5up	0	0	FALSE	0.621475	0.621475
8:17	CG3838	0.621663	5.287585901	892	1	10	7	will	5up	0	0	FALSE	0.621663	0.621663
0:10	CG31460	0.624361	5.284403204	892	1	10	7	will	5up	0	0	FALSE	0.624361	0.624361
13:09	CG1845	0.624406	5.28435061	892	1	10	7	will	5up	0	0	FALSE	0.624406	0.624406
12:12	Usf	0.625679	5.282846255	892	1	10	7	will	5up	0	0	FALSE	0.625679	0.625679
13:18	ttk	0.625865	5.282625719	892	1	10	7	will	5up	0	0	FALSE	0.625865	0.625865
3:03	CG12299	0.626327	5.282079894	892	1	10	7	will	5up	0	0	FALSE	0.626327	0.626327
0:19	OdsH	0.632445	5.274822838	892	1	10	7	will	5up	0	0	FALSE	0.632445	0.632445
4:17	CG9609	0.633957	5.273022549	892	1	10	7	will	5up	0	0	FALSE	0.633957	0.633957
9:04	CG12391	0.635988	5.270601794	892	1	10	7	will	5up	0	0	FALSE	0.635988	0.635988
3:00	Su(var)2-10	0.636471	5.270025761	892	1	10	7	will	5up	0	0	FALSE	0.636471	0.636471
3:12	noc	0.636475	5.270020286	892	1	10	7	will	5up	0	0	FALSE	0.636475	0.636475
6:04	TFAM	0.643193	5.261975432	892	1	10	7	will	5up	0	0	FALSE	0.643193	0.643193
3:01	aop	0.643894	5.261133164	892	1	10	7	will	5up	0	0	FALSE	0.643894	0.643894
11:16	foxo	0.64427	5.260680784	892	1	10	7	will	5up	0	0	FALSE	0.64427	0.64427
11:09	MBD-R2	0.644666	5.260204438	892	1	10	7	will	5up	0	0	FALSE	0.644666	0.644666
4:16	Fer1	0.645301	5.259440907	892	1	10	7	will	5up	0	0	FALSE	0.645301	0.645301
4:05	odd	0.64628	5.258261072	892	1	10	7	will	5up	0	0	FALSE	0.64628	0.64628
6:13	vis	0.648163	5.255989524	892	1	10	7	will	5up	0	0	FALSE	0.648163	0.648163
8:06	CG7691	0.648621	5.255436297	892	1	10	7	will	5up	0	0	FALSE	0.648621	0.648621
0:17	bap	0.651207	5.252308842	892	1	10	7	will	5up	0	0	FALSE	0.651207	0.651207
2:00	HLHm5	0.652005	5.251341344	892	1	10	7	will	5up	0	0	FALSE	0.652005	0.652005
4:11	tap	0.657728	5.244382466	892	1	10	7	will	5up	0	0	FALSE	0.657728	0.657728
1:20	pho	0.65881	5.243061554	892	1	10	7	will	5up	0	0	FALSE	0.65881	0.65881
13:00	CG6254	0.665144	5.235297962	892	1	10	7	will	5up	0	0	FALSE	0.665144	0.665144
12:22	zen	0.665735	5.234570716	892	1	10	7	will	5up	0	0	FALSE	0.665735	0.665735
8:08	CrebB-17A	0.666426	5.233719697	892	1	10	7	will	5up	0	0	FALSE	0.666426	0.666426
12:17	nerfin-1	0.666525	5.23359774	892	1	10	7	will	5up	0	0	FALSE	0.666525	0.666525
3:10	cnc	0.675488	5.222494246	892	1	10	7	will	5up	0	0	FALSE	0.675488	0.675488
15:13	MBD-like	0.680949	5.215667518	892	1	10	7	will	5up	0	0	FALSE	0.680949	0.680949
4:15	Lag1	0.681227	5.215317709	892	1	10	7	will	5up	0	0	FALSE	0.681227	0.681227
7:20	CG2889	0.68137	5.215139407	892	1	10	7	will	5up	0	0	FALSE	0.68137	0.68137
15:22	pita	0.682325	5.21393943	892	1	10	7	will	5up	0	0	FALSE	0.682325	0.682325
11:02	ken	0.68307	5.213003071	892	1	10	7	will	5up	0	0	FALSE	0.68307	0.68307
8:10	Jra	0.688628	5.205983003	892	1	10	7	will	5up	0	0	FALSE	0.688628	0.688628
10:17	bs	0.689145	5.205327387	892	1	10	7	will	5up	0	0	FALSE	0.689145	0.689145
7:00	CG8478	0.689497	5.204881923	892	1	10	7	will	5up	0	0	FALSE	0.689497	0.689497
10:21	Mad	0.691448	5.202401497	892	1	10	7	will	5up	0	0	FALSE	0.691448	0.691448
11:18	CG12605	0.69376	5.199454495	892	1	10	7	will	5up	0	0	FALSE	0.69376	0.69376
15:15	CG6769	0.696101	5.196460219	892	1	10	7	will	5up	0	0	FALSE	0.696101	0.696101
13:21	CG17361	0.698161	5.193815961	892	1	10	7	will	5up	0	0	FALSE	0.698161	0.698161
5:16	disco	0.699365	5.192267888	892	1	10	7	will	5up	0	0	FALSE	0.699365	0.699365
15:04	H15	0.70194	5.188945337	892	1	10	7	will	5up	0	0	FALSE	0.70194	0.70194
13:13	lid	0.705212	5.18470618	892	1	10	7	will	5up	0	0	FALSE	0.705212	0.705212
15:00	CG4282	0.705411	5.18444741	892	1	10	7	will	5up	0	0	FALSE	0.705411	0.705411
1:02	usp	0.708406	5.180546658	892	1	10	7	will	5up	0	0	FALSE	0.708406	0.708406
9:13	Rel	0.708999	5.179771559	892	1	10	7	will	5up	0	0	FALSE	0.708999	0.708999
12:14	Dip3	0.717385	5.168736227	892	1	10	7	will	5up	0	0	FALSE	0.717385	0.717385
7:11	wdn	0.717753	5.168248154	892	1	10	7	will	5up	0	0	FALSE	0.717753	0.717753
12:21	CG6276	0.718993	5.1666023	892	1	10	7	will	5up	0	0	FALSE	0.718993	0.718993
10:07	CG31388	0.71916	5.166380385	892	1	10	7	will	5up	0	0	FALSE	0.71916	0.71916
11:08	CG8301	0.721101	5.163796577	892	1	10	7	will	5up	0	0	FALSE	0.721101	0.721101
1:06	dmrt99B	0.721573	5.163166333	892	1	10	7	will	5up	0	0	FALSE	0.721573	0.721573
8:21	CG17181	0.721789	5.162877658	892	1	10	7	will	5up	0	0	FALSE	0.721789	0.721789
9:23	Z4	0.721854	5.162791266	892	1	10	7	will	5up	0	0	FALSE	0.721854	0.721854
11:04	CG8092	0.723353	5.1607863	892	1	10	7	will	5up	0	0	FALSE	0.723353	0.723353
8:15	dpn	0.723732	5.160279209	892	1	10	7	will	5up	0	0	FALSE	0.723732	0.723732
8:11	Sry-&dgr;	0.7305	5.151155781	892	1	10	7	will	5up	0	0	FALSE	0.7305	0.7305
9:00	CG17803	0.732823	5.147997364	892	1	10	7	will	5up	0	0	FALSE	0.732823	0.732823
11:10	CG31670	0.734498	5.145711529	892	1	10	7	will	5up	0	0	FALSE	0.734498	0.734498
10:09	CG14710	0.735237	5.14470093	892	1	10	7	will	5up	0	0	FALSE	0.735237	0.735237
0:03	CG9418	0.737835	5.141136933	892	1	10	7	will	5up	0	0	FALSE	0.737835	0.737835
14:16	CG1792	0.738389	5.140373739	892	1	10	7	will	5up	0	0	FALSE	0.738389	0.738389
0:06	CG18619	0.742106	5.13523761	892	1	10	7	will	5up	0	0	FALSE	0.742106	0.742106
10:14	CG13123	0.743565	5.133210545	892	1	10	7	will	5up	0	0	FALSE	0.743565	0.743565
3:23	Stat92E	0.745917	5.129929198	892	1	10	7	will	5up	0	0	FALSE	0.745917	0.745917
9:10	dwg	0.749657	5.124680426	892	1	10	7	will	5up	0	0	FALSE	0.749657	0.749657
2:03	CG4360	0.749875	5.124373744	892	1	10	7	will	5up	0	0	FALSE	0.749875	0.749875
11:11	stc	0.753149	5.119741196	892	1	10	7	will	5up	0	0	FALSE	0.753149	0.753149
10:13	gsb-n	0.75443	5.117920898	892	1	10	7	will	5up	0	0	FALSE	0.75443	0.75443
15:17	CkII&agr;-i1	0.754718	5.117510694	892	1	10	7	will	5up	0	0	FALSE	0.754718	0.754718
11:06	CG31666	0.75591	5.115809757	892	1	10	7	will	5up	0	0	FALSE	0.75591	0.75591
4:13	CG3891	0.756804	5.11453202	892	1	10	7	will	5up	0	0	FALSE	0.756804	0.756804
2:15	CG14962	0.760942	5.108582985	892	1	10	7	will	5up	0	0	FALSE	0.760942	0.760942
11:20	ey	0.761095	5.108361878	892	1	10	7	will	5up	0	0	FALSE	0.761095	0.761095
13:22	knrl	0.766293	5.100804959	892	1	10	7	will	5up	0	0	FALSE	0.766293	0.766293
2:21	dimm	0.768151	5.098082178	892	1	10	7	will	5up	0	0	FALSE	0.768151	0.768151
1:19	jumu	0.770569	5.094519644	892	1	10	7	will	5up	0	0	FALSE	0.770569	0.770569
7:17	crol	0.771984	5.092425008	892	1	10	7	will	5up	0	0	FALSE	0.771984	0.771984
14:11	ase	0.774028	5.089385879	892	1	10	7	will	5up	0	0	FALSE	0.774028	0.774028
9:06	CG11971	0.776028	5.086397259	892	1	10	7	will	5up	0	0	FALSE	0.776028	0.776028
8:22	Xbp1	0.77677	5.085285038	892	1	10	7	will	5up	0	0	FALSE	0.77677	0.77677
12:05	tup	0.77727	5.084533754	892	1	10	7	will	5up	0	0	FALSE	0.77727	0.77727
12:10	CG15436	0.777422	5.084305709	892	1	10	7	will	5up	0	0	FALSE	0.777422	0.777422
4:03	Six4	0.778263	5.083039649	892	1	10	7	will	5up	0	0	FALSE	0.778263	0.778263
3:19	CG13624	0.780965	5.078955208	892	1	10	7	will	5up	0	0	FALSE	0.780965	0.780965
15:08	CG11696	0.789428	5.065969337	892	1	10	7	will	5up	0	0	FALSE	0.789428	0.789428
14:10	Poxm	0.793195	5.060089952	892	1	10	7	will	5up	0	0	FALSE	0.793195	0.793195
14:09	grn	0.794495	5.058046494	892	1	10	7	will	5up	0	0	FALSE	0.794495	0.794495
12:08	sc	0.795027	5.057209262	892	1	10	7	will	5up	0	0	FALSE	0.795027	0.795027
5:19	CTCF	0.802751	5.044886448	892	1	10	7	will	5up	0	0	FALSE	0.802751	0.802751
6:20	fd96Cb	0.803791	5.04320544	892	1	10	7	will	5up	0	0	FALSE	0.803791	0.803791
0:08	maf-S	0.809912	5.033198862	892	1	10	7	will	5up	0	0	FALSE	0.809912	0.809912
13:04	CG31365	0.811489	5.030588392	892	1	10	7	will	5up	0	0	FALSE	0.811489	0.811489
1:18	Trl	0.815525	5.023847911	892	1	10	7	will	5up	0	0	FALSE	0.815525	0.815525
1:04	Ptx1	0.819566	5.017005645	892	1	10	7	will	5up	0	0	FALSE	0.819566	0.819566
4:19	al	0.819685	5.016802333	892	1	10	7	will	5up	0	0	FALSE	0.819685	0.819685
4:22	ct	0.823789	5.009750174	892	1	10	7	will	5up	0	0	FALSE	0.823789	0.823789
14:14	fd96Ca	0.831125	4.996882976	892	1	10	7	will	5up	0	0	FALSE	0.831125	0.831125
10:11	CG10147	0.834565	4.990723798	892	1	10	7	will	5up	0	0	FALSE	0.834565	0.834565
6:03	CG17328	0.837427	4.985537938	892	1	10	7	will	5up	0	0	FALSE	0.837427	0.837427
10:15	slbo	0.837453	4.985491175	892	1	10	7	will	5up	0	0	FALSE	0.837453	0.837453
12:15	ap	0.838765	4.983092256	892	1	10	7	will	5up	0	0	FALSE	0.838765	0.838765
13:14	Ets96B	0.843608	4.974130431	892	1	10	7	will	5up	0	0	FALSE	0.843608	0.843608
1:07	caup	0.844261	4.972908072	892	1	10	7	will	5up	0	0	FALSE	0.844261	0.844261
7:15	EcR	0.84712	4.967515724	892	1	10	7	will	5up	0	0	FALSE	0.84712	0.84712
8:02	svp	0.849248	4.963459091	892	1	10	7	will	5up	0	0	FALSE	0.849248	0.849248
12:23	Cf2	0.853711	4.954822922	892	1	10	7	will	5up	0	0	FALSE	0.853711	0.853711
3:11	GATAe	0.85497	4.952355856	892	1	10	7	will	5up	0	0	FALSE	0.85497	0.85497
10:22	CG17359	0.857937	4.946483504	892	1	10	7	will	5up	0	0	FALSE	0.857937	0.857937
14:07	Smox	0.860271	4.94180517	892	1	10	7	will	5up	0	0	FALSE	0.860271	0.860271
14:18	eg	0.876574	4.907529647	892	1	10	7	will	5up	0	0	FALSE	0.876574	0.876574
12:19	wek	0.878393	4.903515271	892	1	10	7	will	5up	0	0	FALSE	0.878393	0.878393
8:23	CG16899	0.879219	4.901677573	892	1	10	7	will	5up	0	0	FALSE	0.879219	0.879219
7:22	Mnt	0.887269	4.88328783	892	1	10	7	will	5up	0	0	FALSE	0.887269	0.887269
13:06	CG6654	0.899444	4.853597303	892	1	10	7	will	5up	0	0	FALSE	0.899444	0.899444
12:11	CG17829	0.900234	4.851584113	892	1	10	7	will	5up	0	0	FALSE	0.900234	0.900234
9:03	CG10669	0.902092	4.846798143	892	1	10	7	will	5up	0	0	FALSE	0.902092	0.902092
14:17	ems	0.911202	4.82232074	892	1	10	7	will	5up	0	0	FALSE	0.911202	0.911202
10:03	Hr46	0.965011	4.614470046	892	1	10	7	will	5up	0	0	FALSE	0.965011	0.965011
12:03	CG13296	0.971267	4.575175982	892	1	10	7	will	5up	0	0	FALSE	0.971267	0.971267
13:19	Su(var)205	0.979481	4.510919882	892	1	10	7	will	5up	0	0	FALSE	0.979481	0.979481
5:22	Sox21b	0.980525	4.501255913	892	1	10	7	will	5up	0	0	FALSE	0.980525	0.980525
7:04	SoxN	0.988522	4.407408641	892	1	10	7	will	5up	0	0	FALSE	0.988522	0.988522
11:22	lab	0.988981	4.400435436	892	1	10	7	will	5up	0	0	FALSE	0.988981	0.988981
11:00	CG3075	0.994124	4.297478112	892	1	10	7	will	5up	0	0	FALSE	0.994124	0.994124
2:07	Dsp1	0.999906	3.7535969	892	1	10	7	will	5up	0	0	FALSE	0.999906	0.999906
13:10	toe	0.999994	3.460075182	892	1	10	7	will	5up	0	0	FALSE	0.999994	0.999994
3:04	CG14655	0	8.664370156	892	1	10	10	will	5up	1	0	FALSE	1.00E-04	1.00E-04
12:16	ro	0	8.35701851	892	1	10	10	will	5up	0	0	FALSE	1.00E-04	1.00E-04
6:11	CG17806	0	7.862448212	892	1	10	10	will	5up	0	0	FALSE	1.00E-04	1.00E-04
4:01	ind	1.00E-06	7.736991787	892	1	10	10	will	5up	0	0	FALSE	1.00E-06	1.00E-06
6:09	Gsc	2.00E-06	7.693642339	892	1	10	10	will	5up	0	0	FALSE	2.00E-06	2.00E-06
8:14	CG11085	1.00E-05	7.507423078	892	1	10	10	will	5up	0	0	FALSE	1.00E-05	1.00E-05
6:07	CG9797	1.50E-05	7.459857164	892	1	10	10	will	5up	0	0	FALSE	1.50E-05	1.50E-05
9:18	Hr78	4.30E-05	7.340946963	892	1	10	10	will	5up	0	0	FALSE	4.30E-05	4.30E-05
7:23	retn	8.00E-05	7.264778946	892	1	10	10	will	5up	0	0	FALSE	8.00E-05	8.00E-05
6:22	otp	0.000331	7.081477224	892	1	10	10	will	5up	0	0	FALSE	0.000331	0.000331
3:20	B-H1	0.001771	6.840066864	892	1	10	10	will	5up	0	0	FALSE	0.001771	0.001771
14:01	apt	0.002934	6.760366351	892	1	10	10	will	5up	0	0	FALSE	0.002934	0.002934
5:03	NfI	0.006249	6.633159115	892	1	10	10	will	5up	1	0	FALSE	0.006249	0.006249
13:11	CG5591	0.009687	6.554288427	892	1	10	10	will	5up	0	0	FALSE	0.009687	0.009687
6:21	cad	0.009829	6.55160886	892	1	10	10	will	5up	0	0	FALSE	0.009829	0.009829
15:06	rib	0.010491	6.53947948	892	1	10	10	will	5up	0	0	FALSE	0.010491	0.010491
1:09	CG9139	0.010739	6.535119539	892	1	10	10	will	5up	0	0	FALSE	0.010739	0.010739
8:04	BEAF-32	0.011385	6.524145821	892	1	10	10	will	5up	0	0	FALSE	0.011385	0.011385
8:01	term	0.0117	6.518985465	892	1	10	10	will	5up	0	0	FALSE	0.0117	0.0117
4:21	hbn	0.016169	6.456372133	892	1	10	10	will	5up	0	0	FALSE	0.016169	0.016169
0:13	CG17186	0.020458	6.408995049	892	1	10	10	will	5up	0	0	FALSE	0.020458	0.020458
1:17	dm	0.023078	6.384062359	892	1	10	10	will	5up	0	0	FALSE	0.023078	0.023078
7:16	sob	0.024839	6.368616637	892	1	10	10	will	5up	0	0	FALSE	0.024839	0.024839
15:10	Dek	0.025616	6.362098319	892	1	10	10	will	5up	0	0	FALSE	0.025616	0.025616
4:18	CG8359	0.026455	6.355237238	892	1	10	10	will	5up	0	0	FALSE	0.026455	0.026455
0:15	Neu2	0.027841	6.344288889	892	1	10	10	will	5up	0	0	FALSE	0.027841	0.027841
12:00	CG33213	0.033467	6.304044775	892	1	10	10	will	5up	0	0	FALSE	0.033467	0.033467
5:15	E2f	0.035983	6.287836109	892	1	10	10	will	5up	0	0	FALSE	0.035983	0.035983
13:20	B-H2	0.037563	6.278123363	892	1	10	10	will	5up	0	0	FALSE	0.037563	0.037563
5:01	CG8944	0.042107	6.251940901	892	1	10	10	will	5up	0	0	FALSE	0.042107	0.042107
3:17	CG12029	0.045496	6.233867367	892	1	10	10	will	5up	0	0	FALSE	0.045496	0.045496
7:12	CG1602	0.056758	6.180669106	892	1	10	10	will	5up	0	0	FALSE	0.056758	0.056758
15:05	CG33695	0.059715	6.168102828	892	1	10	10	will	5up	0	0	FALSE	0.059715	0.059715
6:02	Ets65A	0.060609	6.164399346	892	1	10	10	will	5up	0	0	FALSE	0.060609	0.060609
12:01	CG10949	0.062997	6.154713373	892	1	10	10	will	5up	0	0	FALSE	0.062997	0.062997
8:09	CG7357	0.067345	6.137785976	892	1	10	10	will	5up	0	0	FALSE	0.067345	0.067345
0:14	Hesr	0.081303	6.088590947	892	1	10	10	will	5up	0	0	FALSE	0.081303	0.081303
8:12	CG11617	0.088027	6.067155747	892	1	10	10	will	5up	0	0	FALSE	0.088027	0.088027
8:07	bsh	0.094372	6.048021593	892	1	10	10	will	5up	0	0	FALSE	0.094372	0.094372
9:14	Su(H)	0.09665	6.041382468	892	1	10	10	will	5up	0	0	FALSE	0.09665	0.09665
0:01	exd	0.097597	6.038656667	892	1	10	10	will	5up	0	0	FALSE	0.097597	0.097597
7:02	CG8388	0.101014	6.028980379	892	1	10	10	will	5up	0	0	FALSE	0.101014	0.101014
3:06	CG10348	0.103961	6.020824864	892	1	10	10	will	5up	0	0	FALSE	0.103961	0.103961
5:09	D19B	0.10809	6.009675343	892	1	10	10	will	5up	0	0	FALSE	0.10809	0.10809
0:16	grh	0.113217	5.996249957	892	1	10	10	will	5up	0	0	FALSE	0.113217	0.113217
1:16	Dr	0.122714	5.972483236	892	1	10	10	will	5up	0	0	FALSE	0.122714	0.122714
0:04	CG6272	0.128902	5.957685644	892	1	10	10	will	5up	0	0	FALSE	0.128902	0.128902
7:21	CG2202	0.131435	5.951769165	892	1	10	10	will	5up	0	0	FALSE	0.131435	0.131435
4:00	ac	0.137465	5.937998868	892	1	10	10	will	5up	0	0	FALSE	0.137465	0.137465
5:17	Hr39	0.139667	5.933071114	892	1	10	10	will	5up	0	0	FALSE	0.139667	0.139667
1:01	CG12942	0.171949	5.866163344	892	1	10	10	will	5up	0	0	FALSE	0.171949	0.171949
7:09	lmd	0.184876	5.841662812	892	1	10	10	will	5up	0	0	FALSE	0.184876	0.184876
6:10	CG11294	0.186799	5.838109399	892	1	10	10	will	5up	0	0	FALSE	0.186799	0.186799
7:06	Deaf1	0.186947	5.837838585	892	1	10	10	will	5up	0	0	FALSE	0.186947	0.186947
4:10	Oli	0.190022	5.832206529	892	1	10	10	will	5up	0	0	FALSE	0.190022	0.190022
14:15	bcd	0.204112	5.80709343	892	1	10	10	will	5up	0	0	FALSE	0.204112	0.204112
14:00	Sry-&bgr;	0.211108	5.795010624	892	1	10	10	will	5up	0	0	FALSE	0.211108	0.211108
3:14	CG3281	0.212206	5.793135636	892	1	10	10	will	5up	0	0	FALSE	0.212206	0.212206
2:05	p53	0.217894	5.783510592	892	1	10	10	will	5up	0	0	FALSE	0.217894	0.217894
12:18	CG11723	0.221492	5.777497561	892	1	10	10	will	5up	0	0	FALSE	0.221492	0.221492
2:12	bun	0.229228	5.764755018	892	1	10	10	will	5up	0	0	FALSE	0.229228	0.229228
7:13	Rx	0.229257	5.764707945	892	1	10	10	will	5up	0	0	FALSE	0.229257	0.229257
4:23	pan	0.231383	5.761249395	892	1	10	10	will	5up	0	0	FALSE	0.231383	0.231383
11:15	Mio	0.239154	5.748753645	892	1	10	10	will	5up	0	0	FALSE	0.239154	0.239154
4:07	CG3919	0.24039	5.746786475	892	1	10	10	will	5up	0	0	FALSE	0.24039	0.24039
13:16	tgo	0.243969	5.741122592	892	1	10	10	will	5up	1	0	FALSE	0.243969	0.243969
1:13	lola	0.244999	5.739500706	892	1	10	10	will	5up	0	0	FALSE	0.244999	0.244999
8:18	hkb	0.250456	5.730967366	892	1	10	10	will	5up	0	0	FALSE	0.250456	0.250456
9:16	CG2116	0.26161	5.713827538	892	1	10	10	will	5up	0	0	FALSE	0.26161	0.26161
5:18	grau	0.265292	5.708253644	892	1	10	10	will	5up	0	0	FALSE	0.265292	0.265292
12:20	YL-1	0.270278	5.700766339	892	1	10	10	will	5up	0	0	FALSE	0.270278	0.270278
5:08	CG9215	0.276444	5.691602431	892	1	10	10	will	5up	0	0	FALSE	0.276444	0.276444
2:06	HLHm7	0.300729	5.656432848	892	1	10	10	will	5up	0	0	FALSE	0.300729	0.300729
1:11	Hnf4	0.302296	5.654209448	892	1	10	10	will	5up	0	0	FALSE	0.302296	0.302296
2:17	CG10267	0.305133	5.650196635	892	1	10	10	will	5up	0	0	FALSE	0.305133	0.305133
0:21	CG8319	0.308022	5.646128959	892	1	10	10	will	5up	0	0	FALSE	0.308022	0.308022
6:17	Poxn	0.308687	5.645194398	892	1	10	10	will	5up	0	0	FALSE	0.308687	0.308687
5:14	CG12219	0.3115	5.641251636	892	1	10	10	will	5up	0	0	FALSE	0.3115	0.3115
5:06	gl	0.311743	5.640912874	892	1	10	10	will	5up	0	0	FALSE	0.311743	0.311743
4:12	CG4318	0.326337	5.620706879	892	1	10	10	will	5up	0	0	FALSE	0.326337	0.326337
6:18	Pdp1	0.328916	5.617176412	892	1	10	10	will	5up	0	0	FALSE	0.328916	0.328916
2:09	CG10654	0.333135	5.611423614	892	1	10	10	will	5up	0	0	FALSE	0.333135	0.333135
15:21	esc	0.333425	5.611028587	892	1	10	10	will	5up	0	0	FALSE	0.333425	0.333425
9:09	CG10979	0.33455	5.609500203	892	1	10	10	will	5up	0	0	FALSE	0.33455	0.33455
2:02	CG15696	0.33517	5.60865873	892	1	10	10	will	5up	0	0	FALSE	0.33517	0.33517
15:16	CG4707	0.33755	5.605433398	892	1	10	10	will	5up	0	0	FALSE	0.33755	0.33755
14:22	HLH3B	0.343466	5.597454951	892	1	10	10	will	5up	0	0	FALSE	0.343466	0.343466
9:02	CG2808	0.344862	5.595580289	892	1	10	10	will	5up	0	0	FALSE	0.344862	0.344862
4:09	CG4730	0.347571	5.591949816	892	1	10	10	will	5up	0	0	FALSE	0.347571	0.347571
10:04	Bteb2	0.357859	5.578254452	892	1	10	10	will	5up	0	0	FALSE	0.357859	0.357859
2:23	sna	0.365617	5.568017498	892	1	10	10	will	5up	0	0	FALSE	0.365617	0.365617
6:08	Optix	0.370538	5.561562958	892	1	10	10	will	5up	0	0	FALSE	0.370538	0.370538
2:16	HLHm&bgr;	0.371347	5.560504921	892	1	10	10	will	5up	0	0	FALSE	0.371347	0.371347
15:09	Lhr	0.372858	5.558528975	892	1	10	10	will	5up	0	0	FALSE	0.372858	0.372858
3:02	exex	0.373376	5.557853186	892	1	10	10	will	5up	0	0	FALSE	0.373376	0.373376
5:12	CG30443	0.373515	5.557670956	892	1	10	10	will	5up	0	0	FALSE	0.373515	0.373515
13:02	CG11906	0.384244	5.543726283	892	1	10	10	will	5up	0	0	FALSE	0.384244	0.384244
6:23	unc-4	0.386262	5.541116635	892	1	10	10	will	5up	0	0	FALSE	0.386262	0.386262
10:01	CG10959	0.388721	5.537941701	892	1	10	10	will	5up	0	0	FALSE	0.388721	0.388721
14:08	CG8145	0.390359	5.535830277	892	1	10	10	will	5up	0	0	FALSE	0.390359	0.390359
15:22	pita	0.396228	5.528284469	892	1	10	10	will	5up	0	0	FALSE	0.396228	0.396228
10:06	CG4854	0.397187	5.527055021	892	1	10	10	will	5up	0	0	FALSE	0.397187	0.397187
6:14	hth	0.418853	5.499462149	892	1	10	10	will	5up	0	0	FALSE	0.418853	0.418853
7:14	CG10366	0.420716	5.497105113	892	1	10	10	will	5up	0	0	FALSE	0.420716	0.420716
10:00	Aef1	0.422864	5.494391209	892	1	10	10	will	5up	0	0	FALSE	0.422864	0.422864
13:23	Trf	0.43559	5.478365291	892	1	10	10	will	5up	0	0	FALSE	0.43559	0.43559
13:00	CG6254	0.441453	5.471012239	892	1	10	10	will	5up	0	0	FALSE	0.441453	0.441453
7:07	CG30420	0.447001	5.464068303	892	1	10	10	will	5up	0	0	FALSE	0.447001	0.447001
5:02	elB	0.449269	5.461232617	892	1	10	10	will	5up	0	0	FALSE	0.449269	0.449269
12:05	tup	0.455612	5.453315072	892	1	10	10	will	5up	0	0	FALSE	0.455612	0.455612
8:19	CG17802	0.457135	5.451415911	892	1	10	10	will	5up	0	0	FALSE	0.457135	0.457135
7:10	inv	0.459223	5.448813897	892	1	10	10	will	5up	0	0	FALSE	0.459223	0.459223
3:21	hb	0.461436	5.446057659	892	1	10	10	will	5up	0	0	FALSE	0.461436	0.461436
12:04	CG17801	0.464049	5.442805556	892	1	10	10	will	5up	0	0	FALSE	0.464049	0.464049
15:03	CG14451	0.467911	5.438001953	892	1	10	10	will	5up	0	0	FALSE	0.467911	0.467911
5:00	wor	0.469514	5.436009036	892	1	10	10	will	5up	0	0	FALSE	0.469514	0.469514
11:21	CG7839	0.474962	5.429240744	892	1	10	10	will	5up	0	0	FALSE	0.474962	0.474962
6:15	Doc3	0.476508	5.427320989	892	1	10	10	will	5up	0	0	FALSE	0.476508	0.476508
0:09	CG6930	0.483367	5.418808571	892	1	10	10	will	5up	0	0	FALSE	0.483367	0.483367
8:05	kni	0.484168	5.417815931	892	1	10	10	will	5up	0	0	FALSE	0.484168	0.484168
15:23	CG9890	0.489114	5.411682184	892	1	10	10	will	5up	0	0	FALSE	0.489114	0.489114
0:12	CG9705	0.49	5.410583354	892	1	10	10	will	5up	0	0	FALSE	0.49	0.49
8:13	CG2678	0.490159	5.410386233	892	1	10	10	will	5up	0	0	FALSE	0.490159	0.490159
12:02	CG31441	0.494741	5.404706655	892	1	10	10	will	5up	0	0	FALSE	0.494741	0.494741
15:20	CG3726	0.495672	5.403552363	892	1	10	10	will	5up	0	0	FALSE	0.495672	0.495672
8:20	crc	0.498542	5.399995436	892	1	10	10	will	5up	0	0	FALSE	0.498542	0.498542
9:01	gem	0.498598	5.399927025	892	1	10	10	will	5up	0	0	FALSE	0.498598	0.498598
6:05	CG30431	0.50386	5.39340534	892	1	10	10	will	5up	0	0	FALSE	0.50386	0.50386
1:23	Hr96	0.515789	5.378615507	892	1	10	10	will	5up	0	0	FALSE	0.515789	0.515789
12:12	Usf	0.518395	5.375382958	892	1	10	10	will	5up	0	0	FALSE	0.518395	0.518395
13:15	mbf1	0.51985	5.37357715	892	1	10	10	will	5up	0	0	FALSE	0.51985	0.51985
14:06	fd3F	0.520081	5.373291109	892	1	10	10	will	5up	0	0	FALSE	0.520081	0.520081
8:03	CG6854	0.520604	5.372641939	892	1	10	10	will	5up	0	0	FALSE	0.520604	0.520604
2:08	cato	0.520718	5.372500094	892	1	10	10	will	5up	0	0	FALSE	0.520718	0.520718
3:18	toy	0.521675	5.37131294	892	1	10	10	will	5up	0	0	FALSE	0.521675	0.521675
1:00	croc	0.521829	5.371121875	892	1	10	10	will	5up	0	0	FALSE	0.521829	0.521829
12:06	CG4424	0.523622	5.368896098	892	1	10	10	will	5up	0	0	FALSE	0.523622	0.523622
3:08	CG7368	0.536146	5.353330203	892	1	10	10	will	5up	0	0	FALSE	0.536146	0.536146
1:12	CG10274	0.538436	5.350479112	892	1	10	10	will	5up	0	0	FALSE	0.538436	0.538436
3:05	CG3136	0.539426	5.349245809	892	1	10	10	will	5up	1	0	FALSE	0.539426	0.539426
7:05	Kr-h1	0.547182	5.339577262	892	1	10	10	will	5up	0	0	FALSE	0.547182	0.547182
0:00	drm	0.548033	5.338514652	892	1	10	10	will	5up	0	0	FALSE	0.548033	0.548033
2:10	sisA	0.551965	5.33360324	892	1	10	10	will	5up	0	0	FALSE	0.551965	0.551965
2:13	ATbp	0.564185	5.318294467	892	1	10	10	will	5up	0	0	FALSE	0.564185	0.564185
2:19	Sox21a	0.568517	5.312850619	892	1	10	10	will	5up	0	0	FALSE	0.568517	0.568517
5:05	bbx	0.572282	5.308109702	892	1	10	10	will	5up	0	0	FALSE	0.572282	0.572282
3:09	bowl	0.573402	5.30669779	892	1	10	10	will	5up	0	0	FALSE	0.573402	0.573402
11:12	repo	0.578398	5.300392301	892	1	10	10	will	5up	0	0	FALSE	0.578398	0.578398
0:05	CG14711	0.578579	5.300162918	892	1	10	10	will	5up	0	0	FALSE	0.578579	0.578579
11:14	CG6689	0.57995	5.298429929	892	1	10	10	will	5up	0	0	FALSE	0.57995	0.57995
2:18	Fer3	0.583471	5.293972265	892	1	10	10	will	5up	0	0	FALSE	0.583471	0.583471
15:01	HP1c	0.586626	5.289970883	892	1	10	10	will	5up	0	0	FALSE	0.586626	0.586626
10:12	CG3995	0.588347	5.28778519	892	1	10	10	will	5up	0	0	FALSE	0.588347	0.588347
5:13	cas	0.588451	5.287653323	892	1	10	10	will	5up	0	0	FALSE	0.588451	0.588451
13:12	CG15782	0.589004	5.286949926	892	1	10	10	will	5up	0	0	FALSE	0.589004	0.589004
4:08	HLHm3	0.594445	5.280022261	892	1	10	10	will	5up	0	0	FALSE	0.594445	0.594445
14:03	ERR	0.59455	5.279889002	892	1	10	10	will	5up	0	0	FALSE	0.59455	0.59455
1:10	CG17568	0.596858	5.276943907	892	1	10	10	will	5up	0	0	FALSE	0.596858	0.596858
0:19	OdsH	0.601123	5.271489071	892	1	10	10	will	5up	0	0	FALSE	0.601123	0.601123
12:17	nerfin-1	0.604415	5.267267527	892	1	10	10	will	5up	0	0	FALSE	0.604415	0.604415
10:21	Mad	0.610729	5.259145616	892	1	10	10	will	5up	0	0	FALSE	0.610729	0.610729
5:10	CG1832	0.613396	5.25570312	892	1	10	10	will	5up	0	0	FALSE	0.613396	0.613396
9:04	CG12391	0.613787	5.255198579	892	1	10	10	will	5up	0	0	FALSE	0.613787	0.613787
1:21	CG2199	0.61414	5.254741305	892	1	10	10	will	5up	0	0	FALSE	0.61414	0.61414
0:17	bap	0.616175	5.252109294	892	1	10	10	will	5up	0	0	FALSE	0.616175	0.616175
6:01	ftz	0.618283	5.249377652	892	1	10	10	will	5up	0	0	FALSE	0.618283	0.618283
3:15	CG5204	0.620297	5.24676452	892	1	10	10	will	5up	0	0	FALSE	0.620297	0.620297
11:11	stc	0.621545	5.245142351	892	1	10	10	will	5up	0	0	FALSE	0.621545	0.621545
4:04	Bgb	0.621635	5.245025624	892	1	10	10	will	5up	1	0	FALSE	0.621635	0.621635
0:20	HLH4C	0.62569	5.239743789	892	1	10	10	will	5up	0	0	FALSE	0.62569	0.62569
15:15	CG6769	0.627823	5.236959153	892	1	10	10	will	5up	0	0	FALSE	0.627823	0.627823
15:12	phol	0.633123	5.230014646	892	1	10	10	will	5up	0	0	FALSE	0.633123	0.633123
11:20	ey	0.634017	5.228840761	892	1	10	10	will	5up	0	0	FALSE	0.634017	0.3799185
15:11	CG6470	0.638331	5.223160026	892	1	10	10	will	5up	0	0	FALSE	0.638331	0.638331
14:04	CG1621	0.641536	5.218925089	892	1	10	10	will	5up	0	0	FALSE	0.641536	0.641536
2:20	amos	0.643958	5.215715657	892	1	10	10	will	5up	0	0	FALSE	0.643958	0.643958
10:17	bs	0.644043	5.215602571	892	1	10	10	will	5up	0	0	FALSE	0.644043	0.644043
11:09	MBD-R2	0.644867	5.214508903	892	1	10	10	will	5up	0	0	FALSE	0.644867	0.644867
13:09	CG1845	0.653481	5.203020116	892	1	10	10	will	5up	0	0	FALSE	0.653481	0.653481
0:18	CG12744	0.65671	5.19868625	892	1	10	10	will	5up	0	0	FALSE	0.65671	0.65671
11:10	CG31670	0.660015	5.194234058	892	1	10	10	will	5up	0	0	FALSE	0.660015	0.660015
10:22	CG17359	0.662516	5.190854211	892	1	10	10	will	5up	0	0	FALSE	0.662516	0.662516
3:00	Su(var)2-10	0.662584	5.190762753	892	1	10	10	will	5up	0	0	FALSE	0.662584	0.662584
3:01	aop	0.675114	5.173677838	892	1	10	10	will	5up	0	0	FALSE	0.675114	0.675114
6:00	l(1)sc	0.676223	5.172153711	892	1	10	10	will	5up	0	0	FALSE	0.676223	0.676223
8:17	CG3838	0.678138	5.169516327	892	1	10	10	will	5up	0	0	FALSE	0.678138	0.678138
13:21	CG17361	0.680074	5.1668421	892	1	10	10	will	5up	0	0	FALSE	0.680074	0.680074
0:10	CG31460	0.680759	5.165894461	892	1	10	10	will	5up	0	0	FALSE	0.680759	0.680759
3:12	noc	0.681396	5.16501281	892	1	10	10	will	5up	0	0	FALSE	0.681396	0.681396
10:09	CG14710	0.682846	5.163002241	892	1	10	10	will	5up	0	0	FALSE	0.682846	0.682846
12:21	CG6276	0.685426	5.159415379	892	1	10	10	will	5up	0	0	FALSE	0.685426	0.685426
12:22	zen	0.685909	5.158742443	892	1	10	10	will	5up	0	0	FALSE	0.685909	0.685909
6:04	TFAM	0.69144	5.151005468	892	1	10	10	will	5up	0	0	FALSE	0.69144	0.69144
1:02	usp	0.691653	5.150705999	892	1	10	10	will	5up	0	0	FALSE	0.691653	0.691653
5:23	CG10321	0.691941	5.150302002	892	1	10	10	will	5up	0	0	FALSE	0.691941	0.691941
3:03	CG12299	0.692378	5.149686797	892	1	10	10	will	5up	0	0	FALSE	0.692378	0.692378
2:00	HLHm5	0.692991	5.148825336	892	1	10	10	will	5up	0	0	FALSE	0.692991	0.692991
8:11	Sry-&dgr;	0.69319	5.148544852	892	1	10	10	will	5up	0	0	FALSE	0.69319	0.69319
6:13	vis	0.693569	5.148011375	892	1	10	10	will	5up	0	0	FALSE	0.693569	0.693569
11:02	ken	0.693918	5.147519656	892	1	10	10	will	5up	0	0	FALSE	0.693918	0.693918
4:11	tap	0.695047	5.145926276	892	1	10	10	will	5up	0	0	FALSE	0.695047	0.695047
1:20	pho	0.695867	5.144768729	892	1	10	10	will	5up	0	0	FALSE	0.695867	0.695867
13:18	ttk	0.696707	5.143580063	892	1	10	10	will	5up	0	0	FALSE	0.696707	0.696707
4:16	Fer1	0.698641	5.14083989	892	1	10	10	will	5up	0	0	FALSE	0.698641	0.698641
14:16	CG1792	0.703807	5.133479257	892	1	10	10	will	5up	0	0	FALSE	0.703807	0.703807
8:06	CG7691	0.705385	5.131220739	892	1	10	10	will	5up	0	0	FALSE	0.705385	0.705385
15:13	MBD-like	0.711994	5.121693847	892	1	10	10	will	5up	0	0	FALSE	0.711994	0.711994
3:23	Stat92E	0.714338	5.118290885	892	1	10	10	will	5up	0	0	FALSE	0.714338	0.714338
4:17	CG9609	0.715889	5.1160309	892	1	10	10	will	5up	0	0	FALSE	0.715889	0.715889
11:18	CG12605	0.719214	5.111167609	892	1	10	10	will	5up	0	0	FALSE	0.719214	0.719214
3:10	cnc	0.720677	5.109019213	892	1	10	10	will	5up	0	0	FALSE	0.720677	0.720677
8:10	Jra	0.721732	5.10746684	892	1	10	10	will	5up	0	0	FALSE	0.721732	0.721732
4:05	odd	0.723241	5.105239789	892	1	10	10	will	5up	0	0	FALSE	0.723241	0.723241
9:00	CG17803	0.723336	5.105100626	892	1	10	10	will	5up	0	0	FALSE	0.723336	0.723336
10:07	CG31388	0.730506	5.094438488	892	1	10	10	will	5up	0	0	FALSE	0.730506	0.730506
0:03	CG9418	0.7307	5.094147753	892	1	10	10	will	5up	0	0	FALSE	0.7307	0.7307
9:23	Z4	0.731357	5.093163269	892	1	10	10	will	5up	0	0	FALSE	0.731357	0.731357
1:19	jumu	0.73269	5.091163445	892	1	10	10	will	5up	0	0	FALSE	0.73269	0.73269
15:08	CG11696	0.738514	5.0823617	892	1	10	10	will	5up	0	0	FALSE	0.738514	0.738514
15:04	H15	0.739968	5.080147591	892	1	10	10	will	5up	0	0	FALSE	0.739968	0.739968
8:08	CrebB-17A	0.740255	5.079711201	892	1	10	10	will	5up	0	0	FALSE	0.740255	0.758922333
9:13	Rel	0.740627	5.079143438	892	1	10	10	will	5up	0	0	FALSE	0.740627	0.740627
11:16	foxo	0.743813	5.074264313	892	1	10	10	will	5up	0	0	FALSE	0.743813	0.743813
4:15	Lag1	0.744103	5.073819433	892	1	10	10	will	5up	0	0	FALSE	0.744103	0.744103
12:14	Dip3	0.745376	5.071861002	892	1	10	10	will	5up	0	0	FALSE	0.745376	0.745376
0:06	CG18619	0.746457	5.070192642	892	1	10	10	will	5up	0	0	FALSE	0.746457	0.746457
7:00	CG8478	0.748414	5.067164463	892	1	10	10	will	5up	0	0	FALSE	0.748414	0.748414
13:22	knrl	0.749364	5.065689253	892	1	10	10	will	5up	0	0	FALSE	0.749364	0.749364
11:08	CG8301	0.749671	5.065212477	892	1	10	10	will	5up	0	0	FALSE	0.749671	0.749671
10:13	gsb-n	0.750125	5.064506312	892	1	10	10	will	5up	0	0	FALSE	0.750125	0.750125
8:15	dpn	0.750501	5.063920699	892	1	10	10	will	5up	0	0	FALSE	0.750501	0.750501
7:20	CG2889	0.75087	5.06334622	892	1	10	10	will	5up	0	0	FALSE	0.75087	0.75087
5:16	disco	0.751004	5.063137049	892	1	10	10	will	5up	0	0	FALSE	0.751004	0.751004
8:21	CG17181	0.753332	5.059497119	892	1	10	10	will	5up	0	0	FALSE	0.753332	0.753332
15:17	CkII&agr;-i1	0.754164	5.058193097	892	1	10	10	will	5up	0	0	FALSE	0.754164	0.754164
14:11	ase	0.759106	5.050392385	892	1	10	10	will	5up	0	0	FALSE	0.759106	0.759106
11:04	CG8092	0.764565	5.041673325	892	1	10	10	will	5up	0	0	FALSE	0.764565	0.764565
9:10	dwg	0.771399	5.030599197	892	1	10	10	will	5up	0	0	FALSE	0.771399	0.771399
15:00	CG4282	0.771498	5.030437583	892	1	10	10	will	5up	0	0	FALSE	0.771498	0.771498
11:06	CG31666	0.774686	5.025205931	892	1	10	10	will	5up	0	0	FALSE	0.774686	0.774686
2:21	dimm	0.779086	5.017916777	892	1	10	10	will	5up	0	0	FALSE	0.779086	0.779086
10:14	CG13123	0.785234	5.007592602	892	1	10	10	will	5up	0	0	FALSE	0.785234	0.785234
7:11	wdn	0.789794	4.999823505	892	1	10	10	will	5up	0	0	FALSE	0.789794	0.789794
13:13	lid	0.791276	4.997276161	892	1	10	10	will	5up	0	0	FALSE	0.791276	0.791276
4:13	CG3891	0.793084	4.994156257	892	1	10	10	will	5up	0	0	FALSE	0.793084	0.793084
1:06	dmrt99B	0.794344	4.991970925	892	1	10	10	will	5up	0	0	FALSE	0.794344	0.794344
8:22	Xbp1	0.795334	4.990249638	892	1	10	10	will	5up	0	0	FALSE	0.795334	0.795334
9:06	CG11971	0.79569	4.98962899	892	1	10	10	will	5up	0	0	FALSE	0.79569	0.79569
2:15	CG14962	0.801805	4.978868797	892	1	10	10	will	5up	0	0	FALSE	0.801805	0.801805
12:10	CG15436	0.81498	4.954982546	892	1	10	10	will	5up	0	0	FALSE	0.81498	0.81498
5:19	CTCF	0.816344	4.952449442	892	1	10	10	will	5up	0	0	FALSE	0.816344	0.816344
12:08	sc	0.820044	4.945521301	892	1	10	10	will	5up	0	0	FALSE	0.820044	0.820044
14:07	Smox	0.821801	4.942200373	892	1	10	10	will	5up	0	0	FALSE	0.821801	0.821801
4:03	Six4	0.822161	4.94151637	892	1	10	10	will	5up	0	0	FALSE	0.822161	0.822161
6:20	fd96Cb	0.82274	4.940415908	892	1	10	10	will	5up	0	0	FALSE	0.82274	0.82274
14:10	Poxm	0.822941	4.94003376	892	1	10	10	will	5up	0	0	FALSE	0.822941	0.822941
3:19	CG13624	0.825078	4.935949914	892	1	10	10	will	5up	0	0	FALSE	0.825078	0.825078
4:19	al	0.829234	4.927914942	892	1	10	10	will	5up	0	0	FALSE	0.829234	0.829234
12:23	Cf2	0.830231	4.925969015	892	1	10	10	will	5up	0	0	FALSE	0.830231	0.830231
2:03	CG4360	0.830452	4.925536945	892	1	10	10	will	5up	0	0	FALSE	0.830452	0.830452
14:09	grn	0.830607	4.925233756	892	1	10	10	will	5up	0	0	FALSE	0.830607	0.830607
0:08	maf-S	0.837114	4.912329267	892	1	10	10	will	5up	0	0	FALSE	0.837114	0.837114
7:17	crol	0.837158	4.91224025	892	1	10	10	will	5up	0	0	FALSE	0.837158	0.837158
13:04	CG31365	0.840399	4.905686826	892	1	10	10	will	5up	0	0	FALSE	0.840399	0.840399
10:15	slbo	0.840455	4.905573391	892	1	10	10	will	5up	0	0	FALSE	0.840455	0.840455
10:11	CG10147	0.844351	4.89757763	892	1	10	10	will	5up	0	0	FALSE	0.844351	0.844351
3:11	GATAe	0.847302	4.891431836	892	1	10	10	will	5up	0	0	FALSE	0.847302	0.847302
1:04	Ptx1	0.852551	4.880304046	892	1	10	10	will	5up	0	0	FALSE	0.852551	0.852551
4:22	ct	0.853307	4.878680731	892	1	10	10	will	5up	0	0	FALSE	0.853307	0.853307
7:15	EcR	0.8549	4.875238813	892	1	10	10	will	5up	0	0	FALSE	0.8549	0.8549
8:23	CG16899	0.863392	4.856449048	892	1	10	10	will	5up	0	0	FALSE	0.863392	0.863392
8:02	svp	0.867395	4.847313626	892	1	10	10	will	5up	0	0	FALSE	0.867395	0.867395
14:14	fd96Ca	0.868558	4.84462492	892	1	10	10	will	5up	0	0	FALSE	0.868558	0.868558
12:11	CG17829	0.873909	4.832033132	892	1	10	10	will	5up	0	0	FALSE	0.873909	0.873909
12:15	ap	0.874943	4.829557582	892	1	10	10	will	5up	0	0	FALSE	0.874943	0.874943
1:18	Trl	0.878103	4.821901775	892	1	10	10	will	5up	0	0	FALSE	0.878103	0.878103
6:03	CG17328	0.878226	4.821601479	892	1	10	10	will	5up	0	0	FALSE	0.878226	0.878226
1:07	caup	0.895683	4.776526106	892	1	10	10	will	5up	0	0	FALSE	0.895683	0.895683
12:19	wek	0.897958	4.770261753	892	1	10	10	will	5up	0	0	FALSE	0.897958	0.897958
13:14	Ets96B	0.899247	4.76666672	892	1	10	10	will	5up	0	0	FALSE	0.899247	0.899247
14:17	ems	0.901099	4.761442854	892	1	10	10	will	5up	0	0	FALSE	0.901099	0.901099
14:18	eg	0.905145	4.749775254	892	1	10	10	will	5up	0	0	FALSE	0.905145	0.905145
13:06	CG6654	0.90529	4.749348582	892	1	10	10	will	5up	0	0	FALSE	0.90529	0.90529
7:22	Mnt	0.917147	4.712842264	892	1	10	10	will	5up	0	0	FALSE	0.917147	0.917147
13:19	Su(var)205	0.918544	4.708289501	892	1	10	10	will	5up	0	0	FALSE	0.918544	0.918544
9:03	CG10669	0.922566	4.694840855	892	1	10	10	will	5up	0	0	FALSE	0.922566	0.922566
10:03	Hr46	0.976331	4.417606481	892	1	10	10	will	5up	0	0	FALSE	0.976331	0.976331
12:03	CG13296	0.979804	4.384746985	892	1	10	10	will	5up	0	0	FALSE	0.979804	0.979804
5:22	Sox21b	0.98526	4.321808376	892	1	10	10	will	5up	0	0	FALSE	0.98526	0.98526
11:22	lab	0.990244	4.243393986	892	1	10	10	will	5up	0	0	FALSE	0.990244	0.990244
7:04	SoxN	0.996213	4.077809612	892	1	10	10	will	5up	0	0	FALSE	0.996213	0.996213
11:00	CG3075	0.99706	4.036307667	892	1	10	10	will	5up	0	0	FALSE	0.99706	0.99706
3:04	CG14655	3.40E-05	8.588790542	892	1	20	7	will	5up	1	0	FALSE	3.40E-05	3.40E-05
12:16	ro	7.30E-05	8.443968196	892	1	20	7	will	5up	0	0	FALSE	7.30E-05	7.30E-05
6:09	Gsc	0.00221	7.708838964	892	1	20	7	will	5up	0	0	FALSE	0.00221	0.00221
6:11	CG17806	0.00231	7.697865301	892	1	20	7	will	5up	0	0	FALSE	0.00231	0.00231
4:01	ind	0.003454	7.596381958	892	1	20	7	will	5up	0	0	FALSE	0.003454	0.003454
8:14	CG11085	0.003613	7.584781227	892	1	20	7	will	5up	0	0	FALSE	0.003613	0.003613
9:18	Hr78	0.003633	7.583371747	892	1	20	7	will	5up	0	0	FALSE	0.003633	0.003633
1:08	HGTX	0.005155	7.491189483	892	1	20	7	will	5up	0	0	FALSE	0.005155	0.005155
4:02	HLHm&ggr;	0.005745	7.461919623	892	1	20	7	will	5up	0	0	FALSE	0.005745	0.005745
7:23	retn	0.006768	7.416952622	892	1	20	7	will	5up	0	0	FALSE	0.006768	0.006768
6:07	CG9797	0.008502	7.352958553	892	1	20	7	will	5up	0	0	FALSE	0.008502	0.008502
0:13	CG17186	0.026199	7.007266031	892	1	20	7	will	5up	0	0	FALSE	0.026199	0.026199
1:17	dm	0.027388	6.992419902	892	1	20	7	will	5up	0	0	FALSE	0.027388	0.027388
1:01	CG12942	0.02975	6.964427922	892	1	20	7	will	5up	0	0	FALSE	0.02975	0.02975
8:04	BEAF-32	0.031471	6.945180854	892	1	20	7	will	5up	0	0	FALSE	0.031471	0.031471
3:05	CG3136	0.035008	6.90820108	892	1	20	7	will	5up	1	0	FALSE	0.035008	0.035008
10:01	CG10959	0.042763	6.836771803	892	1	20	7	will	5up	0	0	FALSE	0.042763	0.042763
7:16	sob	0.043496	6.830573943	892	1	20	7	will	5up	0	0	FALSE	0.043496	0.043496
9:19	CG31612	0.069623	6.650390966	892	1	20	7	will	5up	0	0	FALSE	0.069623	0.069623
1:05	CG8765	0.07754	6.606451322	892	1	20	7	will	5up	0	0	FALSE	0.07754	0.07754
2:13	ATbp	0.081849	6.583956388	892	1	20	7	will	5up	0	0	FALSE	0.081849	0.081849
5:03	NfI	0.082212	6.582103708	892	1	20	7	will	5up	1	0	FALSE	0.082212	0.082212
6:21	cad	0.084921	6.568455526	892	1	20	7	will	5up	0	0	FALSE	0.084921	0.084921
9:12	az2	0.087582	6.555372021	892	1	20	7	will	5up	0	0	FALSE	0.087582	0.087582
6:22	otp	0.096453	6.513770938	892	1	20	7	will	5up	0	0	FALSE	0.096453	0.096453
15:05	CG33695	0.099684	6.499317796	892	1	20	7	will	5up	0	0	FALSE	0.099684	0.099684
0:01	exd	0.100946	6.493769957	892	1	20	7	will	5up	0	0	FALSE	0.100946	0.100946
0:06	CG18619	0.104603	6.477962228	892	1	20	7	will	5up	0	0	FALSE	0.104603	0.104603
12:01	CG10949	0.106526	6.469813127	892	1	20	7	will	5up	0	0	FALSE	0.106526	0.106526
5:01	CG8944	0.114804	6.435882931	892	1	20	7	will	5up	0	0	FALSE	0.114804	0.114804
4:14	HLH54F	0.123392	6.402478863	892	1	20	7	will	5up	0	0	FALSE	0.123392	0.123392
3:10	cnc	0.140141	6.341735629	892	1	20	7	will	5up	0	0	FALSE	0.140141	0.140141
7:12	CG1602	0.14032	6.341113586	892	1	20	7	will	5up	0	0	FALSE	0.14032	0.14032
8:07	bsh	0.14494	6.325251737	892	1	20	7	will	5up	0	0	FALSE	0.14494	0.14494
7:09	lmd	0.145736	6.322556077	892	1	20	7	will	5up	0	0	FALSE	0.145736	0.145736
12:00	CG33213	0.150499	6.306614574	892	1	20	7	will	5up	0	0	FALSE	0.150499	0.150499
6:18	Pdp1	0.155691	6.2896159	892	1	20	7	will	5up	0	0	FALSE	0.155691	0.155691
1:00	croc	0.156811	6.285998959	892	1	20	7	will	5up	0	0	FALSE	0.156811	0.156811
5:18	grau	0.159035	6.278865336	892	1	20	7	will	5up	0	0	FALSE	0.159035	0.159035
13:11	CG5591	0.16776	6.251492041	892	1	20	7	will	5up	0	0	FALSE	0.16776	0.16776
5:15	E2f	0.172548	6.236859995	892	1	20	7	will	5up	0	0	FALSE	0.172548	0.172548
14:01	apt	0.190724	6.183540484	892	1	20	7	will	5up	0	0	FALSE	0.190724	0.190724
4:09	CG4730	0.191398	6.18162669	892	1	20	7	will	5up	0	0	FALSE	0.191398	0.191398
0:05	CG14711	0.192436	6.178683444	892	1	20	7	will	5up	0	0	FALSE	0.192436	0.192436
15:09	Lhr	0.205692	6.141936999	892	1	20	7	will	5up	0	0	FALSE	0.205692	0.205692
4:15	Lag1	0.205813	6.141608402	892	1	20	7	will	5up	0	0	FALSE	0.205813	0.205813
0:10	CG31460	0.208298	6.134882342	892	1	20	7	will	5up	0	0	FALSE	0.208298	0.208298
5:06	gl	0.208649	6.133935922	892	1	20	7	will	5up	0	0	FALSE	0.208649	0.208649
8:09	CG7357	0.212359	6.12398795	892	1	20	7	will	5up	0	0	FALSE	0.212359	0.212359
1:09	CG9139	0.216717	6.112434788	892	1	20	7	will	5up	0	0	FALSE	0.216717	0.216717
8:12	CG11617	0.22382	6.093884732	892	1	20	7	will	5up	0	0	FALSE	0.22382	0.22382
5:09	D19B	0.225812	6.08874395	892	1	20	7	will	5up	0	0	FALSE	0.225812	0.225812
3:17	CG12029	0.232439	6.071818841	892	1	20	7	will	5up	0	0	FALSE	0.232439	0.232439
5:17	Hr39	0.234799	6.065857942	892	1	20	7	will	5up	0	0	FALSE	0.234799	0.234799
3:06	CG10348	0.24572	6.038690334	892	1	20	7	will	5up	0	0	FALSE	0.24572	0.24572
11:21	CG7839	0.246574	6.036592938	892	1	20	7	will	5up	0	0	FALSE	0.246574	0.246574
0:14	Hesr	0.258905	6.006738356	892	1	20	7	will	5up	0	0	FALSE	0.258905	0.258905
3:09	bowl	0.262936	5.997139633	892	1	20	7	will	5up	0	0	FALSE	0.262936	0.262936
7:05	Kr-h1	0.263322	5.996225024	892	1	20	7	will	5up	0	0	FALSE	0.263322	0.263322
6:16	sage	0.269485	5.981704906	892	1	20	7	will	5up	0	0	FALSE	0.269485	0.269485
0:09	CG6930	0.269785	5.981003186	892	1	20	7	will	5up	0	0	FALSE	0.269785	0.269785
14:00	Sry-&bgr;	0.274008	5.971156088	892	1	20	7	will	5up	0	0	FALSE	0.274008	0.274008
9:14	Su(H)	0.279089	5.959406717	892	1	20	7	will	5up	0	0	FALSE	0.279089	0.279089
3:14	CG3281	0.2863	5.942907341	892	1	20	7	will	5up	0	0	FALSE	0.2863	0.2863
5:10	CG1832	0.286852	5.941653384	892	1	20	7	will	5up	0	0	FALSE	0.286852	0.286852
10:00	Aef1	0.291602	5.930900966	892	1	20	7	will	5up	0	0	FALSE	0.291602	0.291602
6:17	Poxn	0.29612	5.920751819	892	1	20	7	will	5up	0	0	FALSE	0.29612	0.29612
1:12	CG10274	0.296828	5.919167622	892	1	20	7	will	5up	0	0	FALSE	0.296828	0.296828
1:16	Dr	0.302176	5.907258453	892	1	20	7	will	5up	0	0	FALSE	0.302176	0.302176
3:00	Su(var)2-10	0.30423	5.902708633	892	1	20	7	will	5up	0	0	FALSE	0.30423	0.30423
4:20	bigmax	0.305431	5.900054999	892	1	20	7	will	5up	0	0	FALSE	0.305431	0.305431
9:00	CG17803	0.307228	5.89609407	892	1	20	7	will	5up	0	0	FALSE	0.307228	0.307228
9:04	CG12391	0.314585	5.879979624	892	1	20	7	will	5up	0	0	FALSE	0.314585	0.314585
5:02	elB	0.320528	5.867078897	892	1	20	7	will	5up	0	0	FALSE	0.320528	0.320528
4:05	odd	0.321069	5.86590938	892	1	20	7	will	5up	0	0	FALSE	0.321069	0.321069
15:16	CG4707	0.321951	5.864003753	892	1	20	7	will	5up	0	0	FALSE	0.321951	0.321951
1:13	lola	0.322942	5.861867905	892	1	20	7	will	5up	0	0	FALSE	0.322942	0.322942
6:08	Optix	0.329786	5.847178584	892	1	20	7	will	5up	0	0	FALSE	0.329786	0.329786
12:13	Doc2	0.334841	5.83640846	892	1	20	7	will	5up	0	0	FALSE	0.334841	0.334841
6:14	hth	0.339338	5.82688231	892	1	20	7	will	5up	0	0	FALSE	0.339338	0.339338
7:21	CG2202	0.339467	5.826607832	892	1	20	7	will	5up	0	0	FALSE	0.339467	0.339467
9:13	Rel	0.341086	5.823190122	892	1	20	7	will	5up	0	0	FALSE	0.341086	0.341086
9:16	CG2116	0.353447	5.797293447	892	1	20	7	will	5up	0	0	FALSE	0.353447	0.353447
2:12	bun	0.356362	5.791235414	892	1	20	7	will	5up	0	0	FALSE	0.356362	0.356362
6:01	ftz	0.358018	5.78780157	892	1	20	7	will	5up	0	0	FALSE	0.358018	0.358018
2:02	CG15696	0.364265	5.774895689	892	1	20	7	will	5up	0	0	FALSE	0.364265	0.364265
5:08	CG9215	0.375994	5.750860164	892	1	20	7	will	5up	0	0	FALSE	0.375994	0.375994
4:22	ct	0.379214	5.744304561	892	1	20	7	will	5up	0	0	FALSE	0.379214	0.379214
5:05	bbx	0.384728	5.7331175	892	1	20	7	will	5up	0	0	FALSE	0.384728	0.384728
3:18	toy	0.385662	5.731227586	892	1	20	7	will	5up	0	0	FALSE	0.385662	0.385662
3:12	noc	0.387211	5.728094633	892	1	20	7	will	5up	0	0	FALSE	0.387211	0.387211
2:08	cato	0.405376	5.691622103	892	1	20	7	will	5up	0	0	FALSE	0.405376	0.405376
2:17	CG10267	0.406462	5.689455747	892	1	20	7	will	5up	0	0	FALSE	0.406462	0.406462
15:04	H15	0.407509	5.687367193	892	1	20	7	will	5up	0	0	FALSE	0.407509	0.407509
12:02	CG31441	0.408852	5.684692069	892	1	20	7	will	5up	0	0	FALSE	0.408852	0.408852
3:08	CG7368	0.409089	5.684219095	892	1	20	7	will	5up	0	0	FALSE	0.409089	0.409089
15:12	phol	0.419984	5.66259048	892	1	20	7	will	5up	0	0	FALSE	0.419984	0.419984
6:00	l(1)sc	0.420182	5.662197911	892	1	20	7	will	5up	0	0	FALSE	0.420182	0.420182
2:16	HLHm&bgr;	0.420442	5.661683966	892	1	20	7	will	5up	0	0	FALSE	0.420442	0.420442
8:21	CG17181	0.421046	5.66048809	892	1	20	7	will	5up	0	0	FALSE	0.421046	0.421046
6:02	Ets65A	0.421487	5.659615745	892	1	20	7	will	5up	0	0	FALSE	0.421487	0.421487
0:16	grh	0.425142	5.652393763	892	1	20	7	will	5up	0	0	FALSE	0.425142	0.425142
9:07	su(Hw)	0.426417	5.649877212	892	1	20	7	will	5up	0	0	FALSE	0.426417	0.426417
4:12	CG4318	0.426649	5.649419867	892	1	20	7	will	5up	0	0	FALSE	0.426649	0.426649
5:00	wor	0.432972	5.636962242	892	1	20	7	will	5up	0	0	FALSE	0.432972	0.432972
15:13	MBD-like	0.45582	5.592208199	892	1	20	7	will	5up	0	0	FALSE	0.45582	0.45582
7:11	wdn	0.458583	5.586817986	892	1	20	7	will	5up	0	0	FALSE	0.458583	0.458583
15:18	bin	0.463199	5.577821544	892	1	20	7	will	5up	0	0	FALSE	0.463199	0.463199
8:19	CG17802	0.464739	5.574822546	892	1	20	7	will	5up	0	0	FALSE	0.464739	0.464739
13:00	CG6254	0.465417	5.573503121	892	1	20	7	will	5up	0	0	FALSE	0.465417	0.465417
3:22	kay	0.465563	5.57321918	892	1	20	7	will	5up	0	0	FALSE	0.465563	0.465563
4:08	HLHm3	0.468605	5.567299074	892	1	20	7	will	5up	0	0	FALSE	0.468605	0.468605
2:09	CG10654	0.469065	5.566404937	892	1	20	7	will	5up	0	0	FALSE	0.469065	0.469065
5:04	en	0.471171	5.562307435	892	1	20	7	will	5up	0	0	FALSE	0.471171	0.471171
4:06	CG12071	0.473596	5.557593559	892	1	20	7	will	5up	0	0	FALSE	0.473596	0.473596
3:02	exex	0.474353	5.556122584	892	1	20	7	will	5up	0	0	FALSE	0.474353	0.474353
11:08	CG8301	0.476362	5.552219532	892	1	20	7	will	5up	0	0	FALSE	0.476362	0.476362
12:21	CG6276	0.488546	5.528564733	892	1	20	7	will	5up	0	0	FALSE	0.488546	0.488546
4:13	CG3891	0.494601	5.516817806	892	1	20	7	will	5up	0	0	FALSE	0.494601	0.494601
4:23	pan	0.496194	5.513727884	892	1	20	7	will	5up	0	0	FALSE	0.496194	0.496194
15:02	Myb	0.497695	5.510817561	892	1	20	7	will	5up	0	0	FALSE	0.497695	0.497695
0:00	drm	0.499109	5.508074097	892	1	20	7	will	5up	0	0	FALSE	0.499109	0.499109
7:10	inv	0.501116	5.504181564	892	1	20	7	will	5up	0	0	FALSE	0.501116	0.501116
7:14	CG10366	0.507796	5.491226229	892	1	20	7	will	5up	0	0	FALSE	0.507796	0.507796
15:01	HP1c	0.509944	5.487059546	892	1	20	7	will	5up	0	0	FALSE	0.509944	0.509944
7:06	Deaf1	0.510603	5.485780571	892	1	20	7	will	5up	0	0	FALSE	0.510603	0.510603
5:12	CG30443	0.512489	5.482121066	892	1	20	7	will	5up	0	0	FALSE	0.512489	0.512489
4:04	Bgb	0.515274	5.476717335	892	1	20	7	will	5up	1	0	FALSE	0.515274	0.515274
0:07	CG3847	0.529334	5.449404288	892	1	20	7	will	5up	0	0	FALSE	0.529334	0.529334
9:02	CG2808	0.531123	5.445924617	892	1	20	7	will	5up	0	0	FALSE	0.531123	0.531123
4:10	Oli	0.532149	5.443927301	892	1	20	7	will	5up	0	0	FALSE	0.532149	0.532149
15:10	Dek	0.542315	5.42412481	892	1	20	7	will	5up	0	0	FALSE	0.542315	0.542315
7:02	CG8388	0.552492	5.404245999	892	1	20	7	will	5up	0	0	FALSE	0.552492	0.552492
1:10	CG17568	0.559349	5.390814897	892	1	20	7	will	5up	0	0	FALSE	0.559349	0.559349
4:18	CG8359	0.560333	5.388884707	892	1	20	7	will	5up	0	0	FALSE	0.560333	0.560333
10:04	Bteb2	0.575153	5.35971811	892	1	20	7	will	5up	0	0	FALSE	0.575153	0.575153
15:17	CkII&agr;-i1	0.577012	5.356046292	892	1	20	7	will	5up	0	0	FALSE	0.577012	0.577012
2:00	HLHm5	0.583084	5.344025688	892	1	20	7	will	5up	0	0	FALSE	0.583084	0.583084
3:15	CG5204	0.584352	5.341510519	892	1	20	7	will	5up	0	0	FALSE	0.584352	0.584352
8:18	hkb	0.585047	5.340133014	892	1	20	7	will	5up	0	0	FALSE	0.585047	0.585047
15:11	CG6470	0.587278	5.335702106	892	1	20	7	will	5up	0	0	FALSE	0.587278	0.587278
4:16	Fer1	0.593378	5.323557956	892	1	20	7	will	5up	0	0	FALSE	0.593378	0.593378
10:21	Mad	0.600435	5.309452941	892	1	20	7	will	5up	0	0	FALSE	0.600435	0.600435
8:03	CG6854	0.603736	5.30283233	892	1	20	7	will	5up	0	0	FALSE	0.603736	0.603736
11:06	CG31666	0.611206	5.287795715	892	1	20	7	will	5up	0	0	FALSE	0.611206	0.611206
8:13	CG2678	0.615691	5.278727935	892	1	20	7	will	5up	0	0	FALSE	0.615691	0.615691
8:08	CrebB-17A	0.617721	5.274613213	892	1	20	7	will	5up	0	0	FALSE	0.617721	0.617721
6:12	CG15710	0.623998	5.261849741	892	1	20	7	will	5up	0	0	FALSE	0.623998	0.623998
6:15	Doc3	0.634123	5.241116733	892	1	20	7	will	5up	0	0	FALSE	0.634123	0.634123
3:03	CG12299	0.634144	5.24107469	892	1	20	7	will	5up	1	0	FALSE	0.634144	0.634144
10:13	gsb-n	0.637609	5.233936261	892	1	20	7	will	5up	0	0	FALSE	0.637609	0.637609
4:11	tap	0.643014	5.222754075	892	1	20	7	will	5up	0	0	FALSE	0.643014	0.643014
12:20	YL-1	0.649119	5.210052594	892	1	20	7	will	5up	0	0	FALSE	0.649119	0.649119
0:20	HLH4C	0.654415	5.198968366	892	1	20	7	will	5up	0	0	FALSE	0.654415	0.654415
0:03	CG9418	0.667183	5.171979657	892	1	20	7	will	5up	0	0	FALSE	0.667183	0.667183
2:06	HLHm7	0.667319	5.171691186	892	1	20	7	will	5up	0	0	FALSE	0.667319	0.667319
2:10	sisA	0.66866	5.168832525	892	1	20	7	will	5up	0	0	FALSE	0.66866	0.66866
2:05	p53	0.670259	5.165419135	892	1	20	7	will	5up	0	0	FALSE	0.670259	0.670259
12:18	CG11723	0.67156	5.162635033	892	1	20	7	will	5up	0	0	FALSE	0.67156	0.67156
6:10	CG11294	0.672097	5.161485383	892	1	20	7	will	5up	0	0	FALSE	0.672097	0.672097
8:15	dpn	0.672347	5.160949968	892	1	20	7	will	5up	0	0	FALSE	0.672347	0.672347
6:20	fd96Cb	0.674791	5.155706101	892	1	20	7	will	5up	0	0	FALSE	0.674791	0.674791
14:02	CG17912	0.6763	5.152458811	892	1	20	7	will	5up	0	0	FALSE	0.6763	0.6763
7:07	CG30420	0.678681	5.147325428	892	1	20	7	will	5up	0	0	FALSE	0.678681	0.678681
9:10	dwg	0.681013	5.142280429	892	1	20	7	will	5up	0	0	FALSE	0.681013	0.681013
11:16	foxo	0.681247	5.141772978	892	1	20	7	will	5up	0	0	FALSE	0.681247	0.681247
8:00	CG17385	0.683749	5.136342324	892	1	20	7	will	5up	0	0	FALSE	0.683749	0.683749
2:18	Fer3	0.699761	5.101132693	892	1	20	7	will	5up	0	0	FALSE	0.699761	0.699761
0:08	maf-S	0.699993	5.100617132	892	1	20	7	will	5up	0	0	FALSE	0.699993	0.699993
5:16	disco	0.705158	5.089078406	892	1	20	7	will	5up	0	0	FALSE	0.705158	0.705158
15:07	CG11317	0.711884	5.073911257	892	1	20	7	will	5up	0	0	FALSE	0.711884	0.711884
14:04	CG1621	0.715435	5.065834866	892	1	20	7	will	5up	0	0	FALSE	0.715435	0.715435
14:22	HLH3B	0.715836	5.064921733	892	1	20	7	will	5up	0	0	FALSE	0.715836	0.715836
2:15	CG14962	0.716212	5.064062901	892	1	20	7	will	5up	0	0	FALSE	0.716212	0.716212
4:17	CG9609	0.726499	5.04036135	892	1	20	7	will	5up	0	0	FALSE	0.726499	0.726499
0:18	CG12744	0.728519	5.035654155	892	1	20	7	will	5up	0	0	FALSE	0.728519	0.728519
11:09	MBD-R2	0.730646	5.030680512	892	1	20	7	will	5up	0	0	FALSE	0.730646	0.730646
11:12	repo	0.732177	5.027090186	892	1	20	7	will	5up	0	0	FALSE	0.732177	0.732177
11:14	CG6689	0.734084	5.022600629	892	1	20	7	will	5up	0	0	FALSE	0.734084	0.734084
8:06	CG7691	0.735225	5.019907537	892	1	20	7	will	5up	0	0	FALSE	0.735225	0.735225
1:19	jumu	0.738413	5.012349722	892	1	20	7	will	5up	0	0	FALSE	0.738413	0.738413
13:06	CG6654	0.740085	5.008366263	892	1	20	7	will	5up	0	0	FALSE	0.740085	0.740085
12:10	CG15436	0.745798	4.994657873	892	1	20	7	will	5up	0	0	FALSE	0.745798	0.745798
8:16	Antp	0.747058	4.991614809	892	1	20	7	will	5up	0	0	FALSE	0.747058	0.747058
9:06	CG11971	0.749932	4.984638929	892	1	20	7	will	5up	0	0	FALSE	0.749932	0.749932
8:11	Sry-&dgr;	0.760218	4.959315449	892	1	20	7	will	5up	0	0	FALSE	0.760218	0.760218
8:10	Jra	0.762636	4.953277403	892	1	20	7	will	5up	0	0	FALSE	0.762636	0.762636
12:17	nerfin-1	0.762835	4.952777914	892	1	20	7	will	5up	0	0	FALSE	0.762835	0.762835
8:22	Xbp1	0.768504	4.938483097	892	1	20	7	will	5up	0	0	FALSE	0.768504	0.768504
2:03	CG4360	0.769231	4.936635935	892	1	20	7	will	5up	0	0	FALSE	0.769231	0.769231
15:23	CG9890	0.774226	4.923853837	892	1	20	7	will	5up	0	0	FALSE	0.774226	0.774226
15:06	rib	0.77538	4.92087798	892	1	20	7	will	5up	0	0	FALSE	0.77538	0.77538
14:08	CG8145	0.776158	4.918865219	892	1	20	7	will	5up	0	0	FALSE	0.776158	0.776158
10:02	CG15514	0.781156	4.905850754	892	1	20	7	will	5up	0	0	FALSE	0.781156	0.781156
10:14	CG13123	0.785665	4.893961166	892	1	20	7	will	5up	0	0	FALSE	0.785665	0.785665
7:20	CG2889	0.789347	4.884145616	892	1	20	7	will	5up	0	0	FALSE	0.789347	0.789347
8:02	svp	0.808721	4.830730288	892	1	20	7	will	5up	0	0	FALSE	0.808721	0.808721
10:10	slp1	0.808853	4.830355847	892	1	20	7	will	5up	0	0	FALSE	0.808853	0.808853
1:02	usp	0.809166	4.829464044	892	1	20	7	will	5up	0	0	FALSE	0.809166	0.809166
10:20	h	0.81014	4.826691315	892	1	20	7	will	5up	0	0	FALSE	0.81014	0.81014
8:05	kni	0.811074	4.82402237	892	1	20	7	will	5up	0	0	FALSE	0.811074	0.811074
10:12	CG3995	0.811242	4.823540878	892	1	20	7	will	5up	0	0	FALSE	0.811242	0.811242
11:18	CG12605	0.813697	4.816485576	892	1	20	7	will	5up	0	0	FALSE	0.813697	0.813697
3:23	Stat92E	0.813733	4.8163804	892	1	20	7	will	5up	0	0	FALSE	0.813733	0.813733
15:20	CG3726	0.814435	4.81435422	892	1	20	7	will	5up	0	0	FALSE	0.814435	0.814435
7:17	crol	0.814585	4.813919356	892	1	20	7	will	5up	0	0	FALSE	0.814585	0.814585
10:03	Hr46	0.819226	4.80037751	892	1	20	7	will	5up	0	0	FALSE	0.819226	0.819226
5:23	CG10321	0.822557	4.790524756	892	1	20	7	will	5up	0	0	FALSE	0.822557	0.822557
15:15	CG6769	0.826625	4.77833196	892	1	20	7	will	5up	0	0	FALSE	0.826625	0.826625
14:13	her	0.827735	4.77497607	892	1	20	7	will	5up	0	0	FALSE	0.827735	0.827735
9:23	Z4	0.830735	4.765828844	892	1	20	7	will	5up	0	0	FALSE	0.830735	0.830735
1:07	caup	0.833103	4.758535587	892	1	20	7	will	5up	0	0	FALSE	0.833103	0.833103
10:17	bs	0.833695	4.756701616	892	1	20	7	will	5up	0	0	FALSE	0.833695	0.833695
3:19	CG13624	0.836415	4.74821976	892	1	20	7	will	5up	0	0	FALSE	0.836415	0.836415
7:15	EcR	0.839959	4.737032198	892	1	20	7	will	5up	0	0	FALSE	0.839959	0.839959
10:18	abd-A	0.849495	4.706098119	892	1	20	7	will	5up	0	0	FALSE	0.849495	0.849495
11:10	CG31670	0.851882	4.698152162	892	1	20	7	will	5up	0	0	FALSE	0.851882	0.851882
11:11	stc	0.860832	4.667571476	892	1	20	7	will	5up	0	0	FALSE	0.860832	0.860832
7:13	Rx	0.862412	4.662036456	892	1	20	7	will	5up	0	0	FALSE	0.862412	0.862412
12:04	CG17801	0.863838	4.657000985	892	1	20	7	will	5up	0	0	FALSE	0.863838	0.863838
8:23	CG16899	0.865784	4.650074261	892	1	20	7	will	5up	0	0	FALSE	0.865784	0.865784
13:23	Trf	0.86899	4.63850658	892	1	20	7	will	5up	0	0	FALSE	0.86899	0.86899
11:19	CG1233	0.869278	4.637456546	892	1	20	7	will	5up	0	0	FALSE	0.869278	0.869278
13:21	CG17361	0.873577	4.621612908	892	1	20	7	will	5up	0	0	FALSE	0.873577	0.873577
5:19	CTCF	0.873724	4.621063137	892	1	20	7	will	5up	0	0	FALSE	0.873724	0.873724
1:23	Hr96	0.875019	4.616212682	892	1	20	7	will	5up	0	0	FALSE	0.875019	0.875019
10:07	CG31388	0.876797	4.60949506	892	1	20	7	will	5up	0	0	FALSE	0.876797	0.876797
11:04	CG8092	0.877335	4.607448894	892	1	20	7	will	5up	0	0	FALSE	0.877335	0.877335
13:09	CG1845	0.88741	4.567911041	892	1	20	7	will	5up	0	0	FALSE	0.88741	0.88741
14:12	E2f2	0.893516	4.542705949	892	1	20	7	will	5up	0	0	FALSE	0.893516	0.893516
9:03	CG10669	0.894269	4.53952481	892	1	20	7	will	5up	0	0	FALSE	0.894269	0.894269
1:04	Ptx1	0.90116	4.509633304	892	1	20	7	will	5up	0	0	FALSE	0.90116	0.90116
15:22	pita	0.902812	4.502242241	892	1	20	7	will	5up	0	0	FALSE	0.902812	0.902812
13:04	CG31365	0.90863	4.475452377	892	1	20	7	will	5up	0	0	FALSE	0.90863	0.90863
6:03	CG17328	0.924478	4.395379218	892	1	20	7	will	5up	0	0	FALSE	0.924478	0.924478
4:19	al	0.927767	4.37719509	892	1	20	7	will	5up	0	0	FALSE	0.927767	0.927767
11:20	ey	0.930457	4.361838221	892	1	20	7	will	5up	0	0	FALSE	0.930457	0.930457
14:19	CG2712	0.934427	4.338323864	892	1	20	7	will	5up	0	0	FALSE	0.934427	0.934427
13:18	ttk	0.939306	4.307857755	892	1	20	7	will	5up	0	0	FALSE	0.939306	0.939306
14:03	ERR	0.942459	4.287133183	892	1	20	7	will	5up	0	0	FALSE	0.942459	0.942459
12:05	tup	0.944601	4.27253804	892	1	20	7	will	5up	0	0	FALSE	0.944601	0.944601
12:15	ap	0.947113	4.254848308	892	1	20	7	will	5up	0	0	FALSE	0.947113	0.947113
6:23	unc-4	0.966758	4.086436683	892	1	20	7	will	5up	0	0	FALSE	0.966758	0.966758
14:09	grn	0.969941	4.051782911	892	1	20	7	will	5up	0	0	FALSE	0.969941	0.969941
14:15	bcd	0.980933	3.902087048	892	1	20	7	will	5up	0	0	FALSE	0.980933	0.980933
12:07	CG2129	0.981729	3.888593863	892	1	20	7	will	5up	0	0	FALSE	0.981729	0.981729
12:03	CG13296	0.99297	3.606259261	892	1	20	7	will	5up	0	0	FALSE	0.99297	0.99297
13:19	Su(var)205	0.997817	3.300829017	892	1	20	7	will	5up	0	0	FALSE	0.997817	0.997817
3:04	CG14655	0.000175	8.581884902	892	1	20	10	will	5up	1	0	FALSE	0.000175	0.000175
12:16	ro	0.000322	8.437693352	892	1	20	10	will	5up	0	0	FALSE	0.000322	0.000322
6:09	Gsc	0.0055	7.665541871	892	1	20	10	will	5up	0	0	FALSE	0.0055	0.0055
6:11	CG17806	0.005663	7.656456107	892	1	20	10	will	5up	0	0	FALSE	0.005663	0.005663
4:01	ind	0.008186	7.539327008	892	1	20	10	will	5up	0	0	FALSE	0.008186	0.008186
9:18	Hr78	0.008359	7.532527546	892	1	20	10	will	5up	0	0	FALSE	0.008359	0.008359
8:14	CG11085	0.008749	7.517628434	892	1	20	10	will	5up	0	0	FALSE	0.008749	0.008749
7:23	retn	0.010115	7.46968031	892	1	20	10	will	5up	0	0	FALSE	0.010115	0.010115
1:08	HGTX	0.01083	7.446809168	892	1	20	10	will	5up	0	0	FALSE	0.01083	0.01083
4:02	HLHm&ggr;	0.013066	7.382863613	892	1	20	10	will	5up	0	0	FALSE	0.013066	0.013066
6:07	CG9797	0.016896	7.292595596	892	1	20	10	will	5up	0	0	FALSE	0.016896	0.016896
0:13	CG17186	0.042123	6.941087292	892	1	20	10	will	5up	0	0	FALSE	0.042123	0.042123
1:17	dm	0.045237	6.91121443	892	1	20	10	will	5up	0	0	FALSE	0.045237	0.045237
8:04	BEAF-32	0.047877	6.887152211	892	1	20	10	will	5up	0	0	FALSE	0.047877	0.047877
10:01	CG10959	0.055498	6.823178671	892	1	20	10	will	5up	0	0	FALSE	0.055498	0.055498
3:05	CG3136	0.05602	6.819063793	892	1	20	10	will	5up	0	0	FALSE	0.05602	0.05602
7:16	sob	0.067282	6.736734115	892	1	20	10	will	5up	0	0	FALSE	0.067282	0.067282
15:05	CG33695	0.077697	6.669619082	892	1	20	10	will	5up	0	0	FALSE	0.077697	0.077697
9:19	CG31612	0.082145	6.643036843	892	1	20	10	will	5up	0	0	FALSE	0.082145	0.082145
6:22	otp	0.097279	6.559972251	892	1	20	10	will	5up	0	0	FALSE	0.097279	0.097279
6:21	cad	0.103166	6.530237806	892	1	20	10	will	5up	0	0	FALSE	0.103166	0.103166
0:01	exd	0.104392	6.524202212	892	1	20	10	will	5up	0	0	FALSE	0.104392	0.104392
12:01	CG10949	0.104549	6.523433177	892	1	20	10	will	5up	0	0	FALSE	0.104549	0.104549
1:05	CG8765	0.110453	6.495094579	892	1	20	10	will	5up	0	0	FALSE	0.110453	0.110453
12:00	CG33213	0.113801	6.479503195	892	1	20	10	will	5up	0	0	FALSE	0.113801	0.113801
2:13	ATbp	0.114333	6.477054388	892	1	20	10	will	5up	0	0	FALSE	0.114333	0.114333
9:12	az2	0.11621	6.468483264	892	1	20	10	will	5up	0	0	FALSE	0.11621	0.11621
14:01	apt	0.124088	6.433547788	892	1	20	10	will	5up	0	0	FALSE	0.124088	0.124088
0:06	CG18619	0.136647	6.38092769	892	1	20	10	will	5up	0	0	FALSE	0.136647	0.136647
5:01	CG8944	0.143273	6.354492673	892	1	20	10	will	5up	0	0	FALSE	0.143273	0.143273
1:00	croc	0.146688	6.341191425	892	1	20	10	will	5up	0	0	FALSE	0.146688	0.146688
4:14	HLH54F	0.158154	6.297986481	892	1	20	10	will	5up	0	0	FALSE	0.158154	0.158154
15:09	Lhr	0.174996	6.238097342	892	1	20	10	will	5up	0	0	FALSE	0.174996	0.174996
7:09	lmd	0.183245	6.210104407	892	1	20	10	will	5up	0	0	FALSE	0.183245	0.183245
8:07	bsh	0.184166	6.207027618	892	1	20	10	will	5up	0	0	FALSE	0.184166	0.184166
3:10	cnc	0.186365	6.199721524	892	1	20	10	will	5up	0	0	FALSE	0.186365	0.186365
7:12	CG1602	0.189757	6.188556576	892	1	20	10	will	5up	0	0	FALSE	0.189757	0.189757
13:11	CG5591	0.199346	6.157636827	892	1	20	10	will	5up	0	0	FALSE	0.199346	0.199346
6:18	Pdp1	0.202636	6.147236878	892	1	20	10	will	5up	0	0	FALSE	0.202636	0.202636
5:18	grau	0.205541	6.138135364	892	1	20	10	will	5up	0	0	FALSE	0.205541	0.205541
0:05	CG14711	0.218109	6.099615495	892	1	20	10	will	5up	0	0	FALSE	0.218109	0.218109
4:09	CG4730	0.236029	6.046834758	892	1	20	10	will	5up	0	0	FALSE	0.236029	0.236029
8:09	CG7357	0.249373	6.00895613	892	1	20	10	will	5up	0	0	FALSE	0.249373	0.249373
1:09	CG9139	0.257015	5.987751358	892	1	20	10	will	5up	0	0	FALSE	0.257015	0.257015
5:06	gl	0.258895	5.982585745	892	1	20	10	will	5up	0	0	FALSE	0.258895	0.258895
10:00	Aef1	0.266093	5.962982355	892	1	20	10	will	5up	0	0	FALSE	0.266093	0.266093
3:17	CG12029	0.269638	5.953429207	892	1	20	10	will	5up	0	0	FALSE	0.269638	0.269638
5:09	D19B	0.278408	5.930055766	892	1	20	10	will	5up	0	0	FALSE	0.278408	0.278408
8:12	CG11617	0.283091	5.917721525	892	1	20	10	will	5up	0	0	FALSE	0.283091	0.283091
5:17	Hr39	0.292804	5.892448033	892	1	20	10	will	5up	0	0	FALSE	0.292804	0.292804
7:05	Kr-h1	0.301431	5.870327133	892	1	20	10	will	5up	0	0	FALSE	0.301431	0.301431
9:04	CG12391	0.304317	5.862989171	892	1	20	10	will	5up	0	0	FALSE	0.304317	0.304317
0:14	Hesr	0.308108	5.853400968	892	1	20	10	will	5up	0	0	FALSE	0.308108	0.308108
15:16	CG4707	0.310491	5.84739931	892	1	20	10	will	5up	0	0	FALSE	0.310491	0.310491
6:16	sage	0.310759	5.846724646	892	1	20	10	will	5up	0	0	FALSE	0.310759	0.310759
3:09	bowl	0.315435	5.835009481	892	1	20	10	will	5up	0	0	FALSE	0.315435	0.315435
3:00	Su(var)2-10	0.317813	5.829080287	892	1	20	10	will	5up	0	0	FALSE	0.317813	0.317813
9:14	Su(H)	0.319312	5.825351882	892	1	20	10	will	5up	0	0	FALSE	0.319312	0.319312
0:09	CG6930	0.321738	5.819334023	892	1	20	10	will	5up	0	0	FALSE	0.321738	0.321738
7:21	CG2202	0.334919	5.786958047	892	1	20	10	will	5up	0	0	FALSE	0.334919	0.334919
15:02	Myb	0.341193	5.771725292	892	1	20	10	will	5up	0	0	FALSE	0.341193	0.341193
1:16	Dr	0.341991	5.769795854	892	1	20	10	will	5up	0	0	FALSE	0.341991	0.341991
6:17	Poxn	0.343812	5.765397995	892	1	20	10	will	5up	0	0	FALSE	0.343812	0.343812
12:13	Doc2	0.344706	5.763243454	892	1	20	10	will	5up	0	0	FALSE	0.344706	0.344706
5:10	CG1832	0.345072	5.762360095	892	1	20	10	will	5up	0	0	FALSE	0.345072	0.345072
1:12	CG10274	0.346356	5.759269003	892	1	20	10	will	5up	0	0	FALSE	0.346356	0.346356
3:14	CG3281	0.35235	5.744895643	892	1	20	10	will	5up	0	0	FALSE	0.35235	0.35235
4:20	bigmax	0.354914	5.738772055	892	1	20	10	will	5up	0	0	FALSE	0.354914	0.354914
6:08	Optix	0.360398	5.725730536	892	1	20	10	will	5up	0	0	FALSE	0.360398	0.360398
5:02	elB	0.362876	5.719861849	892	1	20	10	will	5up	0	0	FALSE	0.362876	0.362876
15:04	H15	0.363569	5.718221933	892	1	20	10	will	5up	0	0	FALSE	0.363569	0.363569
1:13	lola	0.366559	5.711160439	892	1	20	10	will	5up	0	0	FALSE	0.366559	0.366559
9:13	Rel	0.380466	5.678562714	892	1	20	10	will	5up	0	0	FALSE	0.380466	0.380466
4:05	odd	0.382192	5.674543228	892	1	20	10	will	5up	0	0	FALSE	0.382192	0.382192
6:01	ftz	0.383251	5.672080809	892	1	20	10	will	5up	0	0	FALSE	0.383251	0.383251
13:00	CG6254	0.390064	5.656277405	892	1	20	10	will	5up	0	0	FALSE	0.390064	0.390064
6:14	hth	0.391986	5.651834808	892	1	20	10	will	5up	0	0	FALSE	0.391986	0.391986
5:08	CG9215	0.39792	5.638153716	892	1	20	10	will	5up	0	0	FALSE	0.39792	0.39792
4:22	ct	0.399172	5.635274076	892	1	20	10	will	5up	0	0	FALSE	0.399172	0.399172
9:16	CG2116	0.408601	5.613663478	892	1	20	10	will	5up	0	0	FALSE	0.408601	0.408601
15:01	HP1c	0.411218	5.607688216	892	1	20	10	will	5up	0	0	FALSE	0.411218	0.411218
2:08	cato	0.426968	5.571901973	892	1	20	10	will	5up	0	0	FALSE	0.426968	0.426968
9:07	su(Hw)	0.431483	5.561696171	892	1	20	10	will	5up	0	0	FALSE	0.431483	0.431483
3:22	kay	0.43369	5.556715057	892	1	20	10	will	5up	0	0	FALSE	0.43369	0.43369
8:21	CG17181	0.434351	5.555223286	892	1	20	10	will	5up	0	0	FALSE	0.434351	0.434351
6:02	Ets65A	0.434502	5.5548811	892	1	20	10	will	5up	0	0	FALSE	0.434502	0.434502
5:05	bbx	0.435352	5.552964236	892	1	20	10	will	5up	0	0	FALSE	0.435352	0.435352
6:00	l(1)sc	0.438283	5.546360868	892	1	20	10	will	5up	0	0	FALSE	0.438283	0.438283
3:12	noc	0.438933	5.544897724	892	1	20	10	will	5up	0	0	FALSE	0.438933	0.438933
0:16	grh	0.44555	5.53001805	892	1	20	10	will	5up	0	0	FALSE	0.44555	0.44555
15:12	phol	0.446083	5.528821187	892	1	20	10	will	5up	0	0	FALSE	0.446083	0.446083
3:18	toy	0.446693	5.527449978	892	1	20	10	will	5up	0	0	FALSE	0.446693	0.446693
15:18	bin	0.449154	5.521927091	892	1	20	10	will	5up	0	0	FALSE	0.449154	0.449154
15:10	Dek	0.449568	5.520999744	892	1	20	10	will	5up	0	0	FALSE	0.449568	0.449568
5:00	wor	0.451185	5.517372605	892	1	20	10	will	5up	0	0	FALSE	0.451185	0.451185
2:17	CG10267	0.458987	5.499903597	892	1	20	10	will	5up	0	0	FALSE	0.458987	0.458987
3:08	CG7368	0.464946	5.486583549	892	1	20	10	will	5up	0	0	FALSE	0.464946	0.464946
2:16	HLHm&bgr;	0.479538	5.454033833	892	1	20	10	will	5up	0	0	FALSE	0.479538	0.479538
4:12	CG4318	0.485424	5.440925073	892	1	20	10	will	5up	0	0	FALSE	0.485424	0.485424
8:19	CG17802	0.487074	5.437252266	892	1	20	10	will	5up	0	0	FALSE	0.487074	0.487074
9:02	CG2808	0.491416	5.42758654	892	1	20	10	will	5up	0	0	FALSE	0.491416	0.491416
2:09	CG10654	0.49882	5.411110916	892	1	20	10	will	5up	0	0	FALSE	0.49882	0.49882
0:00	drm	0.510405	5.38533208	892	1	20	10	will	5up	0	0	FALSE	0.510405	0.510405
4:06	CG12071	0.513771	5.37783826	892	1	20	10	will	5up	0	0	FALSE	0.513771	0.513771
7:11	wdn	0.515539	5.373903156	892	1	20	10	will	5up	0	0	FALSE	0.515539	0.515539
11:08	CG8301	0.51789	5.368665683	892	1	20	10	will	5up	0	0	FALSE	0.51789	0.51789
3:02	exex	0.521104	5.361507173	892	1	20	10	will	5up	0	0	FALSE	0.521104	0.521104
4:08	HLHm3	0.523095	5.357068725	892	1	20	10	will	5up	0	0	FALSE	0.523095	0.523095
7:02	CG8388	0.527382	5.34751214	892	1	20	10	will	5up	0	0	FALSE	0.527382	0.527382
7:10	inv	0.540323	5.318612067	892	1	20	10	will	5up	0	0	FALSE	0.540323	0.540323
3:03	CG12299	0.545627	5.306740662	892	1	20	10	will	5up	1	0	FALSE	0.545627	0.545627
10:04	Bteb2	0.547981	5.301467341	892	1	20	10	will	5up	0	0	FALSE	0.547981	0.547981
7:06	Deaf1	0.551334	5.293948209	892	1	20	10	will	5up	0	0	FALSE	0.551334	0.551334
15:17	CkII&agr;-i1	0.557857	5.2792981	892	1	20	10	will	5up	0	0	FALSE	0.557857	0.557857
0:07	CG3847	0.557949	5.279089774	892	1	20	10	will	5up	0	0	FALSE	0.557949	0.557949
4:13	CG3891	0.558293	5.278316272	892	1	20	10	will	5up	0	0	FALSE	0.558293	0.558293
5:12	CG30443	0.559306	5.276038815	892	1	20	10	will	5up	0	0	FALSE	0.559306	0.559306
7:14	CG10366	0.564333	5.264716444	892	1	20	10	will	5up	0	0	FALSE	0.564333	0.564333
12:18	CG11723	0.570198	5.251477015	892	1	20	10	will	5up	0	0	FALSE	0.570198	0.570198
10:21	Mad	0.580176	5.228871956	892	1	20	10	will	5up	0	0	FALSE	0.580176	0.580176
4:18	CG8359	0.580445	5.228261775	892	1	20	10	will	5up	0	0	FALSE	0.580445	0.580445
2:00	HLHm5	0.584228	5.219661298	892	1	20	10	will	5up	0	0	FALSE	0.584228	0.584228
4:10	Oli	0.587608	5.211959907	892	1	20	10	will	5up	0	0	FALSE	0.587608	0.587608
12:20	YL-1	0.58842	5.210108411	892	1	20	10	will	5up	0	0	FALSE	0.58842	0.58842
15:11	CG6470	0.590315	5.20578247	892	1	20	10	will	5up	0	0	FALSE	0.590315	0.590315
4:04	Bgb	0.592404	5.201008949	892	1	20	10	will	5up	1	0	FALSE	0.592404	0.592404
14:02	CG17912	0.607448	5.166442861	892	1	20	10	will	5up	0	0	FALSE	0.607448	0.607448
1:10	CG17568	0.617288	5.143638032	892	1	20	10	will	5up	0	0	FALSE	0.617288	0.617288
3:15	CG5204	0.619273	5.13901599	892	1	20	10	will	5up	0	0	FALSE	0.619273	0.619273
8:18	hkb	0.621748	5.133243019	892	1	20	10	will	5up	0	0	FALSE	0.621748	0.621748
15:07	CG11317	0.625983	5.123339742	892	1	20	10	will	5up	0	0	FALSE	0.625983	0.625983
10:13	gsb-n	0.636315	5.099023972	892	1	20	10	will	5up	0	0	FALSE	0.636315	0.636315
8:13	CG2678	0.643811	5.081236155	892	1	20	10	will	5up	0	0	FALSE	0.643811	0.643811
4:16	Fer1	0.648357	5.070384722	892	1	20	10	will	5up	0	0	FALSE	0.648357	0.648357
6:15	Doc3	0.655085	5.054232331	892	1	20	10	will	5up	0	0	FALSE	0.655085	0.655085
8:08	CrebB-17A	0.655418	5.053429849	892	1	20	10	will	5up	0	0	FALSE	0.655418	0.7277055
0:20	HLH4C	0.660373	5.041453957	892	1	20	10	will	5up	0	0	FALSE	0.660373	0.660373
6:12	CG15710	0.661117	5.039649174	892	1	20	10	will	5up	0	0	FALSE	0.661117	0.661117
15:23	CG9890	0.668145	5.022533506	892	1	20	10	will	5up	0	0	FALSE	0.668145	0.668145
6:20	fd96Cb	0.68398	4.983421462	892	1	20	10	will	5up	0	0	FALSE	0.68398	0.68398
6:10	CG11294	0.684838	4.981279919	892	1	20	10	will	5up	0	0	FALSE	0.684838	0.684838
4:11	tap	0.692033	4.963215515	892	1	20	10	will	5up	0	0	FALSE	0.692033	0.692033
1:19	jumu	0.695762	4.953781529	892	1	20	10	will	5up	0	0	FALSE	0.695762	0.695762
0:03	CG9418	0.698702	4.946305043	892	1	20	10	will	5up	0	0	FALSE	0.698702	0.698702
2:18	Fer3	0.703725	4.933457191	892	1	20	10	will	5up	0	0	FALSE	0.703725	0.703725
2:10	sisA	0.704698	4.930959148	892	1	20	10	will	5up	0	0	FALSE	0.704698	0.704698
7:07	CG30420	0.713348	4.908560414	892	1	20	10	will	5up	0	0	FALSE	0.713348	0.713348
2:06	HLHm7	0.716631	4.899977648	892	1	20	10	will	5up	0	0	FALSE	0.716631	0.716631
8:00	CG17385	0.716939	4.899170496	892	1	20	10	will	5up	0	0	FALSE	0.716939	0.716939
2:05	p53	0.717451	4.897825411	892	1	20	10	will	5up	0	0	FALSE	0.717451	0.717451
9:10	dwg	0.717872	4.896721906	892	1	20	10	will	5up	0	0	FALSE	0.717872	0.717872
8:22	Xbp1	0.723235	4.882564178	892	1	20	10	will	5up	0	0	FALSE	0.723235	0.723235
8:15	dpn	0.725288	4.877111322	892	1	20	10	will	5up	0	0	FALSE	0.725288	0.725288
14:04	CG1621	0.732645	4.857397217	892	1	20	10	will	5up	0	0	FALSE	0.732645	0.732645
11:12	repo	0.732906	4.856691257	892	1	20	10	will	5up	0	0	FALSE	0.732906	0.732906
11:09	MBD-R2	0.736123	4.847982728	892	1	20	10	will	5up	0	0	FALSE	0.736123	0.736123
2:15	CG14962	0.738422	4.841722953	892	1	20	10	will	5up	0	0	FALSE	0.738422	0.738422
5:16	disco	0.743439	4.827969521	892	1	20	10	will	5up	0	0	FALSE	0.743439	0.743439
15:06	rib	0.743908	4.826675063	892	1	20	10	will	5up	0	0	FALSE	0.743908	0.743908
11:16	foxo	0.747195	4.817579886	892	1	20	10	will	5up	0	0	FALSE	0.747195	0.747195
8:16	Antp	0.749025	4.812488687	892	1	20	10	will	5up	0	0	FALSE	0.749025	0.749025
8:06	CG7691	0.750366	4.808743564	892	1	20	10	will	5up	0	0	FALSE	0.750366	0.750366
4:17	CG9609	0.759221	4.783749948	892	1	20	10	will	5up	0	0	FALSE	0.759221	0.759221
8:05	kni	0.764132	4.769671949	892	1	20	10	will	5up	0	0	FALSE	0.764132	0.764132
5:23	CG10321	0.765356	4.766139383	892	1	20	10	will	5up	0	0	FALSE	0.765356	0.765356
10:03	Hr46	0.765943	4.764442429	892	1	20	10	will	5up	0	0	FALSE	0.765943	0.765943
9:23	Z4	0.76962	4.753751165	892	1	20	10	will	5up	0	0	FALSE	0.76962	0.76962
12:17	nerfin-1	0.770388	4.751504436	892	1	20	10	will	5up	0	0	FALSE	0.770388	0.770388
0:18	CG12744	0.772215	4.746148029	892	1	20	10	will	5up	0	0	FALSE	0.772215	0.772215
11:14	CG6689	0.782087	4.71676534	892	1	20	10	will	5up	0	0	FALSE	0.782087	0.782087
10:10	slp1	0.782944	4.714179445	892	1	20	10	will	5up	0	0	FALSE	0.782944	0.782944
0:08	maf-S	0.785576	4.706197674	892	1	20	10	will	5up	0	0	FALSE	0.785576	0.785576
10:02	CG15514	0.788817	4.696294962	892	1	20	10	will	5up	0	0	FALSE	0.788817	0.788817
9:06	CG11971	0.793459	4.681950094	892	1	20	10	will	5up	0	0	FALSE	0.793459	0.793459
2:03	CG4360	0.796622	4.672065957	892	1	20	10	will	5up	0	0	FALSE	0.796622	0.796622
12:10	CG15436	0.797352	4.669773622	892	1	20	10	will	5up	0	0	FALSE	0.797352	0.797352
8:11	Sry-&dgr;	0.797575	4.669070951	892	1	20	10	will	5up	0	0	FALSE	0.797575	0.797575
10:14	CG13123	0.799697	4.662369948	892	1	20	10	will	5up	0	0	FALSE	0.799697	0.799697
14:08	CG8145	0.80183	4.655593709	892	1	20	10	will	5up	0	0	FALSE	0.80183	0.80183
8:10	Jra	0.808835	4.633013218	892	1	20	10	will	5up	0	0	FALSE	0.808835	0.808835
11:10	CG31670	0.815587	4.610765625	892	1	20	10	will	5up	0	0	FALSE	0.815587	0.815587
15:15	CG6769	0.827673	4.569638126	892	1	20	10	will	5up	0	0	FALSE	0.827673	0.827673
1:02	usp	0.829452	4.563430984	892	1	20	10	will	5up	0	0	FALSE	0.829452	0.829452
8:02	svp	0.84066	4.52333192	892	1	20	10	will	5up	0	0	FALSE	0.84066	0.84066
12:04	CG17801	0.848328	4.494826545	892	1	20	10	will	5up	0	0	FALSE	0.848328	0.848328
15:20	CG3726	0.850467	4.486704932	892	1	20	10	will	5up	0	0	FALSE	0.850467	0.850467
7:17	crol	0.851177	4.483991316	892	1	20	10	will	5up	0	0	FALSE	0.851177	0.851177
10:12	CG3995	0.855344	4.467892476	892	1	20	10	will	5up	0	0	FALSE	0.855344	0.855344
11:11	stc	0.855346	4.467881255	892	1	20	10	will	5up	0	0	FALSE	0.855346	0.855346
14:13	her	0.856625	4.462877898	892	1	20	10	will	5up	0	0	FALSE	0.856625	0.856625
13:21	CG17361	0.857124	4.460918823	892	1	20	10	will	5up	0	0	FALSE	0.857124	0.857124
10:20	h	0.860882	4.446001715	892	1	20	10	will	5up	0	0	FALSE	0.860882	0.860882
7:20	CG2889	0.861595	4.443141569	892	1	20	10	will	5up	0	0	FALSE	0.861595	0.861595
5:19	CTCF	0.866093	4.424856437	892	1	20	10	will	5up	0	0	FALSE	0.866093	0.866093
10:18	abd-A	0.867318	4.419806321	892	1	20	10	will	5up	0	0	FALSE	0.867318	0.867318
1:07	caup	0.878593	4.371713958	892	1	20	10	will	5up	0	0	FALSE	0.878593	0.878593
7:15	EcR	0.880077	4.365153414	892	1	20	10	will	5up	0	0	FALSE	0.880077	0.880077
11:04	CG8092	0.882274	4.355334696	892	1	20	10	will	5up	0	0	FALSE	0.882274	0.882274
14:12	E2f2	0.884802	4.34387675	892	1	20	10	will	5up	0	0	FALSE	0.884802	0.884802
7:13	Rx	0.885974	4.338506333	892	1	20	10	will	5up	0	0	FALSE	0.885974	0.885974
11:19	CG1233	0.891763	4.311374864	892	1	20	10	will	5up	0	0	FALSE	0.891763	0.891763
10:07	CG31388	0.89438	4.298762779	892	1	20	10	will	5up	0	0	FALSE	0.89438	0.89438
10:17	bs	0.896246	4.289634077	892	1	20	10	will	5up	0	0	FALSE	0.896246	0.896246
3:19	CG13624	0.905841	4.240703798	892	1	20	10	will	5up	0	0	FALSE	0.905841	0.905841
13:09	CG1845	0.911557	4.209782584	892	1	20	10	will	5up	0	0	FALSE	0.911557	0.911557
14:03	ERR	0.918567	4.169756215	892	1	20	10	will	5up	0	0	FALSE	0.918567	0.918567
14:19	CG2712	0.91897	4.167379261	892	1	20	10	will	5up	0	0	FALSE	0.91897	0.91897
4:19	al	0.935368	4.06189208	892	1	20	10	will	5up	0	0	FALSE	0.935368	0.935368
9:03	CG10669	0.937734	4.045013963	892	1	20	10	will	5up	0	0	FALSE	0.937734	0.937734
13:04	CG31365	0.939986	4.02847371	892	1	20	10	will	5up	0	0	FALSE	0.939986	0.939986
1:04	Ptx1	0.941171	4.019578695	892	1	20	10	will	5up	0	0	FALSE	0.941171	0.941171
12:05	tup	0.951422	3.936036082	892	1	20	10	will	5up	0	0	FALSE	0.951422	0.951422
6:23	unc-4	0.959691	3.85763709	892	1	20	10	will	5up	0	0	FALSE	0.959691	0.959691
6:03	CG17328	0.96416	3.809681228	892	1	20	10	will	5up	0	0	FALSE	0.96416	0.96416
13:18	ttk	0.96614	3.786850383	892	1	20	10	will	5up	0	0	FALSE	0.96614	0.96614
14:09	grn	0.977914	3.622113758	892	1	20	10	will	5up	0	0	FALSE	0.977914	0.977914
12:07	CG2129	0.990277	3.3341425	892	1	20	10	will	5up	0	0	FALSE	0.990277	0.990277
3:04	CG14655	5.60E-05	8.625218752	892	1	40	7	will	5up	1	0	FALSE	5.60E-05	5.60E-05
12:16	ro	0.00123	7.977827541	892	1	40	7	will	5up	0	0	FALSE	0.00123	0.00123
9:18	Hr78	0.002172	7.841414177	892	1	40	7	will	5up	0	0	FALSE	0.002172	0.002172
4:02	HLHm&ggr;	0.003426	7.726813613	892	1	40	7	will	5up	0	0	FALSE	0.003426	0.003426
9:07	su(Hw)	0.004058	7.682866007	892	1	40	7	will	5up	0	0	FALSE	0.004058	0.004058
0:13	CG17186	0.005617	7.596221326	892	1	40	7	will	5up	0	0	FALSE	0.005617	0.005617
1:05	CG8765	0.007565	7.514041536	892	1	40	7	will	5up	0	0	FALSE	0.007565	0.007565
4:07	CG3919	0.011105	7.403698303	892	1	40	7	will	5up	0	0	FALSE	0.011105	0.011105
6:09	Gsc	0.012099	7.378314147	892	1	40	7	will	5up	0	0	FALSE	0.012099	0.012099
1:01	CG12942	0.013112	7.354233226	892	1	40	7	will	5up	0	0	FALSE	0.013112	0.013112
6:11	CG17806	0.023012	7.177880891	892	1	40	7	will	5up	0	0	FALSE	0.023012	0.023012
9:15	ovo	0.03058	7.082760304	892	1	40	7	will	5up	0	0	FALSE	0.03058	0.03058
0:14	Hesr	0.033045	7.056020427	892	1	40	7	will	5up	0	0	FALSE	0.033045	0.033045
0:01	exd	0.037733	7.009408677	892	1	40	7	will	5up	0	0	FALSE	0.037733	0.037733
8:14	CG11085	0.049997	6.906618209	892	1	40	7	will	5up	0	0	FALSE	0.049997	0.049997
3:15	CG5204	0.050243	6.904769884	892	1	40	7	will	5up	0	0	FALSE	0.050243	0.050243
4:01	ind	0.05232	6.889487874	892	1	40	7	will	5up	0	0	FALSE	0.05232	0.05232
0:16	grh	0.054856	6.871460561	892	1	40	7	will	5up	0	0	FALSE	0.054856	0.054856
4:14	HLH54F	0.05689	6.857474266	892	1	40	7	will	5up	0	0	FALSE	0.05689	0.05689
7:12	CG1602	0.057451	6.853684892	892	1	40	7	will	5up	0	0	FALSE	0.057451	0.057451
0:06	CG18619	0.062533	6.820631204	892	1	40	7	will	5up	0	0	FALSE	0.062533	0.062533
5:09	D19B	0.076215	6.74098086	892	1	40	7	will	5up	0	0	FALSE	0.076215	0.076215
5:06	gl	0.078962	6.726332124	892	1	40	7	will	5up	0	0	FALSE	0.078962	0.078962
8:08	CrebB-17A	0.08372	6.701851442	892	1	40	7	will	5up	0	0	FALSE	0.08372	0.08372
3:06	CG10348	0.087391	6.683668272	892	1	40	7	will	5up	0	0	FALSE	0.087391	0.087391
5:15	E2f	0.097186	6.637788978	892	1	40	7	will	5up	0	0	FALSE	0.097186	0.097186
5:12	CG30443	0.099707	6.626539419	892	1	40	7	will	5up	0	0	FALSE	0.099707	0.099707
6:07	CG9797	0.103138	6.611552155	892	1	40	7	will	5up	0	0	FALSE	0.103138	0.103138
8:09	CG7357	0.110928	6.578823223	892	1	40	7	will	5up	0	0	FALSE	0.110928	0.110928
5:05	bbx	0.115266	6.561306442	892	1	40	7	will	5up	0	0	FALSE	0.115266	0.115266
4:10	Oli	0.135163	6.486435731	892	1	40	7	will	5up	0	0	FALSE	0.135163	0.135163
14:12	E2f2	0.13907	6.472649489	892	1	40	7	will	5up	0	0	FALSE	0.13907	0.13907
3:14	CG3281	0.143932	6.455853454	892	1	40	7	will	5up	0	0	FALSE	0.143932	0.143932
4:09	CG4730	0.144282	6.454657426	892	1	40	7	will	5up	0	0	FALSE	0.144282	0.144282
5:13	cas	0.149852	6.435910578	892	1	40	7	will	5up	0	0	FALSE	0.149852	0.149852
2:06	HLHm7	0.150677	6.433172347	892	1	40	7	will	5up	0	0	FALSE	0.150677	0.150677
2:10	sisA	0.1654	6.385910464	892	1	40	7	will	5up	0	0	FALSE	0.1654	0.1654
7:10	inv	0.180305	6.340762171	892	1	40	7	will	5up	0	0	FALSE	0.180305	0.180305
5:10	CG1832	0.184473	6.328561068	892	1	40	7	will	5up	0	0	FALSE	0.184473	0.184473
5:03	NfI	0.188022	6.318308447	892	1	40	7	will	5up	1	0	FALSE	0.188022	0.188022
4:11	tap	0.189096	6.315226861	892	1	40	7	will	5up	0	0	FALSE	0.189096	0.189096
0:05	CG14711	0.197108	6.292586882	892	1	40	7	will	5up	0	0	FALSE	0.197108	0.197108
7:14	CG10366	0.204523	6.272124959	892	1	40	7	will	5up	0	0	FALSE	0.204523	0.204523
8:04	BEAF-32	0.208382	6.261649145	892	1	40	7	will	5up	0	0	FALSE	0.208382	0.208382
7:09	lmd	0.208913	6.260216619	892	1	40	7	will	5up	0	0	FALSE	0.208913	0.208913
6:08	Optix	0.237901	6.185000112	892	1	40	7	will	5up	0	0	FALSE	0.237901	0.237901
8:18	hkb	0.242267	6.174124538	892	1	40	7	will	5up	0	0	FALSE	0.242267	0.242267
10:10	slp1	0.244683	6.168154431	892	1	40	7	will	5up	0	0	FALSE	0.244683	0.244683
2:16	HLHm&bgr;	0.244746	6.167998314	892	1	40	7	will	5up	0	0	FALSE	0.244746	0.244746
0:09	CG6930	0.248551	6.158658431	892	1	40	7	will	5up	0	0	FALSE	0.248551	0.248551
6:05	CG30431	0.249586	6.156131958	892	1	40	7	will	5up	0	0	FALSE	0.249586	0.249586
5:02	elB	0.254909	6.143219033	892	1	40	7	will	5up	0	0	FALSE	0.254909	0.254909
2:14	Mef2	0.265495	6.117955119	892	1	40	7	will	5up	0	0	FALSE	0.265495	0.265495
1:13	lola	0.275597	6.094316035	892	1	40	7	will	5up	0	0	FALSE	0.275597	0.275597
2:05	p53	0.295521	6.0489002	892	1	40	7	will	5up	0	0	FALSE	0.295521	0.295521
2:02	CG15696	0.295676	6.048551326	892	1	40	7	will	5up	0	0	FALSE	0.295676	0.295676
4:06	CG12071	0.296681	6.046301636	892	1	40	7	will	5up	0	0	FALSE	0.296681	0.296681
3:12	noc	0.296974	6.045645429	892	1	40	7	will	5up	0	0	FALSE	0.296974	0.296974
10:04	Bteb2	0.300925	6.036831379	892	1	40	7	will	5up	0	0	FALSE	0.300925	0.300925
1:10	CG17568	0.304024	6.029953212	892	1	40	7	will	5up	0	0	FALSE	0.304024	0.304024
11:09	MBD-R2	0.304632	6.028608921	892	1	40	7	will	5up	0	0	FALSE	0.304632	0.304632
2:12	bun	0.314458	6.007023577	892	1	40	7	will	5up	0	0	FALSE	0.314458	0.314458
4:12	CG4318	0.318423	5.998396547	892	1	40	7	will	5up	0	0	FALSE	0.318423	0.318423
5:08	CG9215	0.324167	5.985979717	892	1	40	7	will	5up	0	0	FALSE	0.324167	0.324167
9:13	Rel	0.324703	5.984825114	892	1	40	7	will	5up	0	0	FALSE	0.324703	0.324703
2:17	CG10267	0.329947	5.97357397	892	1	40	7	will	5up	0	0	FALSE	0.329947	0.329947
0:03	CG9418	0.334546	5.963765708	892	1	40	7	will	5up	0	0	FALSE	0.334546	0.334546
8:05	kni	0.334895	5.963023856	892	1	40	7	will	5up	0	0	FALSE	0.334895	0.334895
5:00	wor	0.351132	5.928817191	892	1	40	7	will	5up	0	0	FALSE	0.351132	0.351132
5:01	CG8944	0.369887	5.89000847	892	1	40	7	will	5up	0	0	FALSE	0.369887	0.369887
2:15	CG14962	0.375824	5.877862151	892	1	40	7	will	5up	0	0	FALSE	0.375824	0.375824
6:04	TFAM	0.376157	5.877181717	892	1	40	7	will	5up	0	0	FALSE	0.376157	0.376157
15:12	phol	0.380855	5.867615877	892	1	40	7	will	5up	0	0	FALSE	0.380855	0.380855
8:13	CG2678	0.385029	5.859144244	892	1	40	7	will	5up	0	0	FALSE	0.385029	0.385029
4:08	HLHm3	0.385578	5.858033983	892	1	40	7	will	5up	0	0	FALSE	0.385578	0.385578
1:11	Hnf4	0.388186	5.852757047	892	1	40	7	will	5up	0	0	FALSE	0.388186	0.388186
8:15	dpn	0.396694	5.835613199	892	1	40	7	will	5up	0	0	FALSE	0.396694	0.396694
9:23	Z4	0.399345	5.830293323	892	1	40	7	will	5up	0	0	FALSE	0.399345	0.399345
0:04	CG6272	0.400693	5.827591367	892	1	40	7	will	5up	0	0	FALSE	0.400693	0.400693
0:10	CG31460	0.404306	5.820361518	892	1	40	7	will	5up	0	0	FALSE	0.404306	0.404306
3:10	cnc	0.411411	5.806187618	892	1	40	7	will	5up	0	0	FALSE	0.411411	0.411411
3:09	bowl	0.414495	5.800056033	892	1	40	7	will	5up	0	0	FALSE	0.414495	0.414495
4:04	Bgb	0.42281	5.78357059	892	1	40	7	will	5up	1	0	FALSE	0.42281	0.42281
2:08	cato	0.432478	5.764486628	892	1	40	7	will	5up	0	0	FALSE	0.432478	0.432478
2:18	Fer3	0.435492	5.758556183	892	1	40	7	will	5up	0	0	FALSE	0.435492	0.435492
15:05	CG33695	0.437395	5.754813485	892	1	40	7	will	5up	0	0	FALSE	0.437395	0.437395
6:14	hth	0.44381	5.742220031	892	1	40	7	will	5up	0	0	FALSE	0.44381	0.44381
8:17	CG3838	0.445791	5.738338607	892	1	40	7	will	5up	0	0	FALSE	0.445791	0.445791
11:08	CG8301	0.445899	5.738125753	892	1	40	7	will	5up	0	0	FALSE	0.445899	0.445899
5:16	disco	0.45118	5.727789525	892	1	40	7	will	5up	0	0	FALSE	0.45118	0.45118
15:17	CkII&agr;-i1	0.457567	5.715308656	892	1	40	7	will	5up	0	0	FALSE	0.457567	0.457567
3:03	CG12299	0.463266	5.704191631	892	1	40	7	will	5up	1	0	FALSE	0.463266	0.463266
15:02	Myb	0.464368	5.702043615	892	1	40	7	will	5up	0	0	FALSE	0.464368	0.464368
1:18	Trl	0.464957	5.700895684	892	1	40	7	will	5up	0	0	FALSE	0.464957	0.464957
12:18	CG11723	0.465997	5.698868269	892	1	40	7	will	5up	0	0	FALSE	0.465997	0.465997
14:04	CG1621	0.473566	5.684134148	892	1	40	7	will	5up	0	0	FALSE	0.473566	0.473566
10:14	CG13123	0.474371	5.682566685	892	1	40	7	will	5up	0	0	FALSE	0.474371	0.474371
15:14	cg	0.478194	5.675132552	892	1	40	7	will	5up	0	0	FALSE	0.478194	0.478194
15:18	bin	0.491783	5.648733641	892	1	40	7	will	5up	0	0	FALSE	0.491783	0.491783
6:17	Poxn	0.492176	5.647970435	892	1	40	7	will	5up	0	0	FALSE	0.492176	0.492176
7:05	Kr-h1	0.492758	5.646841143	892	1	40	7	will	5up	0	0	FALSE	0.492758	0.492758
3:22	kay	0.494424	5.643607732	892	1	40	7	will	5up	0	0	FALSE	0.494424	0.494424
8:19	CG17802	0.49817	5.636335079	892	1	40	7	will	5up	0	0	FALSE	0.49817	0.49817
10:12	CG3995	0.503664	5.62566933	892	1	40	7	will	5up	0	0	FALSE	0.503664	0.503664
3:08	CG7368	0.508742	5.615810868	892	1	40	7	will	5up	0	0	FALSE	0.508742	0.508742
8:21	CG17181	0.513909	5.605777938	892	1	40	7	will	5up	0	0	FALSE	0.513909	0.513909
1:09	CG9139	0.531884	5.57082442	892	1	40	7	will	5up	0	0	FALSE	0.531884	0.531884
15:16	CG4707	0.54146	5.552155549	892	1	40	7	will	5up	0	0	FALSE	0.54146	0.54146
2:21	dimm	0.546945	5.541442521	892	1	40	7	will	5up	0	0	FALSE	0.546945	0.546945
7:17	crol	0.54819	5.539007382	892	1	40	7	will	5up	0	0	FALSE	0.54819	0.54819
6:15	Doc3	0.553366	5.528879008	892	1	40	7	will	5up	0	0	FALSE	0.553366	0.553366
6:18	Pdp1	0.559199	5.517440676	892	1	40	7	will	5up	0	0	FALSE	0.559199	0.559199
15:20	CG3726	0.560669	5.514554783	892	1	40	7	will	5up	0	0	FALSE	0.560669	0.560669
10:21	Mad	0.566274	5.503533894	892	1	40	7	will	5up	0	0	FALSE	0.566274	0.566274
0:00	drm	0.575866	5.484612686	892	1	40	7	will	5up	0	0	FALSE	0.575866	0.575866
10:02	CG15514	0.593685	5.449218524	892	1	40	7	will	5up	0	0	FALSE	0.593685	0.593685
10:20	h	0.596525	5.443542525	892	1	40	7	will	5up	0	0	FALSE	0.596525	0.596525
11:16	foxo	0.604164	5.428227489	892	1	40	7	will	5up	0	0	FALSE	0.604164	0.604164
0:08	maf-S	0.61379	5.408812192	892	1	40	7	will	5up	0	0	FALSE	0.61379	0.61379
1:16	Dr	0.61443	5.407515826	892	1	40	7	will	5up	0	0	FALSE	0.61443	0.61443
6:10	CG11294	0.623255	5.389582302	892	1	40	7	will	5up	0	0	FALSE	0.623255	0.623255
12:13	Doc2	0.627538	5.38083202	892	1	40	7	will	5up	0	0	FALSE	0.627538	0.627538
6:12	CG15710	0.639548	5.356118992	892	1	40	7	will	5up	0	0	FALSE	0.639548	0.639548
11:14	CG6689	0.639611	5.355989322	892	1	40	7	will	5up	0	0	FALSE	0.639611	0.639611
15:09	Lhr	0.640375	5.354407952	892	1	40	7	will	5up	0	0	FALSE	0.640375	0.640375
3:07	BtbVII	0.642887	5.349200646	892	1	40	7	will	5up	0	0	FALSE	0.642887	0.642887
0:07	CG3847	0.643293	5.348357121	892	1	40	7	will	5up	0	0	FALSE	0.643293	0.643293
0:20	HLH4C	0.64424	5.346389245	892	1	40	7	will	5up	0	0	FALSE	0.64424	0.64424
1:06	dmrt99B	0.64672	5.341228873	892	1	40	7	will	5up	0	0	FALSE	0.64672	0.64672
4:05	odd	0.653142	5.327801223	892	1	40	7	will	5up	0	0	FALSE	0.653142	0.653142
9:14	Su(H)	0.655398	5.323063764	892	1	40	7	will	5up	0	0	FALSE	0.655398	0.655398
7:06	Deaf1	0.658265	5.317025029	892	1	40	7	will	5up	0	0	FALSE	0.658265	0.658265
7:11	wdn	0.659435	5.314555177	892	1	40	7	will	5up	0	0	FALSE	0.659435	0.659435
10:17	bs	0.660037	5.313283644	892	1	40	7	will	5up	0	0	FALSE	0.660037	0.660037
4:18	CG8359	0.663291	5.306393571	892	1	40	7	will	5up	0	0	FALSE	0.663291	0.663291
9:04	CG12391	0.665841	5.300975944	892	1	40	7	will	5up	0	0	FALSE	0.665841	0.665841
3:00	Su(var)2-10	0.667303	5.297861428	892	1	40	7	will	5up	0	0	FALSE	0.667303	0.667303
5:17	Hr39	0.674485	5.282486626	892	1	40	7	will	5up	0	0	FALSE	0.674485	0.674485
4:13	CG3891	0.675667	5.279944191	892	1	40	7	will	5up	0	0	FALSE	0.675667	0.675667
2:03	CG4360	0.676371	5.278426661	892	1	40	7	will	5up	0	0	FALSE	0.676371	0.676371
4:17	CG9609	0.680332	5.269868032	892	1	40	7	will	5up	0	0	FALSE	0.680332	0.680332
8:11	Sry-&dgr;	0.699165	5.228533525	892	1	40	7	will	5up	0	0	FALSE	0.699165	0.699165
7:00	CG8478	0.70076	5.224981852	892	1	40	7	will	5up	0	0	FALSE	0.70076	0.70076
12:02	CG31441	0.703077	5.219807158	892	1	40	7	will	5up	0	0	FALSE	0.703077	0.703077
8:10	Jra	0.715736	5.19119116	892	1	40	7	will	5up	0	0	FALSE	0.715736	0.715736
7:15	EcR	0.715838	5.190959147	892	1	40	7	will	5up	0	0	FALSE	0.715838	0.715838
13:21	CG17361	0.716687	5.189017889	892	1	40	7	will	5up	0	0	FALSE	0.716687	0.716687
8:06	CG7691	0.722779	5.175009092	892	1	40	7	will	5up	0	0	FALSE	0.722779	0.722779
11:05	Tkr	0.722962	5.174585449	892	1	40	7	will	5up	0	0	FALSE	0.722962	0.722962
3:11	GATAe	0.723866	5.172492984	892	1	40	7	will	5up	0	0	FALSE	0.723866	0.723866
6:13	vis	0.729468	5.159451863	892	1	40	7	will	5up	0	0	FALSE	0.729468	0.729468
15:21	esc	0.739323	5.136176282	892	1	40	7	will	5up	0	0	FALSE	0.739323	0.739323
7:02	CG8388	0.74013	5.134250811	892	1	40	7	will	5up	0	0	FALSE	0.74013	0.74013
12:00	CG33213	0.740776	5.132708486	892	1	40	7	will	5up	0	0	FALSE	0.740776	0.740776
0:19	OdsH	0.74319	5.126920847	892	1	40	7	will	5up	0	0	FALSE	0.74319	0.74319
15:01	HP1c	0.745876	5.120449453	892	1	40	7	will	5up	0	0	FALSE	0.745876	0.745876
11:11	stc	0.750538	5.109131302	892	1	40	7	will	5up	0	0	FALSE	0.750538	0.750538
11:19	CG1233	0.752253	5.104940251	892	1	40	7	will	5up	0	0	FALSE	0.752253	0.752253
15:06	rib	0.752396	5.104589082	892	1	40	7	will	5up	0	0	FALSE	0.752396	0.752396
12:10	CG15436	0.75392	5.100850909	892	1	40	7	will	5up	0	0	FALSE	0.75392	0.75392
9:06	CG11971	0.754917	5.098396762	892	1	40	7	will	5up	0	0	FALSE	0.754917	0.754917
8:01	term	0.755596	5.096722719	892	1	40	7	will	5up	0	0	FALSE	0.755596	0.755596
10:13	gsb-n	0.756257	5.095092904	892	1	40	7	will	5up	0	0	FALSE	0.756257	0.756257
12:01	CG10949	0.758787	5.088824947	892	1	40	7	will	5up	0	0	FALSE	0.758787	0.758787
1:07	caup	0.76199	5.080837964	892	1	40	7	will	5up	0	0	FALSE	0.76199	0.76199
0:23	sug	0.766799	5.068736042	892	1	40	7	will	5up	0	0	FALSE	0.766799	0.766799
12:08	sc	0.767019	5.068178601	892	1	40	7	will	5up	0	0	FALSE	0.767019	0.767019
13:13	lid	0.777043	5.042485219	892	1	40	7	will	5up	0	0	FALSE	0.777043	0.777043
15:10	Dek	0.778355	5.039073263	892	1	40	7	will	5up	0	0	FALSE	0.778355	0.778355
4:03	Six4	0.786988	5.016331632	892	1	40	7	will	5up	0	0	FALSE	0.786988	0.786988
13:18	ttk	0.790941	5.005739671	892	1	40	7	will	5up	0	0	FALSE	0.790941	0.790941
14:15	bcd	0.800329	4.980102375	892	1	40	7	will	5up	0	0	FALSE	0.800329	0.800329
5:19	CTCF	0.80474	4.967807271	892	1	40	7	will	5up	0	0	FALSE	0.80474	0.80474
12:19	wek	0.805027	4.967000488	892	1	40	7	will	5up	0	0	FALSE	0.805027	0.805027
15:04	H15	0.805176	4.966583131	892	1	40	7	will	5up	0	0	FALSE	0.805176	0.805176
3:23	Stat92E	0.805733	4.965015587	892	1	40	7	will	5up	0	0	FALSE	0.805733	0.805733
7:20	CG2889	0.806577	4.962636741	892	1	40	7	will	5up	0	0	FALSE	0.806577	0.806577
2:19	Sox21a	0.80843	4.95739146	892	1	40	7	will	5up	0	0	FALSE	0.80843	0.80843
15:00	CG4282	0.80846	4.95730412	892	1	40	7	will	5up	0	0	FALSE	0.80846	0.80846
11:18	CG12605	0.818668	4.92782659	892	1	40	7	will	5up	0	0	FALSE	0.818668	0.818668
15:15	CG6769	0.820404	4.922710864	892	1	40	7	will	5up	0	0	FALSE	0.820404	0.820404
1:19	jumu	0.823719	4.912855731	892	1	40	7	will	5up	0	0	FALSE	0.823719	0.823719
11:20	ey	0.82543	4.907725059	892	1	40	7	will	5up	0	0	FALSE	0.82543	0.82543
13:14	Ets96B	0.826466	4.90460172	892	1	40	7	will	5up	0	0	FALSE	0.826466	0.826466
14:19	CG2712	0.829645	4.894941175	892	1	40	7	will	5up	0	0	FALSE	0.829645	0.829645
12:06	CG4424	0.831739	4.88851809	892	1	40	7	will	5up	0	0	FALSE	0.831739	0.831739
13:22	knrl	0.836379	4.874094639	892	1	40	7	will	5up	0	0	FALSE	0.836379	0.836379
6:21	cad	0.840004	4.862640546	892	1	40	7	will	5up	0	0	FALSE	0.840004	0.840004
15:22	pita	0.842931	4.853268715	892	1	40	7	will	5up	0	0	FALSE	0.842931	0.842931
4:19	al	0.846912	4.840332262	892	1	40	7	will	5up	0	0	FALSE	0.846912	0.846912
2:23	sna	0.848174	4.836187796	892	1	40	7	will	5up	0	0	FALSE	0.848174	0.848174
4:23	pan	0.848349	4.835609129	892	1	40	7	will	5up	0	0	FALSE	0.848349	0.848349
10:11	CG10147	0.855379	4.812060376	892	1	40	7	will	5up	0	0	FALSE	0.855379	0.855379
8:23	CG16899	0.856601	4.80788954	892	1	40	7	will	5up	0	0	FALSE	0.856601	0.856601
13:04	CG31365	0.857472	4.804904061	892	1	40	7	will	5up	0	0	FALSE	0.857472	0.857472
12:05	tup	0.857912	4.803387985	892	1	40	7	will	5up	0	0	FALSE	0.857912	0.857912
1:02	usp	0.861497	4.790933384	892	1	40	7	will	5up	0	0	FALSE	0.861497	0.861497
7:23	retn	0.861819	4.789804106	892	1	40	7	will	5up	0	0	FALSE	0.861819	0.861819
10:23	CG7928	0.872831	4.750039355	892	1	40	7	will	5up	0	0	FALSE	0.872831	0.872831
11:10	CG31670	0.875533	4.739919271	892	1	40	7	will	5up	0	0	FALSE	0.875533	0.875533
15:07	CG11317	0.882735	4.712174775	892	1	40	7	will	5up	0	0	FALSE	0.882735	0.882735
10:03	Hr46	0.883061	4.710890644	892	1	40	7	will	5up	0	0	FALSE	0.883061	0.883061
14:06	fd3F	0.884776	4.704090537	892	1	40	7	will	5up	0	0	FALSE	0.884776	0.884776
14:09	grn	0.889482	4.685064243	892	1	40	7	will	5up	0	0	FALSE	0.889482	0.889482
13:06	CG6654	0.889695	4.684188086	892	1	40	7	will	5up	0	0	FALSE	0.889695	0.889695
14:23	Side	0.892015	4.67457787	892	1	40	7	will	5up	0	0	FALSE	0.892015	0.892015
14:22	HLH3B	0.892351	4.6731767	892	1	40	7	will	5up	0	0	FALSE	0.892351	0.892351
1:04	Ptx1	0.896723	4.654610621	892	1	40	7	will	5up	0	0	FALSE	0.896723	0.896723
12:15	ap	0.897798	4.649960516	892	1	40	7	will	5up	0	0	FALSE	0.897798	0.897798
12:03	CG13296	0.898455	4.647100052	892	1	40	7	will	5up	0	0	FALSE	0.898455	0.898455
12:07	CG2129	0.901051	4.635666959	892	1	40	7	will	5up	0	0	FALSE	0.901051	0.901051
14:07	Smox	0.917901	4.555492272	892	1	40	7	will	5up	0	0	FALSE	0.917901	0.917901
8:07	bsh	0.918462	4.552619663	892	1	40	7	will	5up	0	0	FALSE	0.918462	0.918462
9:02	CG2808	0.919095	4.549359297	892	1	40	7	will	5up	0	0	FALSE	0.919095	0.919095
8:02	svp	0.922945	4.529103475	892	1	40	7	will	5up	0	0	FALSE	0.922945	0.922945
14:11	ase	0.934822	4.461313149	892	1	40	7	will	5up	0	0	FALSE	0.934822	0.934822
13:19	Su(var)205	0.975579	4.10719381	892	1	40	7	will	5up	0	0	FALSE	0.975579	0.975579
14:17	ems	0.989207	3.853495742	892	1	40	7	will	5up	0	0	FALSE	0.989207	0.989207
10:15	slbo	0.995437	3.613649629	892	1	40	7	will	5up	0	0	FALSE	0.995437	0.995437
3:04	CG14655	0.000181	8.652975706	892	1	40	10	will	5up	1	0	FALSE	0.000181	0.000181
12:16	ro	0.002175	8.036755413	892	1	40	10	will	5up	0	0	FALSE	0.002175	0.002175
9:18	Hr78	0.003954	7.868035814	892	1	40	10	will	5up	0	0	FALSE	0.003954	0.003954
9:07	su(Hw)	0.005728	7.758048417	892	1	40	10	will	5up	0	0	FALSE	0.005728	0.005728
4:02	HLHm&ggr;	0.00587	7.750631044	892	1	40	10	will	5up	0	0	FALSE	0.00587	0.00587
0:13	CG17186	0.008013	7.654448978	892	1	40	10	will	5up	0	0	FALSE	0.008013	0.008013
1:05	CG8765	0.01141	7.540690285	892	1	40	10	will	5up	0	0	FALSE	0.01141	0.01141
4:07	CG3919	0.01615	7.42360439	892	1	40	10	will	5up	0	0	FALSE	0.01615	0.01615
6:09	Gsc	0.018607	7.374218702	892	1	40	10	will	5up	0	0	FALSE	0.018607	0.018607
1:01	CG12942	0.019361	7.360172508	892	1	40	10	will	5up	0	0	FALSE	0.019361	0.019361
6:11	CG17806	0.030774	7.189757039	892	1	40	10	will	5up	0	0	FALSE	0.030774	0.030774
9:15	ovo	0.035308	7.136637655	892	1	40	10	will	5up	0	0	FALSE	0.035308	0.035308
0:14	Hesr	0.039555	7.091725938	892	1	40	10	will	5up	0	0	FALSE	0.039555	0.039555
0:01	exd	0.045409	7.035865314	892	1	40	10	will	5up	0	0	FALSE	0.045409	0.045409
0:16	grh	0.056745	6.94236643	892	1	40	10	will	5up	0	0	FALSE	0.056745	0.056745
3:15	CG5204	0.060209	6.916773588	892	1	40	10	will	5up	0	0	FALSE	0.060209	0.060209
7:12	CG1602	0.062137	6.903024571	892	1	40	10	will	5up	0	0	FALSE	0.062137	0.062137
4:01	ind	0.062337	6.901619734	892	1	40	10	will	5up	0	0	FALSE	0.062337	0.062337
8:14	CG11085	0.065487	6.879901748	892	1	40	10	will	5up	0	0	FALSE	0.065487	0.065487
4:14	HLH54F	0.072798	6.832463404	892	1	40	10	will	5up	0	0	FALSE	0.072798	0.072798
0:06	CG18619	0.079335	6.793043095	892	1	40	10	will	5up	0	0	FALSE	0.079335	0.079335
5:09	D19B	0.085928	6.755701038	892	1	40	10	will	5up	0	0	FALSE	0.085928	0.085928
8:08	CrebB-17A	0.090861	6.729142593	892	1	40	10	will	5up	0	0	FALSE	0.090861	0.090861
5:06	gl	0.092366	6.721256557	892	1	40	10	will	5up	0	0	FALSE	0.092366	0.092366
3:06	CG10348	0.095467	6.705293491	892	1	40	10	will	5up	0	0	FALSE	0.095467	0.095467
6:07	CG9797	0.11237	6.624392827	892	1	40	10	will	5up	0	0	FALSE	0.11237	0.11237
5:15	E2f	0.113242	6.620468326	892	1	40	10	will	5up	0	0	FALSE	0.113242	0.113242
5:12	CG30443	0.115466	6.610543135	892	1	40	10	will	5up	0	0	FALSE	0.115466	0.115466
8:09	CG7357	0.11959	6.592500892	892	1	40	10	will	5up	0	0	FALSE	0.11959	0.11959
5:05	bbx	0.133148	6.53608705	892	1	40	10	will	5up	0	0	FALSE	0.133148	0.133148
4:10	Oli	0.147659	6.479935054	892	1	40	10	will	5up	0	0	FALSE	0.147659	0.147659
2:06	HLHm7	0.156069	6.449075724	892	1	40	10	will	5up	0	0	FALSE	0.156069	0.156069
4:09	CG4730	0.156837	6.446314358	892	1	40	10	will	5up	0	0	FALSE	0.156837	0.156837
3:14	CG3281	0.161244	6.430629577	892	1	40	10	will	5up	0	0	FALSE	0.161244	0.161244
2:10	sisA	0.16242	6.426490991	892	1	40	10	will	5up	0	0	FALSE	0.16242	0.16242
5:03	NfI	0.16549	6.415782405	892	1	40	10	will	5up	1	0	FALSE	0.16549	0.16549
5:10	CG1832	0.195503	6.317160939	892	1	40	10	will	5up	0	0	FALSE	0.195503	0.195503
4:11	tap	0.202338	6.296033684	892	1	40	10	will	5up	0	0	FALSE	0.202338	0.202338
0:05	CG14711	0.209262	6.275060897	892	1	40	10	will	5up	0	0	FALSE	0.209262	0.209262
8:04	BEAF-32	0.212036	6.266776275	892	1	40	10	will	5up	0	0	FALSE	0.212036	0.212036
5:02	elB	0.217226	6.251440766	892	1	40	10	will	5up	0	0	FALSE	0.217226	0.217226
7:09	lmd	0.217382	6.250983166	892	1	40	10	will	5up	0	0	FALSE	0.217382	0.217382
10:10	slp1	0.229822	6.215076249	892	1	40	10	will	5up	0	0	FALSE	0.229822	0.229822
0:09	CG6930	0.246292	6.169167574	892	1	40	10	will	5up	0	0	FALSE	0.246292	0.246292
6:08	Optix	0.24705	6.167094889	892	1	40	10	will	5up	0	0	FALSE	0.24705	0.24705
2:16	HLHm&bgr;	0.248085	6.164272939	892	1	40	10	will	5up	0	0	FALSE	0.248085	0.248085
6:05	CG30431	0.257065	6.140031176	892	1	40	10	will	5up	0	0	FALSE	0.257065	0.257065
2:14	Mef2	0.284863	6.067612253	892	1	40	10	will	5up	0	0	FALSE	0.284863	0.284863
2:05	p53	0.291594	6.050603661	892	1	40	10	will	5up	0	0	FALSE	0.291594	0.291594
2:02	CG15696	0.296497	6.038330083	892	1	40	10	will	5up	0	0	FALSE	0.296497	0.296497
10:04	Bteb2	0.297496	6.035840466	892	1	40	10	will	5up	0	0	FALSE	0.297496	0.297496
11:09	MBD-R2	0.298226	6.034022857	892	1	40	10	will	5up	0	0	FALSE	0.298226	0.298226
3:12	noc	0.302521	6.023375974	892	1	40	10	will	5up	0	0	FALSE	0.302521	0.302521
1:13	lola	0.303023	6.022134605	892	1	40	10	will	5up	0	0	FALSE	0.303023	0.303023
5:08	CG9215	0.311885	6.000389451	892	1	40	10	will	5up	0	0	FALSE	0.311885	0.311885
4:06	CG12071	0.312877	5.997972841	892	1	40	10	will	5up	0	0	FALSE	0.312877	0.312877
0:03	CG9418	0.319711	5.981410583	892	1	40	10	will	5up	0	0	FALSE	0.319711	0.319711
2:12	bun	0.332486	5.950837818	892	1	40	10	will	5up	0	0	FALSE	0.332486	0.332486
4:12	CG4318	0.334521	5.946011015	892	1	40	10	will	5up	0	0	FALSE	0.334521	0.334521
5:00	wor	0.345442	5.920303058	892	1	40	10	will	5up	0	0	FALSE	0.345442	0.345442
2:17	CG10267	0.345676	5.919755035	892	1	40	10	will	5up	0	0	FALSE	0.345676	0.345676
5:01	CG8944	0.361123	5.88390881	892	1	40	10	will	5up	0	0	FALSE	0.361123	0.361123
6:04	TFAM	0.363523	5.878388335	892	1	40	10	will	5up	0	0	FALSE	0.363523	0.363523
4:08	HLHm3	0.365539	5.873760045	892	1	40	10	will	5up	0	0	FALSE	0.365539	0.365539
15:12	phol	0.369842	5.863910239	892	1	40	10	will	5up	0	0	FALSE	0.369842	0.369842
2:18	Fer3	0.380256	5.84022448	892	1	40	10	will	5up	0	0	FALSE	0.380256	0.380256
2:15	CG14962	0.384143	5.831435587	892	1	40	10	will	5up	0	0	FALSE	0.384143	0.384143
8:13	CG2678	0.387641	5.823547265	892	1	40	10	will	5up	0	0	FALSE	0.387641	0.387641
3:09	bowl	0.394262	5.808673989	892	1	40	10	will	5up	0	0	FALSE	0.394262	0.394262
14:04	CG1621	0.397146	5.802217894	892	1	40	10	will	5up	0	0	FALSE	0.397146	0.397146
0:10	CG31460	0.400042	5.795746226	892	1	40	10	will	5up	0	0	FALSE	0.400042	0.400042
15:17	CkII&agr;-i1	0.404022	5.786873092	892	1	40	10	will	5up	0	0	FALSE	0.404022	0.404022
15:05	CG33695	0.407956	5.778123718	892	1	40	10	will	5up	0	0	FALSE	0.407956	0.407956
3:10	cnc	0.408663	5.776555164	892	1	40	10	will	5up	0	0	FALSE	0.408663	0.408663
8:15	dpn	0.417919	5.756058037	892	1	40	10	will	5up	0	0	FALSE	0.417919	0.417919
0:04	CG6272	0.421052	5.749141449	892	1	40	10	will	5up	0	0	FALSE	0.421052	0.421052
1:11	Hnf4	0.425007	5.740428941	892	1	40	10	will	5up	0	0	FALSE	0.425007	0.425007
2:08	cato	0.430361	5.728660656	892	1	40	10	will	5up	0	0	FALSE	0.430361	0.430361
8:17	CG3838	0.440824	5.705741025	892	1	40	10	will	5up	0	0	FALSE	0.440824	0.440824
15:18	bin	0.441369	5.70454953	892	1	40	10	will	5up	0	0	FALSE	0.441369	0.441369
1:18	Trl	0.441409	5.704461031	892	1	40	10	will	5up	0	0	FALSE	0.441409	0.441409
15:14	cg	0.452597	5.680059273	892	1	40	10	will	5up	0	0	FALSE	0.452597	0.452597
6:14	hth	0.455252	5.674280651	892	1	40	10	will	5up	0	0	FALSE	0.455252	0.455252
12:18	CG11723	0.455693	5.673321481	892	1	40	10	will	5up	0	0	FALSE	0.455693	0.455693
5:16	disco	0.466461	5.649928043	892	1	40	10	will	5up	0	0	FALSE	0.466461	0.466461
4:04	Bgb	0.471737	5.638487629	892	1	40	10	will	5up	1	0	FALSE	0.471737	0.471737
8:19	CG17802	0.471906	5.638121368	892	1	40	10	will	5up	0	0	FALSE	0.471906	0.471906
7:05	Kr-h1	0.477612	5.625762101	892	1	40	10	will	5up	0	0	FALSE	0.477612	0.477612
6:17	Poxn	0.480381	5.619767328	892	1	40	10	will	5up	0	0	FALSE	0.480381	0.480381
1:09	CG9139	0.483155	5.613763246	892	1	40	10	will	5up	0	0	FALSE	0.483155	0.483155
8:21	CG17181	0.49257	5.59339875	892	1	40	10	will	5up	0	0	FALSE	0.49257	0.49257
10:12	CG3995	0.502134	5.572722847	892	1	40	10	will	5up	0	0	FALSE	0.502134	0.502134
3:03	CG12299	0.510902	5.553762677	892	1	40	10	will	5up	1	0	FALSE	0.510902	0.510902
15:16	CG4707	0.525724	5.521684802	892	1	40	10	will	5up	0	0	FALSE	0.525724	0.525724
3:08	CG7368	0.525732	5.521667629	892	1	40	10	will	5up	0	0	FALSE	0.525732	0.525732
2:21	dimm	0.528831	5.514951617	892	1	40	10	will	5up	0	0	FALSE	0.528831	0.528831
15:20	CG3726	0.542749	5.484738561	892	1	40	10	will	5up	0	0	FALSE	0.542749	0.542749
6:15	Doc3	0.548679	5.471834487	892	1	40	10	will	5up	0	0	FALSE	0.548679	0.548679
0:00	drm	0.549746	5.469510261	892	1	40	10	will	5up	0	0	FALSE	0.549746	0.549746
7:17	crol	0.552204	5.464150989	892	1	40	10	will	5up	0	0	FALSE	0.552204	0.552204
6:18	Pdp1	0.567522	5.430656728	892	1	40	10	will	5up	0	0	FALSE	0.567522	0.567522
10:20	h	0.568237	5.429087826	892	1	40	10	will	5up	0	0	FALSE	0.568237	0.568237
10:02	CG15514	0.585431	5.391208549	892	1	40	10	will	5up	0	0	FALSE	0.585431	0.585431
6:10	CG11294	0.596126	5.367467668	892	1	40	10	will	5up	0	0	FALSE	0.596126	0.596126
1:16	Dr	0.601308	5.355909124	892	1	40	10	will	5up	0	0	FALSE	0.601308	0.601308
0:08	maf-S	0.603121	5.351855262	892	1	40	10	will	5up	0	0	FALSE	0.603121	0.603121
12:13	Doc2	0.612366	5.331107043	892	1	40	10	will	5up	0	0	FALSE	0.612366	0.612366
11:16	foxo	0.62072	5.312235757	892	1	40	10	will	5up	0	0	FALSE	0.62072	0.62072
0:20	HLH4C	0.624984	5.302553603	892	1	40	10	will	5up	0	0	FALSE	0.624984	0.624984
15:09	Lhr	0.625381	5.30165051	892	1	40	10	will	5up	0	0	FALSE	0.625381	0.625381
3:07	BtbVII	0.62575	5.30081253	892	1	40	10	will	5up	0	0	FALSE	0.62575	0.62575
6:12	CG15710	0.632592	5.285192548	892	1	40	10	will	5up	0	0	FALSE	0.632592	0.632592
7:06	Deaf1	0.633941	5.282102621	892	1	40	10	will	5up	0	0	FALSE	0.633941	0.633941
1:06	dmrt99B	0.639515	5.269293004	892	1	40	10	will	5up	0	0	FALSE	0.639515	0.639515
3:00	Su(var)2-10	0.642266	5.262945484	892	1	40	10	will	5up	0	0	FALSE	0.642266	0.642266
2:03	CG4360	0.647081	5.251793113	892	1	40	10	will	5up	0	0	FALSE	0.647081	0.647081
0:07	CG3847	0.647392	5.251071593	892	1	40	10	will	5up	0	0	FALSE	0.647392	0.647392
4:05	odd	0.650711	5.243349938	892	1	40	10	will	5up	0	0	FALSE	0.650711	0.650711
4:17	CG9609	0.654043	5.235572928	892	1	40	10	will	5up	0	0	FALSE	0.654043	0.654043
4:18	CG8359	0.655573	5.231991942	892	1	40	10	will	5up	0	0	FALSE	0.655573	0.655573
10:17	bs	0.661058	5.219105494	892	1	40	10	will	5up	0	0	FALSE	0.661058	0.661058
9:14	Su(H)	0.661217	5.218730629	892	1	40	10	will	5up	0	0	FALSE	0.661217	0.661217
7:00	CG8478	0.661504	5.21805315	892	1	40	10	will	5up	0	0	FALSE	0.661504	0.661504
9:04	CG12391	0.664816	5.210228954	892	1	40	10	will	5up	0	0	FALSE	0.664816	0.664816
7:11	wdn	0.666296	5.206724554	892	1	40	10	will	5up	0	0	FALSE	0.666296	0.666296
11:14	CG6689	0.668403	5.201721564	892	1	40	10	will	5up	0	0	FALSE	0.668403	0.668403
5:17	Hr39	0.677279	5.180509715	892	1	40	10	will	5up	0	0	FALSE	0.677279	0.677279
8:11	Sry-&dgr;	0.677828	5.179189763	892	1	40	10	will	5up	0	0	FALSE	0.677828	0.677828
12:02	CG31441	0.686924	5.157182778	892	1	40	10	will	5up	0	0	FALSE	0.686924	0.686924
4:13	CG3891	0.69138	5.146300074	892	1	40	10	will	5up	0	0	FALSE	0.69138	0.69138
15:06	rib	0.697011	5.132452284	892	1	40	10	will	5up	0	0	FALSE	0.697011	0.697011
8:10	Jra	0.698213	5.129480354	892	1	40	10	will	5up	0	0	FALSE	0.698213	0.698213
8:06	CG7691	0.701844	5.120472985	892	1	40	10	will	5up	0	0	FALSE	0.701844	0.701844
12:00	CG33213	0.702637	5.118500372	892	1	40	10	will	5up	0	0	FALSE	0.702637	0.702637
15:21	esc	0.714836	5.087824071	892	1	40	10	will	5up	0	0	FALSE	0.714836	0.714836
13:21	CG17361	0.715097	5.087159784	892	1	40	10	will	5up	0	0	FALSE	0.715097	0.715097
11:05	Tkr	0.71523	5.086822344	892	1	40	10	will	5up	0	0	FALSE	0.71523	0.71523
7:15	EcR	0.716135	5.084520904	892	1	40	10	will	5up	0	0	FALSE	0.716135	0.716135
3:11	GATAe	0.722848	5.067336671	892	1	40	10	will	5up	0	0	FALSE	0.722848	0.722848
1:07	caup	0.723148	5.066563136	892	1	40	10	will	5up	0	0	FALSE	0.723148	0.723148
9:06	CG11971	0.728689	5.052217746	892	1	40	10	will	5up	0	0	FALSE	0.728689	0.728689
15:01	HP1c	0.730514	5.047459825	892	1	40	10	will	5up	0	0	FALSE	0.730514	0.730514
7:02	CG8388	0.732156	5.04316559	892	1	40	10	will	5up	0	0	FALSE	0.732156	0.732156
8:01	term	0.733027	5.040882335	892	1	40	10	will	5up	0	0	FALSE	0.733027	0.733027
4:03	Six4	0.741924	5.01734155	892	1	40	10	will	5up	0	0	FALSE	0.741924	0.741924
0:19	OdsH	0.742547	5.015678731	892	1	40	10	will	5up	0	0	FALSE	0.742547	0.742547
12:01	CG10949	0.743148	5.014070523	892	1	40	10	will	5up	0	0	FALSE	0.743148	0.743148
6:13	vis	0.744245	5.0111335	892	1	40	10	will	5up	0	0	FALSE	0.744245	0.744245
11:19	CG1233	0.74445	5.010583338	892	1	40	10	will	5up	0	0	FALSE	0.74445	0.74445
10:13	gsb-n	0.747126	5.003382951	892	1	40	10	will	5up	0	0	FALSE	0.747126	0.747126
12:10	CG15436	0.748817	4.99881375	892	1	40	10	will	5up	0	0	FALSE	0.748817	0.748817
7:20	CG2889	0.7527	4.988256387	892	1	40	10	will	5up	0	0	FALSE	0.7527	0.7527
15:10	Dek	0.754863	4.982339447	892	1	40	10	will	5up	0	0	FALSE	0.754863	0.754863
2:19	Sox21a	0.757615	4.974766859	892	1	40	10	will	5up	0	0	FALSE	0.757615	0.757615
14:15	bcd	0.761143	4.964994631	892	1	40	10	will	5up	0	0	FALSE	0.761143	0.761143
13:18	ttk	0.765405	4.953079929	892	1	40	10	will	5up	0	0	FALSE	0.765405	0.765405
11:11	stc	0.768485	4.944395034	892	1	40	10	will	5up	0	0	FALSE	0.768485	0.768485
12:08	sc	0.770754	4.937956116	892	1	40	10	will	5up	0	0	FALSE	0.770754	0.770754
0:23	sug	0.775758	4.923628296	892	1	40	10	will	5up	0	0	FALSE	0.775758	0.775758
11:18	CG12605	0.777741	4.917901449	892	1	40	10	will	5up	0	0	FALSE	0.777741	0.777741
15:04	H15	0.778285	4.916324859	892	1	40	10	will	5up	0	0	FALSE	0.778285	0.778285
13:13	lid	0.779168	4.913760091	892	1	40	10	will	5up	0	0	FALSE	0.779168	0.779168
5:19	CTCF	0.780717	4.90924835	892	1	40	10	will	5up	0	0	FALSE	0.780717	0.780717
3:23	Stat92E	0.784296	4.89875467	892	1	40	10	will	5up	0	0	FALSE	0.784296	0.784296
11:20	ey	0.784913	4.896937467	892	1	40	10	will	5up	0	0	FALSE	0.784913	0.5270825
12:19	wek	0.785133	4.896287515	892	1	40	10	will	5up	0	0	FALSE	0.785133	0.785133
12:06	CG4424	0.796179	4.863164395	892	1	40	10	will	5up	0	0	FALSE	0.796179	0.796179
1:19	jumu	0.80054	4.849795254	892	1	40	10	will	5up	0	0	FALSE	0.80054	0.80054
13:22	knrl	0.803511	4.840587655	892	1	40	10	will	5up	0	0	FALSE	0.803511	0.803511
15:00	CG4282	0.808129	4.826101668	892	1	40	10	will	5up	0	0	FALSE	0.808129	0.808129
2:23	sna	0.818413	4.793058923	892	1	40	10	will	5up	0	0	FALSE	0.818413	0.818413
4:19	al	0.819996	4.787871792	892	1	40	10	will	5up	0	0	FALSE	0.819996	0.819996
14:19	CG2712	0.820096	4.787544052	892	1	40	10	will	5up	0	0	FALSE	0.820096	0.820096
6:21	cad	0.825821	4.768528146	892	1	40	10	will	5up	0	0	FALSE	0.825821	0.825821
13:04	CG31365	0.827566	4.762651169	892	1	40	10	will	5up	0	0	FALSE	0.827566	0.827566
4:23	pan	0.830172	4.753807787	892	1	40	10	will	5up	0	0	FALSE	0.830172	0.830172
1:02	usp	0.831198	4.750302635	892	1	40	10	will	5up	0	0	FALSE	0.831198	0.831198
8:23	CG16899	0.832671	4.745243995	892	1	40	10	will	5up	0	0	FALSE	0.832671	0.832671
15:22	pita	0.833133	4.743652499	892	1	40	10	will	5up	0	0	FALSE	0.833133	0.833133
13:14	Ets96B	0.834511	4.738885564	892	1	40	10	will	5up	0	0	FALSE	0.834511	0.834511
15:15	CG6769	0.83616	4.733150323	892	1	40	10	will	5up	0	0	FALSE	0.83616	0.83616
14:22	HLH3B	0.845982	4.698172223	892	1	40	10	will	5up	0	0	FALSE	0.845982	0.845982
12:05	tup	0.847275	4.693458975	892	1	40	10	will	5up	0	0	FALSE	0.847275	0.847275
14:06	fd3F	0.849567	4.685039451	892	1	40	10	will	5up	0	0	FALSE	0.849567	0.849567
10:23	CG7928	0.849946	4.683639711	892	1	40	10	will	5up	0	0	FALSE	0.849946	0.849946
10:03	Hr46	0.858863	4.649981895	892	1	40	10	will	5up	0	0	FALSE	0.858863	0.858863
7:23	retn	0.859903	4.645966338	892	1	40	10	will	5up	0	0	FALSE	0.859903	0.859903
10:11	CG10147	0.860276	4.644519565	892	1	40	10	will	5up	0	0	FALSE	0.860276	0.860276
13:06	CG6654	0.862593	4.635477038	892	1	40	10	will	5up	0	0	FALSE	0.862593	0.862593
14:23	Side	0.870083	4.605516241	892	1	40	10	will	5up	0	0	FALSE	0.870083	0.870083
1:04	Ptx1	0.871024	4.601668983	892	1	40	10	will	5up	0	0	FALSE	0.871024	0.871024
14:09	grn	0.877061	4.576506291	892	1	40	10	will	5up	0	0	FALSE	0.877061	0.877061
12:07	CG2129	0.886985	4.533183259	892	1	40	10	will	5up	0	0	FALSE	0.886985	0.886985
9:02	CG2808	0.887664	4.530121174	892	1	40	10	will	5up	0	0	FALSE	0.887664	0.887664
15:07	CG11317	0.889506	4.52175083	892	1	40	10	will	5up	0	0	FALSE	0.889506	0.889506
12:03	CG13296	0.889877	4.520050483	892	1	40	10	will	5up	0	0	FALSE	0.889877	0.889877
11:10	CG31670	0.899941	4.472320399	892	1	40	10	will	5up	0	0	FALSE	0.899941	0.899941
8:02	svp	0.902882	4.457716082	892	1	40	10	will	5up	0	0	FALSE	0.902882	0.902882
12:15	ap	0.910307	4.419338649	892	1	40	10	will	5up	0	0	FALSE	0.910307	0.910307
8:07	bsh	0.911037	4.415442119	892	1	40	10	will	5up	0	0	FALSE	0.911037	0.911037
14:07	Smox	0.917005	4.382635463	892	1	40	10	will	5up	0	0	FALSE	0.917005	0.917005
14:11	ase	0.943142	4.213153638	892	1	40	10	will	5up	0	0	FALSE	0.943142	0.943142
13:19	Su(var)205	0.978246	3.836177436	892	1	40	10	will	5up	0	0	FALSE	0.978246	0.978246
10:15	slbo	0.9898	3.577332091	892	1	40	10	will	5up	0	0	FALSE	0.9898	0.9898
14:17	ems	0.99545	3.327766135	892	1	40	10	will	5up	0	0	FALSE	0.99545	0.99545
3:04	CG14655	0.003698	8.512021906	892	1	60	7	will	5up	1	0	FALSE	0.003698	0.003698
14:03	ERR	0.017268	7.881856416	892	1	60	7	will	5up	0	0	FALSE	0.017268	0.017268
4:02	HLHm&ggr;	0.017475	7.876485686	892	1	60	7	will	5up	0	0	FALSE	0.017475	0.017475
12:16	ro	0.020085	7.812940789	892	1	60	7	will	5up	0	0	FALSE	0.020085	0.020085
0:13	CG17186	0.027425	7.665709906	892	1	60	7	will	5up	0	0	FALSE	0.027425	0.027425
7:12	CG1602	0.035213	7.541939629	892	1	60	7	will	5up	0	0	FALSE	0.035213	0.035213
9:15	ovo	0.035589	7.536566447	892	1	60	7	will	5up	0	0	FALSE	0.035589	0.035589
4:22	ct	0.037691	7.507320449	892	1	60	7	will	5up	0	0	FALSE	0.037691	0.037691
14:13	her	0.038667	7.494185907	892	1	60	7	will	5up	0	0	FALSE	0.038667	0.038667
9:01	gem	0.050448	7.353746067	892	1	60	7	will	5up	0	0	FALSE	0.050448	0.050448
6:09	Gsc	0.064324	7.218639606	892	1	60	7	will	5up	0	0	FALSE	0.064324	0.064324
7:23	retn	0.064826	7.214193533	892	1	60	7	will	5up	0	0	FALSE	0.064826	0.064826
6:11	CG17806	0.066116	7.202904882	892	1	60	7	will	5up	0	0	FALSE	0.066116	0.066116
11:15	Mio	0.068421	7.183152936	892	1	60	7	will	5up	0	0	FALSE	0.068421	0.068421
0:01	exd	0.073242	7.143428641	892	1	60	7	will	5up	0	0	FALSE	0.073242	0.073242
4:01	ind	0.083984	7.06163001	892	1	60	7	will	5up	0	0	FALSE	0.083984	0.083984
5:14	CG12219	0.095233	6.983997382	892	1	60	7	will	5up	0	0	FALSE	0.095233	0.095233
0:00	drm	0.105463	6.91907494	892	1	60	7	will	5up	0	0	FALSE	0.105463	0.105463
12:10	CG15436	0.110022	6.891607981	892	1	60	7	will	5up	0	0	FALSE	0.110022	0.110022
1:17	dm	0.114596	6.864861691	892	1	60	7	will	5up	0	0	FALSE	0.114596	0.114596
1:14	CG8924	0.12031	6.832492591	892	1	60	7	will	5up	0	0	FALSE	0.12031	0.12031
8:09	CG7357	0.123472	6.815042456	892	1	60	7	will	5up	0	0	FALSE	0.123472	0.123472
1:20	pho	0.13286	6.765011372	892	1	60	7	will	5up	0	0	FALSE	0.13286	0.13286
13:15	mbf1	0.142747	6.714888217	892	1	60	7	will	5up	0	0	FALSE	0.142747	0.142747
1:16	Dr	0.142918	6.714043508	892	1	60	7	will	5up	0	0	FALSE	0.142918	0.142918
6:16	sage	0.149366	6.682637777	892	1	60	7	will	5up	0	0	FALSE	0.149366	0.149366
0:16	grh	0.157628	6.643685189	892	1	60	7	will	5up	0	0	FALSE	0.157628	0.157628
3:18	toy	0.16488	6.610588671	892	1	60	7	will	5up	0	0	FALSE	0.16488	0.16488
0:18	CG12744	0.174061	6.570011843	892	1	60	7	will	5up	0	0	FALSE	0.174061	0.174061
3:14	CG3281	0.20559	6.440092069	892	1	60	7	will	5up	0	0	FALSE	0.20559	0.20559
2:16	HLHm&bgr;	0.217061	6.395830967	892	1	60	7	will	5up	0	0	FALSE	0.217061	0.217061
0:05	CG14711	0.224986	6.366038644	892	1	60	7	will	5up	0	0	FALSE	0.224986	0.224986
15:12	phol	0.231052	6.343635522	892	1	60	7	will	5up	0	0	FALSE	0.231052	0.231052
8:14	CG11085	0.241448	6.305988564	892	1	60	7	will	5up	0	0	FALSE	0.241448	0.241448
8:13	CG2678	0.258332	6.246665993	892	1	60	7	will	5up	0	0	FALSE	0.258332	0.258332
4:18	CG8359	0.264193	6.226553022	892	1	60	7	will	5up	0	0	FALSE	0.264193	0.264193
4:17	CG9609	0.273396	6.195420169	892	1	60	7	will	5up	0	0	FALSE	0.273396	0.273396
11:09	MBD-R2	0.293646	6.128674732	892	1	60	7	will	5up	0	0	FALSE	0.293646	0.293646
6:07	CG9797	0.298516	6.112947457	892	1	60	7	will	5up	0	0	FALSE	0.298516	0.298516
2:19	Sox21a	0.303549	6.096818483	892	1	60	7	will	5up	0	0	FALSE	0.303549	0.303549
0:21	CG8319	0.30544	6.090790282	892	1	60	7	will	5up	0	0	FALSE	0.30544	0.30544
4:03	Six4	0.319412	6.046738682	892	1	60	7	will	5up	0	0	FALSE	0.319412	0.319412
5:03	NfI	0.328	6.020062997	892	1	60	7	will	5up	1	0	FALSE	0.328	0.328
5:01	CG8944	0.333204	6.004037723	892	1	60	7	will	5up	0	0	FALSE	0.333204	0.333204
10:04	Bteb2	0.338836	5.98680788	892	1	60	7	will	5up	0	0	FALSE	0.338836	0.338836
2:17	CG10267	0.340203	5.982640386	892	1	60	7	will	5up	0	0	FALSE	0.340203	0.340203
5:17	Hr39	0.34078	5.980884145	892	1	60	7	will	5up	0	0	FALSE	0.34078	0.34078
8:19	CG17802	0.352217	5.94629839	892	1	60	7	will	5up	0	0	FALSE	0.352217	0.352217
15:14	cg	0.35411	5.940612714	892	1	60	7	will	5up	0	0	FALSE	0.35411	0.35411
14:02	CG17912	0.360812	5.920569501	892	1	60	7	will	5up	0	0	FALSE	0.360812	0.360812
9:16	CG2116	0.367196	5.901598111	892	1	60	7	will	5up	0	0	FALSE	0.367196	0.367196
2:21	dimm	0.375013	5.878515081	892	1	60	7	will	5up	0	0	FALSE	0.375013	0.375013
8:12	CG11617	0.377731	5.870524727	892	1	60	7	will	5up	0	0	FALSE	0.377731	0.377731
8:04	BEAF-32	0.380231	5.863191826	892	1	60	7	will	5up	0	0	FALSE	0.380231	0.380231
8:01	term	0.382354	5.85697559	892	1	60	7	will	5up	0	0	FALSE	0.382354	0.382354
0:20	HLH4C	0.382707	5.855943069	892	1	60	7	will	5up	0	0	FALSE	0.382707	0.382707
6:17	Poxn	0.418532	5.752461772	892	1	60	7	will	5up	0	0	FALSE	0.418532	0.418532
6:02	Ets65A	0.429599	5.720930188	892	1	60	7	will	5up	0	0	FALSE	0.429599	0.429599
5:00	wor	0.434072	5.708230929	892	1	60	7	will	5up	0	0	FALSE	0.434072	0.434072
3:19	CG13624	0.43477	5.706251154	892	1	60	7	will	5up	0	0	FALSE	0.43477	0.43477
5:19	CTCF	0.447211	5.67106186	892	1	60	7	will	5up	0	0	FALSE	0.447211	0.447211
8:18	hkb	0.483133	5.570156774	892	1	60	7	will	5up	0	0	FALSE	0.483133	0.483133
5:18	grau	0.509123	5.497437207	892	1	60	7	will	5up	0	0	FALSE	0.509123	0.509123
14:04	CG1621	0.522062	5.461212226	892	1	60	7	will	5up	0	0	FALSE	0.522062	0.522062
6:20	fd96Cb	0.543617	5.40070465	892	1	60	7	will	5up	0	0	FALSE	0.543617	0.543617
1:18	Trl	0.549865	5.383106097	892	1	60	7	will	5up	0	0	FALSE	0.549865	0.549865
2:15	CG14962	0.554935	5.368799354	892	1	60	7	will	5up	0	0	FALSE	0.554935	0.554935
12:14	Dip3	0.57344	5.316349792	892	1	60	7	will	5up	0	0	FALSE	0.57344	0.57344
8:03	CG6854	0.582458	5.290628777	892	1	60	7	will	5up	0	0	FALSE	0.582458	0.582458
0:03	CG9418	0.592614	5.261513376	892	1	60	7	will	5up	0	0	FALSE	0.592614	0.592614
8:17	CG3838	0.609404	5.212979332	892	1	60	7	will	5up	0	0	FALSE	0.609404	0.609404
11:16	foxo	0.63992	5.123167356	892	1	60	7	will	5up	0	0	FALSE	0.63992	0.63992
3:03	CG12299	0.648327	5.097985291	892	1	60	7	will	5up	1	0	FALSE	0.648327	0.648327
6:15	Doc3	0.650587	5.091180859	892	1	60	7	will	5up	0	0	FALSE	0.650587	0.650587
0:19	OdsH	0.672526	5.02422949	892	1	60	7	will	5up	0	0	FALSE	0.672526	0.672526
3:12	noc	0.675928	5.013690628	892	1	60	7	will	5up	0	0	FALSE	0.675928	0.675928
6:14	hth	0.677348	5.009280179	892	1	60	7	will	5up	0	0	FALSE	0.677348	0.677348
7:17	crol	0.679123	5.003752067	892	1	60	7	will	5up	0	0	FALSE	0.679123	0.679123
12:00	CG33213	0.689382	4.971555134	892	1	60	7	will	5up	0	0	FALSE	0.689382	0.689382
4:04	Bgb	0.698982	4.94100426	892	1	60	7	will	5up	1	0	FALSE	0.698982	0.698982
5:04	en	0.700898	4.934855162	892	1	60	7	will	5up	0	0	FALSE	0.700898	0.700898
6:19	achi	0.709389	4.907385943	892	1	60	7	will	5up	0	0	FALSE	0.709389	0.709389
15:17	CkII&agr;-i1	0.71732	4.881384374	892	1	60	7	will	5up	0	0	FALSE	0.71732	0.71732
7:20	CG2889	0.719613	4.87380429	892	1	60	7	will	5up	0	0	FALSE	0.719613	0.719613
4:11	tap	0.725091	4.855566425	892	1	60	7	will	5up	0	0	FALSE	0.725091	0.725091
15:00	CG4282	0.729977	4.839151375	892	1	60	7	will	5up	0	0	FALSE	0.729977	0.729977
4:19	al	0.73151	4.833971233	892	1	60	7	will	5up	0	0	FALSE	0.73151	0.73151
0:23	sug	0.732613	4.830234507	892	1	60	7	will	5up	0	0	FALSE	0.732613	0.732613
11:19	CG1233	0.734014	4.825475762	892	1	60	7	will	5up	0	0	FALSE	0.734014	0.734014
5:09	D19B	0.740672	4.802686553	892	1	60	7	will	5up	0	0	FALSE	0.740672	0.740672
1:13	lola	0.74074	4.802453051	892	1	60	7	will	5up	0	0	FALSE	0.74074	0.74074
4:23	pan	0.741352	4.800341816	892	1	60	7	will	5up	0	0	FALSE	0.741352	0.741352
15:18	bin	0.758753	4.739211854	892	1	60	7	will	5up	0	0	FALSE	0.758753	0.758753
11:11	stc	0.759316	4.73719321	892	1	60	7	will	5up	0	0	FALSE	0.759316	0.759316
2:23	sna	0.764429	4.718760314	892	1	60	7	will	5up	0	0	FALSE	0.764429	0.764429
3:23	Stat92E	0.767476	4.70766989	892	1	60	7	will	5up	0	0	FALSE	0.767476	0.767476
2:03	CG4360	0.775728	4.677220291	892	1	60	7	will	5up	0	0	FALSE	0.775728	0.775728
15:06	rib	0.781025	4.657340247	892	1	60	7	will	5up	0	0	FALSE	0.781025	0.781025
15:15	CG6769	0.785761	4.639328266	892	1	60	7	will	5up	0	0	FALSE	0.785761	0.785761
4:06	CG12071	0.795026	4.603408745	892	1	60	7	will	5up	0	0	FALSE	0.795026	0.795026
10:03	Hr46	0.803735	4.568754212	892	1	60	7	will	5up	0	0	FALSE	0.803735	0.803735
12:15	ap	0.805725	4.560708649	892	1	60	7	will	5up	0	0	FALSE	0.805725	0.805725
8:21	CG17181	0.806716	4.55668051	892	1	60	7	will	5up	0	0	FALSE	0.806716	0.806716
13:04	CG31365	0.807473	4.553596227	892	1	60	7	will	5up	0	0	FALSE	0.807473	0.807473
8:23	CG16899	0.812669	4.532223565	892	1	60	7	will	5up	0	0	FALSE	0.812669	0.812669
6:23	unc-4	0.815363	4.520997061	892	1	60	7	will	5up	0	0	FALSE	0.815363	0.815363
8:11	Sry-&dgr;	0.820674	4.498562865	892	1	60	7	will	5up	0	0	FALSE	0.820674	0.820674
10:07	CG31388	0.822124	4.492366631	892	1	60	7	will	5up	0	0	FALSE	0.822124	0.822124
10:20	h	0.826095	4.475230501	892	1	60	7	will	5up	0	0	FALSE	0.826095	0.826095
8:22	Xbp1	0.831159	4.453008748	892	1	60	7	will	5up	0	0	FALSE	0.831159	0.831159
6:21	cad	0.836247	4.430249262	892	1	60	7	will	5up	0	0	FALSE	0.836247	0.836247
10:21	Mad	0.839278	4.416470917	892	1	60	7	will	5up	0	0	FALSE	0.839278	0.839278
12:21	CG6276	0.839549	4.415233029	892	1	60	7	will	5up	0	0	FALSE	0.839549	0.839549
3:02	exex	0.85614	4.336524358	892	1	60	7	will	5up	0	0	FALSE	0.85614	0.85614
10:23	CG7928	0.856271	4.335879197	892	1	60	7	will	5up	0	0	FALSE	0.856271	0.856271
10:12	CG3995	0.864366	4.295218372	892	1	60	7	will	5up	0	0	FALSE	0.864366	0.864366
11:02	ken	0.865187	4.291003117	892	1	60	7	will	5up	0	0	FALSE	0.865187	0.865187
12:11	CG17829	0.873257	4.24859747	892	1	60	7	will	5up	0	0	FALSE	0.873257	0.873257
12:03	CG13296	0.879499	4.214493434	892	1	60	7	will	5up	0	0	FALSE	0.879499	0.879499
12:06	CG4424	0.880224	4.210448538	892	1	60	7	will	5up	0	0	FALSE	0.880224	0.880224
3:11	GATAe	0.881046	4.205846569	892	1	60	7	will	5up	0	0	FALSE	0.881046	0.881046
14:08	CG8145	0.88132	4.204309208	892	1	60	7	will	5up	0	0	FALSE	0.88132	0.88132
13:21	CG17361	0.888182	4.164907233	892	1	60	7	will	5up	0	0	FALSE	0.888182	0.888182
1:09	CG9139	0.893534	4.132957482	892	1	60	7	will	5up	0	0	FALSE	0.893534	0.893534
12:05	tup	0.900264	4.091095825	892	1	60	7	will	5up	0	0	FALSE	0.900264	0.900264
15:21	esc	0.900875	4.087196821	892	1	60	7	will	5up	0	0	FALSE	0.900875	0.900875
15:20	CG3726	0.904468	4.063886339	892	1	60	7	will	5up	0	0	FALSE	0.904468	0.904468
15:04	H15	0.906851	4.048072105	892	1	60	7	will	5up	0	0	FALSE	0.906851	0.906851
12:22	zen	0.918249	3.967967947	892	1	60	7	will	5up	0	0	FALSE	0.918249	0.918249
14:07	Smox	0.918687	3.96472499	892	1	60	7	will	5up	0	0	FALSE	0.918687	0.918687
8:02	svp	0.921747	3.941708649	892	1	60	7	will	5up	0	0	FALSE	0.921747	0.921747
4:21	hbn	0.928133	3.891370225	892	1	60	7	will	5up	0	0	FALSE	0.928133	0.928133
13:19	Su(var)205	0.938062	3.805799976	892	1	60	7	will	5up	0	0	FALSE	0.938062	0.938062
12:23	Cf2	0.956263	3.615886326	892	1	60	7	will	5up	0	0	FALSE	0.956263	0.956263
3:04	CG14655	0.004412	8.545467589	892	1	60	10	will	5up	1	0	FALSE	0.004412	0.004412
14:03	ERR	0.018793	7.917440437	892	1	60	10	will	5up	0	0	FALSE	0.018793	0.018793
4:02	HLHm&ggr;	0.020358	7.879112388	892	1	60	10	will	5up	0	0	FALSE	0.020358	0.020358
12:16	ro	0.021687	7.848475032	892	1	60	10	will	5up	0	0	FALSE	0.021687	0.021687
0:13	CG17186	0.031577	7.659890436	892	1	60	10	will	5up	0	0	FALSE	0.031577	0.031577
4:22	ct	0.040622	7.526500128	892	1	60	10	will	5up	0	0	FALSE	0.040622	0.040622
9:15	ovo	0.041976	7.508669218	892	1	60	10	will	5up	0	0	FALSE	0.041976	0.041976
14:13	her	0.043338	7.491208624	892	1	60	10	will	5up	0	0	FALSE	0.043338	0.043338
7:12	CG1602	0.045195	7.468089638	892	1	60	10	will	5up	0	0	FALSE	0.045195	0.045195
9:01	gem	0.055265	7.354550274	892	1	60	10	will	5up	0	0	FALSE	0.055265	0.055265
7:23	retn	0.061784	7.289537664	892	1	60	10	will	5up	0	0	FALSE	0.061784	0.061784
6:09	Gsc	0.07069	7.208865671	892	1	60	10	will	5up	0	0	FALSE	0.07069	0.07069
6:11	CG17806	0.070712	7.208680021	892	1	60	10	will	5up	0	0	FALSE	0.070712	0.070712
0:01	exd	0.074038	7.180570422	892	1	60	10	will	5up	0	0	FALSE	0.074038	0.074038
11:15	Mio	0.075381	7.169491205	892	1	60	10	will	5up	0	0	FALSE	0.075381	0.075381
4:01	ind	0.088098	7.07137213	892	1	60	10	will	5up	0	0	FALSE	0.088098	0.088098
4:20	bigmax	0.103627	6.964959859	892	1	60	10	will	5up	0	0	FALSE	0.103627	0.103627
0:00	drm	0.107823	6.938221961	892	1	60	10	will	5up	0	0	FALSE	0.107823	0.107823
5:14	CG12219	0.108945	6.931202203	892	1	60	10	will	5up	0	0	FALSE	0.108945	0.108945
1:17	dm	0.119471	6.867732537	892	1	60	10	will	5up	0	0	FALSE	0.119471	0.119471
1:14	CG8924	0.125255	6.834526121	892	1	60	10	will	5up	0	0	FALSE	0.125255	0.125255
8:09	CG7357	0.125848	6.831182583	892	1	60	10	will	5up	0	0	FALSE	0.125848	0.125848
1:20	pho	0.13324	6.790396334	892	1	60	10	will	5up	0	0	FALSE	0.13324	0.13324
13:15	mbf1	0.14194	6.744340075	892	1	60	10	will	5up	0	0	FALSE	0.14194	0.14194
1:16	Dr	0.148774	6.709491807	892	1	60	10	will	5up	0	0	FALSE	0.148774	0.148774
0:16	grh	0.152468	6.691098063	892	1	60	10	will	5up	0	0	FALSE	0.152468	0.152468
6:16	sage	0.154827	6.679502615	892	1	60	10	will	5up	0	0	FALSE	0.154827	0.154827
0:18	CG12744	0.167995	6.616841353	892	1	60	10	will	5up	0	0	FALSE	0.167995	0.167995
3:18	toy	0.168299	6.61543134	892	1	60	10	will	5up	0	0	FALSE	0.168299	0.168299
0:05	CG14711	0.22295	6.384183998	892	1	60	10	will	5up	0	0	FALSE	0.22295	0.22295
15:12	phol	0.226725	6.369525341	892	1	60	10	will	5up	0	0	FALSE	0.226725	0.226725
3:14	CG3281	0.228012	6.364557273	892	1	60	10	will	5up	0	0	FALSE	0.228012	0.228012
8:14	CG11085	0.236029	6.33397203	892	1	60	10	will	5up	0	0	FALSE	0.236029	0.236029
8:13	CG2678	0.259427	6.247796983	892	1	60	10	will	5up	0	0	FALSE	0.259427	0.259427
5:03	NfI	0.269573	6.211700932	892	1	60	10	will	5up	1	0	FALSE	0.269573	0.269573
9:06	CG11971	0.274666	6.193839011	892	1	60	10	will	5up	0	0	FALSE	0.274666	0.274666
4:17	CG9609	0.274943	6.19287186	892	1	60	10	will	5up	0	0	FALSE	0.274943	0.274943
11:09	MBD-R2	0.27672	6.186682302	892	1	60	10	will	5up	0	0	FALSE	0.27672	0.27672
2:19	Sox21a	0.287402	6.149868226	892	1	60	10	will	5up	0	0	FALSE	0.287402	0.287402
0:21	CG8319	0.288492	6.146148624	892	1	60	10	will	5up	0	0	FALSE	0.288492	0.288492
6:07	CG9797	0.296596	6.118700412	892	1	60	10	will	5up	0	0	FALSE	0.296596	0.296596
4:03	Six4	0.304131	6.093482066	892	1	60	10	will	5up	0	0	FALSE	0.304131	0.304131
10:04	Bteb2	0.320474	6.039718734	892	1	60	10	will	5up	0	0	FALSE	0.320474	0.320474
5:01	CG8944	0.33274	6.000123988	892	1	60	10	will	5up	0	0	FALSE	0.33274	0.33274
2:17	CG10267	0.338222	5.982615712	892	1	60	10	will	5up	0	0	FALSE	0.338222	0.338222
8:19	CG17802	0.338331	5.98226976	892	1	60	10	will	5up	0	0	FALSE	0.338331	0.338331
5:17	Hr39	0.342166	5.970086658	892	1	60	10	will	5up	0	0	FALSE	0.342166	0.342166
9:16	CG2116	0.351278	5.941347939	892	1	60	10	will	5up	0	0	FALSE	0.351278	0.351278
0:20	HLH4C	0.353296	5.935019647	892	1	60	10	will	5up	0	0	FALSE	0.353296	0.353296
15:14	cg	0.355462	5.928242763	892	1	60	10	will	5up	0	0	FALSE	0.355462	0.355462
2:21	dimm	0.364817	5.899137131	892	1	60	10	will	5up	0	0	FALSE	0.364817	0.364817
14:02	CG17912	0.366978	5.892448259	892	1	60	10	will	5up	0	0	FALSE	0.366978	0.366978
8:04	BEAF-32	0.369537	5.884546304	892	1	60	10	will	5up	0	0	FALSE	0.369537	0.369537
8:01	term	0.38221	5.845667276	892	1	60	10	will	5up	0	0	FALSE	0.38221	0.38221
6:17	Poxn	0.402321	5.784738156	892	1	60	10	will	5up	0	0	FALSE	0.402321	0.402321
5:00	wor	0.419901	5.73212159	892	1	60	10	will	5up	0	0	FALSE	0.419901	0.419901
3:19	CG13624	0.435011	5.68728438	892	1	60	10	will	5up	0	0	FALSE	0.435011	0.435011
6:02	Ets65A	0.441923	5.666870316	892	1	60	10	will	5up	0	0	FALSE	0.441923	0.441923
8:18	hkb	0.464265	5.601210531	892	1	60	10	will	5up	0	0	FALSE	0.464265	0.464265
5:18	grau	0.488208	5.531209165	892	1	60	10	will	5up	0	0	FALSE	0.488208	0.488208
6:20	fd96Cb	0.524374	5.425625252	892	1	60	10	will	5up	0	0	FALSE	0.524374	0.524374
14:04	CG1621	0.525313	5.422878388	892	1	60	10	will	5up	0	0	FALSE	0.525313	0.525313
1:18	Trl	0.532714	5.401223255	892	1	60	10	will	5up	0	0	FALSE	0.532714	0.532714
12:14	Dip3	0.546707	5.360186087	892	1	60	10	will	5up	0	0	FALSE	0.546707	0.546707
2:15	CG14962	0.550833	5.348054016	892	1	60	10	will	5up	0	0	FALSE	0.550833	0.550833
8:03	CG6854	0.586912	5.24113621	892	1	60	10	will	5up	0	0	FALSE	0.586912	0.586912
8:17	CG3838	0.609209	5.174024179	892	1	60	10	will	5up	0	0	FALSE	0.609209	0.609209
3:03	CG12299	0.622333	5.13403061	892	1	60	10	will	5up	1	0	FALSE	0.622333	0.622333
6:15	Doc3	0.648711	5.052273091	892	1	60	10	will	5up	0	0	FALSE	0.648711	0.648711
11:16	foxo	0.650125	5.047831855	892	1	60	10	will	5up	0	0	FALSE	0.650125	0.650125
0:19	OdsH	0.653113	5.03842406	892	1	60	10	will	5up	0	0	FALSE	0.653113	0.653113
7:17	crol	0.670669	4.982521169	892	1	60	10	will	5up	0	0	FALSE	0.670669	0.670669
4:11	tap	0.678905	4.955888001	892	1	60	10	will	5up	0	0	FALSE	0.678905	0.678905
6:14	hth	0.686289	4.931766868	892	1	60	10	will	5up	0	0	FALSE	0.686289	0.686289
15:17	CkII&agr;-i1	0.686976	4.929508266	892	1	60	10	will	5up	0	0	FALSE	0.686976	0.686976
6:19	achi	0.690734	4.917128179	892	1	60	10	will	5up	0	0	FALSE	0.690734	0.690734
0:23	sug	0.691158	4.915726886	892	1	60	10	will	5up	0	0	FALSE	0.691158	0.691158
4:04	Bgb	0.693596	4.907655931	892	1	60	10	will	5up	1	0	FALSE	0.693596	0.693596
3:12	noc	0.699053	4.889482634	892	1	60	10	will	5up	0	0	FALSE	0.699053	0.699053
5:04	en	0.701485	4.881337559	892	1	60	10	will	5up	0	0	FALSE	0.701485	0.701485
12:00	CG33213	0.70281	4.8768885	892	1	60	10	will	5up	0	0	FALSE	0.70281	0.70281
7:20	CG2889	0.705447	4.868000561	892	1	60	10	will	5up	0	0	FALSE	0.705447	0.705447
11:19	CG1233	0.71634	4.8309005	892	1	60	10	will	5up	0	0	FALSE	0.71634	0.71634
4:23	pan	0.718542	4.823317873	892	1	60	10	will	5up	0	0	FALSE	0.718542	0.718542
2:23	sna	0.723815	4.805043471	892	1	60	10	will	5up	0	0	FALSE	0.723815	0.723815
3:23	Stat92E	0.729607	4.784773898	892	1	60	10	will	5up	0	0	FALSE	0.729607	0.729607
4:19	al	0.730649	4.781103857	892	1	60	10	will	5up	0	0	FALSE	0.730649	0.730649
11:11	stc	0.737038	4.758446054	892	1	60	10	will	5up	0	0	FALSE	0.737038	0.737038
15:18	bin	0.737949	4.755194036	892	1	60	10	will	5up	0	0	FALSE	0.737949	0.737949
15:00	CG4282	0.74037	4.746517103	892	1	60	10	will	5up	0	0	FALSE	0.74037	0.74037
1:13	lola	0.750263	4.710627802	892	1	60	10	will	5up	0	0	FALSE	0.750263	0.750263
2:03	CG4360	0.75895	4.678482473	892	1	60	10	will	5up	0	0	FALSE	0.75895	0.75895
5:09	D19B	0.759659	4.675830976	892	1	60	10	will	5up	0	0	FALSE	0.759659	0.759659
8:21	CG17181	0.775042	4.617218216	892	1	60	10	will	5up	0	0	FALSE	0.775042	0.775042
4:06	CG12071	0.775075	4.617088433	892	1	60	10	will	5up	0	0	FALSE	0.775075	0.775075
10:07	CG31388	0.795978	4.533649558	892	1	60	10	will	5up	0	0	FALSE	0.795978	0.795978
15:15	CG6769	0.799789	4.517903936	892	1	60	10	will	5up	0	0	FALSE	0.799789	0.799789
15:06	rib	0.800375	4.51546374	892	1	60	10	will	5up	0	0	FALSE	0.800375	0.800375
6:23	unc-4	0.802283	4.507497647	892	1	60	10	will	5up	0	0	FALSE	0.802283	0.802283
1:09	CG9139	0.802782	4.505407257	892	1	60	10	will	5up	0	0	FALSE	0.802782	0.802782
10:21	Mad	0.80748	4.485561216	892	1	60	10	will	5up	0	0	FALSE	0.80748	0.80748
13:04	CG31365	0.809526	4.476828173	892	1	60	10	will	5up	0	0	FALSE	0.809526	0.809526
10:03	Hr46	0.814002	4.457514596	892	1	60	10	will	5up	0	0	FALSE	0.814002	0.814002
8:23	CG16899	0.817022	4.444319903	892	1	60	10	will	5up	0	0	FALSE	0.817022	0.817022
10:20	h	0.818968	4.43574519	892	1	60	10	will	5up	0	0	FALSE	0.818968	0.818968
12:15	ap	0.819438	4.433665822	892	1	60	10	will	5up	0	0	FALSE	0.819438	0.819438
6:21	cad	0.825877	4.404830246	892	1	60	10	will	5up	0	0	FALSE	0.825877	0.825877
8:22	Xbp1	0.831293	4.380046154	892	1	60	10	will	5up	0	0	FALSE	0.831293	0.831293
12:21	CG6276	0.838957	4.344081511	892	1	60	10	will	5up	0	0	FALSE	0.838957	0.838957
10:23	CG7928	0.844521	4.317268165	892	1	60	10	will	5up	0	0	FALSE	0.844521	0.844521
12:11	CG17829	0.847541	4.302448356	892	1	60	10	will	5up	0	0	FALSE	0.847541	0.847541
3:02	exex	0.852889	4.275715249	892	1	60	10	will	5up	0	0	FALSE	0.852889	0.852889
10:12	CG3995	0.853588	4.272173183	892	1	60	10	will	5up	0	0	FALSE	0.853588	0.853588
8:11	Sry-&dgr;	0.859236	4.243136255	892	1	60	10	will	5up	0	0	FALSE	0.859236	0.859236
11:02	ken	0.868376	4.194411171	892	1	60	10	will	5up	0	0	FALSE	0.868376	0.868376
14:08	CG8145	0.870381	4.183413278	892	1	60	10	will	5up	0	0	FALSE	0.870381	0.870381
13:21	CG17361	0.873244	4.167503674	892	1	60	10	will	5up	0	0	FALSE	0.873244	0.873244
12:06	CG4424	0.883785	4.106662114	892	1	60	10	will	5up	0	0	FALSE	0.883785	0.883785
15:20	CG3726	0.891066	4.062315187	892	1	60	10	will	5up	0	0	FALSE	0.891066	0.891066
15:21	esc	0.892319	4.054468956	892	1	60	10	will	5up	0	0	FALSE	0.892319	0.892319
3:11	GATAe	0.894918	4.037985786	892	1	60	10	will	5up	0	0	FALSE	0.894918	0.894918
12:22	zen	0.903842	3.979027667	892	1	60	10	will	5up	0	0	FALSE	0.903842	0.903842
12:03	CG13296	0.905289	3.969098362	892	1	60	10	will	5up	0	0	FALSE	0.905289	0.905289
14:07	Smox	0.92551	3.816767688	892	1	60	10	will	5up	0	0	FALSE	0.92551	0.92551
12:05	tup	0.929811	3.78039683	892	1	60	10	will	5up	0	0	FALSE	0.929811	0.929811
15:04	H15	0.936428	3.720933779	892	1	60	10	will	5up	0	0	FALSE	0.936428	0.936428
4:21	hbn	0.939121	3.695353208	892	1	60	10	will	5up	0	0	FALSE	0.939121	0.939121
8:02	svp	0.944078	3.645847593	892	1	60	10	will	5up	0	0	FALSE	0.944078	0.944078
13:19	Su(var)205	0.945539	3.630605395	892	1	60	10	will	5up	0	0	FALSE	0.945539	0.945539
12:23	Cf2	0.952071	3.558173757	892	1	60	10	will	5up	0	0	FALSE	0.952071	0.952071
8:01	CG33557	0.001352	8.05982078	892	2	10	3	will	5up	0	0	FALSE	0.001352	0.001352
10:03	Scr	0.006845	7.731416384	892	2	10	3	will	5up	0	0	FALSE	0.006845	0.006845
8:03	Hr83	0.013415	7.576942477	892	2	10	3	will	5up	0	0	FALSE	0.013415	0.013415
5:01	Oaz	0.013576	7.574080164	892	2	10	3	will	5up	0	0	FALSE	0.013576	0.013576
4:16	Chrac-14	0.014448	7.559068919	892	2	10	3	will	5up	0	0	FALSE	0.014448	0.014448
15:18	CG10543	0.017528	7.511610431	892	2	10	3	will	5up	0	0	FALSE	0.017528	0.017528
0:13	zen2	0.028562	7.385394805	892	2	10	3	will	5up	0	0	FALSE	0.028562	0.028562
9:09	E(spl) PLUS HLHm7	0.032463	7.350612984	892	2	10	3	will	5up	0	0	TRUE	0.032463	0.032463
1:05	trh	0.035545	7.325490592	892	2	10	3	will	5up	0	0	FALSE	0.035545	0.035545
12:06	CG3032	0.042255	7.276443875	892	2	10	3	will	5up	0	0	FALSE	0.042255	0.042255
1:20	CG31642	0.042604	7.274068689	892	2	10	3	will	5up	0	0	FALSE	0.042604	0.042604
11:10	Hsf	0.045279	7.256383428	892	2	10	3	will	5up	0	0	FALSE	0.045279	0.045279
10:19	gcm	0.046468	7.248791981	892	2	10	3	will	5up	0	0	FALSE	0.046468	0.046468
7:16	CG31392	0.067745	7.133659908	892	2	10	3	will	5up	0	0	FALSE	0.067745	0.067745
5:03	Su(var)3-7	0.067927	7.132803977	892	2	10	3	will	5up	0	0	FALSE	0.067927	0.067927
6:13	CG11966	0.074566	7.102809669	892	2	10	3	will	5up	0	0	FALSE	0.074566	0.074566
8:19	net	0.074576	7.102766033	892	2	10	3	will	5up	0	0	FALSE	0.074576	0.074576
0:01	seq	0.078572	7.085683204	892	2	10	3	will	5up	0	0	FALSE	0.078572	0.078572
12:09	sqz	0.083031	7.067384251	892	2	10	3	will	5up	0	0	FALSE	0.083031	0.534374
3:03	Hr38	0.088459	7.046076048	892	2	10	3	will	5up	0	0	FALSE	0.088459	0.088459
14:04	MTF-1	0.092028	7.032592697	892	2	10	3	will	5up	0	0	FALSE	0.092028	0.092028
13:07	CG4820	0.094917	7.021959714	892	2	10	3	will	5up	0	0	FALSE	0.094917	0.094917
12:23	CG4496	0.095749	7.018944202	892	2	10	3	will	5up	0	0	FALSE	0.095749	0.095749
13:23	brm	0.096047	7.017865657	892	2	10	3	will	5up	0	0	FALSE	0.096047	0.096047
1:12	CG17836	0.106651	6.981064834	892	2	10	3	will	5up	0	0	FALSE	0.106651	0.106651
1:01	sr	0.113163	6.959762453	892	2	10	3	will	5up	0	0	FALSE	0.113163	0.113163
10:15	twi	0.1145	6.955496641	892	2	10	3	will	5up	0	0	FALSE	0.1145	0.1145
2:11	CG2790	0.116961	6.947740311	892	2	10	3	will	5up	0	0	FALSE	0.116961	0.116961
11:11	Max PLUS tap	0.117826	6.945040276	892	2	10	3	will	5up	0	0	TRUE	0.117826	0.117826
9:18	ey	0.127671	6.915256853	892	2	10	3	will	5up	0	0	FALSE	0.127671	0.127671
15:14	dys	0.134877	6.894456139	892	2	10	3	will	5up	0	0	FALSE	0.134877	0.134877
2:07	d4	0.145505	6.865124452	892	2	10	3	will	5up	0	0	FALSE	0.145505	0.145505
0:05	Unr	0.147572	6.859590616	892	2	10	3	will	5up	0	1	FALSE	0.147572	0.147572
2:12	Su(z)12	0.147737	6.859151381	892	2	10	3	will	5up	0	0	FALSE	0.147737	0.147737
5:06	CG3491	0.157798	6.832943709	892	2	10	3	will	5up	0	0	FALSE	0.157798	0.157798
3:07	onecut	0.158054	6.832290983	892	2	10	3	will	5up	0	0	FALSE	0.158054	0.158054
15:08	MTA1-like	0.158509	6.831132354	892	2	10	3	will	5up	0	0	FALSE	0.158509	0.158509
6:10	CG4676	0.158528	6.831083924	892	2	10	3	will	5up	0	0	FALSE	0.158528	0.158528
5:15	ci	0.16173	6.823000418	892	2	10	3	will	5up	0	1	FALSE	0.16173	0.16173
7:08	CG13424	0.161838	6.822728669	892	2	10	3	will	5up	0	0	FALSE	0.161838	0.161838
4:13	NC2&bgr;	0.165375	6.813923886	892	2	10	3	will	5up	0	0	FALSE	0.165375	0.165375
1:16	Ets21C	0.16629	6.811663781	892	2	10	3	will	5up	0	0	FALSE	0.16629	0.16629
4:01	Eip93F	0.169844	6.80296718	892	2	10	3	will	5up	0	0	FALSE	0.169844	0.169844
3:10	sv	0.170412	6.801590255	892	2	10	3	will	5up	0	0	FALSE	0.170412	0.170412
0:16	ash2	0.173827	6.793358901	892	2	10	3	will	5up	0	0	FALSE	0.173827	0.173827
8:16	gfzf	0.178807	6.78154177	892	2	10	3	will	5up	0	0	FALSE	0.178807	0.178807
1:00	CG4575	0.180497	6.777577794	892	2	10	3	will	5up	0	0	FALSE	0.180497	0.180497
11:04	CG6765	0.18623	6.764301792	892	2	10	3	will	5up	0	0	FALSE	0.18623	0.18623
12:05	Sox100B	0.186994	6.762552069	892	2	10	3	will	5up	0	0	FALSE	0.186994	0.186994
2:15	Pep	0.18882	6.758389203	892	2	10	3	will	5up	0	0	FALSE	0.18882	0.18882
15:03	tgo PLUS dys	0.189417	6.757031958	892	2	10	3	will	5up	0	0	TRUE	0.189417	0.189417
15:05	CoRest	0.191206	6.7529847	892	2	10	3	will	5up	0	0	FALSE	0.191206	0.191206
4:03	egg	0.200975	6.731276486	892	2	10	3	will	5up	0	0	FALSE	0.200975	0.200975
7:12	CG32830	0.207322	6.717510772	892	2	10	3	will	5up	0	1	FALSE	0.207322	0.207322
14:14	Dref	0.208903	6.714121719	892	2	10	3	will	5up	0	0	FALSE	0.208903	0.208903
15:12	ss	0.212301	6.706885803	892	2	10	3	will	5up	0	0	FALSE	0.212301	0.212301
0:17	CG31875	0.2127	6.706040682	892	2	10	3	will	5up	0	0	FALSE	0.2127	0.2127
2:01	CG18764	0.21625	6.698562562	892	2	10	3	will	5up	0	0	FALSE	0.21625	0.21625
13:21	CG7386	0.216629	6.697769826	892	2	10	3	will	5up	0	0	FALSE	0.216629	0.216629
4:22	Mes4	0.222162	6.686264254	892	2	10	3	will	5up	0	0	FALSE	0.222162	0.222162
5:11	CG11033	0.238518	6.653175896	892	2	10	3	will	5up	0	0	FALSE	0.238518	0.238518
3:15	CG1244	0.239505	6.651219856	892	2	10	3	will	5up	0	0	FALSE	0.239505	0.239505
15:06	Eip78C	0.240102	6.650038444	892	2	10	3	will	5up	0	0	FALSE	0.240102	0.240102
15:07	CtBP	0.246988	6.636531838	892	2	10	3	will	5up	0	0	FALSE	0.246988	0.246988
6:20	CG11093	0.247418	6.635694713	892	2	10	3	will	5up	0	0	FALSE	0.247418	0.247418
1:11	CG7372	0.248803	6.633004959	892	2	10	3	will	5up	0	0	FALSE	0.248803	0.248803
2:03	king-tubby	0.253744	6.623473947	892	2	10	3	will	5up	0	0	FALSE	0.253744	0.253744
12:16	fkh	0.25433	6.622348761	892	2	10	3	will	5up	0	0	FALSE	0.25433	0.25433
14:10	pnt	0.259848	6.611832801	892	2	10	3	will	5up	0	0	FALSE	0.259848	0.259848
10:07	sd	0.263641	6.604669049	892	2	10	3	will	5up	0	0	FALSE	0.263641	0.263641
9:06	CG16801	0.263695	6.604566494	892	2	10	3	will	5up	0	0	FALSE	0.263695	0.263695
0:02	CG10209	0.268321	6.595902211	892	2	10	3	will	5up	0	0	FALSE	0.268321	0.268321
2:13	CG10565	0.268422	6.5957148	892	2	10	3	will	5up	0	0	FALSE	0.268422	0.268422
2:14	Scm	0.268758	6.595087902	892	2	10	3	will	5up	0	0	FALSE	0.268758	0.268758
0:14	CG16863	0.273046	6.587130596	892	2	10	3	will	5up	0	0	FALSE	0.273046	0.273046
10:17	Kr	0.276836	6.580148852	892	2	10	3	will	5up	0	0	FALSE	0.276836	0.276836
15:01	mor	0.282685	6.569463456	892	2	10	3	will	5up	0	0	FALSE	0.282685	0.282685
0:21	HP1b	0.284188	6.56673485	892	2	10	3	will	5up	0	0	FALSE	0.284188	0.284188
0:15	Ssb-c31a	0.284429	6.566299519	892	2	10	3	will	5up	0	0	FALSE	0.284429	0.284429
5:04	CG11902	0.28552	6.564324038	892	2	10	3	will	5up	0	0	FALSE	0.28552	0.28552
0:10	Tip60	0.29001	6.556231459	892	2	10	3	will	5up	0	0	FALSE	0.29001	0.29001
1:10	CG5369	0.296065	6.545410703	892	2	10	3	will	5up	0	0	FALSE	0.296065	0.296065
13:22	CG10462	0.307883	6.524580446	892	2	10	3	will	5up	0	0	FALSE	0.307883	0.307883
13:09	CG15455	0.308921	6.522767896	892	2	10	3	will	5up	0	0	FALSE	0.308921	0.308921
14:08	opa	0.310001	6.520884735	892	2	10	3	will	5up	0	0	FALSE	0.310001	0.310001
2:19	D PLUS vvl	0.312701	6.516188346	892	2	10	3	will	5up	0	0	TRUE	0.312701	0.312701
9:04	Sox102F	0.314907	6.512365779	892	2	10	3	will	5up	0	0	FALSE	0.314907	0.314907
12:15	pnr	0.325111	6.494826945	892	2	10	3	will	5up	0	0	FALSE	0.325111	0.325111
3:13	CG14441	0.325285	6.494529399	892	2	10	3	will	5up	0	0	FALSE	0.325285	0.325285
13:08	CG12361	0.331806	6.483442026	892	2	10	3	will	5up	0	0	FALSE	0.331806	0.331806
0:11	woc	0.33226	6.482673382	892	2	10	3	will	5up	0	0	FALSE	0.33226	0.33226
15:09	gro	0.333234	6.481026704	892	2	10	3	will	5up	0	0	FALSE	0.333234	0.333234
1:17	yem	0.340119	6.469432199	892	2	10	3	will	5up	0	0	FALSE	0.340119	0.340119
4:09	CG7046	0.342232	6.465892283	892	2	10	3	will	5up	0	0	FALSE	0.342232	0.342232
14:06	CG13204	0.343221	6.464238324	892	2	10	3	will	5up	0	0	FALSE	0.343221	0.343221
15:20	Rfx	0.348035	6.456213402	892	2	10	3	will	5up	0	0	FALSE	0.348035	0.348035
1:09	tsh	0.350255	6.452526388	892	2	10	3	will	5up	0	0	FALSE	0.350255	0.350255
5:05	CHES-1-like	0.351567	6.450351231	892	2	10	3	will	5up	0	0	FALSE	0.351567	0.351567
3:00	CG17612	0.352012	6.449612759	892	2	10	3	will	5up	0	0	FALSE	0.352012	0.352012
10:18	Pph13	0.354025	6.446284106	892	2	10	3	will	5up	0	0	FALSE	0.354025	0.354025
13:16	CG11071	0.354424	6.445624182	892	2	10	3	will	5up	0	0	FALSE	0.354424	0.354424
4:04	CG9776	0.360232	6.436057636	892	2	10	3	will	5up	0	0	FALSE	0.360232	0.360232
2:16	CG3815	0.363033	6.431462344	892	2	10	3	will	5up	0	0	FALSE	0.363033	0.363033
5:17	Tusp	0.365284	6.427778242	892	2	10	3	will	5up	0	0	FALSE	0.365284	0.365284
1:04	CG6813	0.366604	6.425621895	892	2	10	3	will	5up	0	0	FALSE	0.366604	0.366604
2:04	CG2702	0.368373	6.422736168	892	2	10	3	will	5up	0	0	FALSE	0.368373	0.368373
1:14	CG15216	0.370649	6.419029678	892	2	10	3	will	5up	0	0	FALSE	0.370649	0.370649
5:21	Hmr	0.371758	6.417226151	892	2	10	3	will	5up	0	0	FALSE	0.371758	0.371758
12:14	esg	0.373075	6.415086331	892	2	10	3	will	5up	0	0	FALSE	0.373075	0.373075
2:08	Alh	0.379253	6.405081651	892	2	10	3	will	5up	0	0	FALSE	0.379253	0.379253
13:17	CG8216	0.396505	6.377398851	892	2	10	3	will	5up	0	0	FALSE	0.396505	0.396505
14:16	CG10431	0.400686	6.370740888	892	2	10	3	will	5up	0	0	FALSE	0.400686	0.400686
11:21	Awh	0.402993	6.36707444	892	2	10	3	will	5up	0	0	FALSE	0.402993	0.402993
6:16	CG17198	0.403445	6.366356605	892	2	10	3	will	5up	0	0	FALSE	0.403445	0.403445
15:15	Rpd3	0.407957	6.359203904	892	2	10	3	will	5up	0	0	FALSE	0.407957	0.407957
3:18	CG2052	0.413199	6.350919469	892	2	10	3	will	5up	0	0	FALSE	0.413199	0.413199
1:08	dmrt11E	0.413211	6.350900124	892	2	10	3	will	5up	0	0	FALSE	0.413211	0.413211
8:10	CG14965	0.413373	6.350644195	892	2	10	3	will	5up	0	0	FALSE	0.413373	0.413373
14:15	btd	0.418379	6.342755174	892	2	10	3	will	5up	0	0	FALSE	0.418379	0.418379
13:01	dsx	0.420242	6.339824366	892	2	10	3	will	5up	0	0	FALSE	0.420242	0.420242
6:01	D	0.426434	6.330104428	892	2	10	3	will	5up	0	0	FALSE	0.426434	0.426434
5:02	Cenp-C	0.438482	6.311270425	892	2	10	3	will	5up	0	0	FALSE	0.438482	0.438482
4:21	CG8119	0.438516	6.31121885	892	2	10	3	will	5up	0	0	FALSE	0.438516	0.438516
4:10	CG7045	0.440003	6.30890089	892	2	10	3	will	5up	0	0	FALSE	0.440003	0.440003
9:08	Dfd	0.441713	6.306236446	892	2	10	3	will	5up	0	0	FALSE	0.441713	0.441713
6:18	CG4956	0.442625	6.304815879	892	2	10	3	will	5up	0	0	FALSE	0.442625	0.442625
0:03	pdm2	0.448648	6.295449862	892	2	10	3	will	5up	0	0	FALSE	0.448648	0.448648
4:14	HmgD	0.453287	6.288247657	892	2	10	3	will	5up	0	0	FALSE	0.453287	0.453287
13:06	Mnf	0.459855	6.278067239	892	2	10	3	will	5up	0	0	FALSE	0.459855	0.459855
4:02	CG6701	0.462097	6.274597389	892	2	10	3	will	5up	0	0	FALSE	0.462097	0.462097
7:22	CrebA	0.463377	6.272616039	892	2	10	3	will	5up	0	0	FALSE	0.463377	0.463377
0:23	CG31835	0.463971	6.271696682	892	2	10	3	will	5up	0	0	FALSE	0.463971	0.463971
11:17	trx	0.469021	6.263889091	892	2	10	3	will	5up	0	0	FALSE	0.469021	0.469021
7:14	trem	0.474896	6.254814322	892	2	10	3	will	5up	0	0	FALSE	0.474896	0.474896
0:00	CG18446	0.475627	6.253686592	892	2	10	3	will	5up	0	0	FALSE	0.475627	0.475627
0:22	tef	0.481181	6.245117373	892	2	10	3	will	5up	0	0	FALSE	0.481181	0.481181
13:05	CG6792	0.482012	6.243835759	892	2	10	3	will	5up	0	0	FALSE	0.482012	0.482012
7:04	Ravus	0.482112	6.243681155	892	2	10	3	will	5up	0	0	FALSE	0.482112	0.482112
0:06	Rbsn	0.483125	6.242119471	892	2	10	3	will	5up	0	0	FALSE	0.483125	0.483125
12:22	Ets98B	0.499891	6.216279173	892	2	10	3	will	5up	0	0	FALSE	0.499891	0.499891
4:12	CG12659	0.508472	6.203057167	892	2	10	3	will	5up	0	0	FALSE	0.508472	0.508472
10:09	Ets97D	0.512981	6.196109064	892	2	10	3	will	5up	0	0	FALSE	0.512981	0.512981
5:19	cic	0.515345	6.192463587	892	2	10	3	will	5up	0	0	FALSE	0.515345	0.515345
6:11	tj	0.522484	6.181453015	892	2	10	3	will	5up	0	0	FALSE	0.522484	0.522484
2:20	crm	0.52412	6.178927988	892	2	10	3	will	5up	0	0	FALSE	0.52412	0.52412
1:21	Clk	0.530793	6.168622148	892	2	10	3	will	5up	0	0	FALSE	0.530793	0.530793
0:04	Jra PLUS kay	0.534547	6.16281794	892	2	10	3	will	5up	0	0	TRUE	0.534547	0.534547
14:17	CG32121	0.537828	6.157741844	892	2	10	3	will	5up	0	0	FALSE	0.537828	0.537828
4:20	CG31955	0.543209	6.149408447	892	2	10	3	will	5up	0	0	FALSE	0.543209	0.543209
14:13	CG11984	0.545035	6.146578961	892	2	10	3	will	5up	0	0	FALSE	0.545035	0.545035
3:17	Eip75B	0.548749	6.140816044	892	2	10	3	will	5up	0	0	FALSE	0.548749	0.548749
2:09	CG15286	0.54952	6.139619484	892	2	10	3	will	5up	0	0	FALSE	0.54952	0.54952
5:08	peb	0.559164	6.124620514	892	2	10	3	will	5up	0	0	FALSE	0.559164	0.559164
3:02	vri	0.559587	6.123962327	892	2	10	3	will	5up	0	0	FALSE	0.559587	0.559587
6:09	CG5245	0.560409	6.122681677	892	2	10	3	will	5up	0	0	FALSE	0.560409	0.560409
2:10	Rbf	0.562459	6.119484666	892	2	10	3	will	5up	0	0	FALSE	0.562459	0.562459
5:10	CG15715	0.565385	6.114917829	892	2	10	3	will	5up	0	0	FALSE	0.565385	0.565385
14:05	CG13775	0.56986	6.10792242	892	2	10	3	will	5up	0	0	FALSE	0.56986	0.56986
5:22	Abd-B	0.57687	6.096935481	892	2	10	3	will	5up	0	0	FALSE	0.57687	0.57687
12:20	pfk	0.581408	6.08980274	892	2	10	3	will	5up	0	0	FALSE	0.581408	0.581408
6:22	CG1407	0.587015	6.080966596	892	2	10	3	will	5up	0	0	FALSE	0.587015	0.587015
14:19	slou	0.588897	6.077995341	892	2	10	3	will	5up	0	0	FALSE	0.588897	0.588897
10:12	C15	0.591098	6.074513972	892	2	10	3	will	5up	0	0	FALSE	0.591098	0.591098
9:14	CG34422	0.592703	6.071973974	892	2	10	3	will	5up	0	0	FALSE	0.592703	0.592703
6:07	CG13287	0.594369	6.069334614	892	2	10	3	will	5up	0	0	FALSE	0.594369	0.594369
0:20	CG12054	0.597509	6.064351856	892	2	10	3	will	5up	0	0	FALSE	0.597509	0.597509
12:17	CG32772	0.609355	6.045462091	892	2	10	3	will	5up	0	0	FALSE	0.609355	0.609355
6:19	brk	0.615214	6.036058595	892	2	10	3	will	5up	0	0	FALSE	0.615214	0.615214
8:13	nau	0.615677	6.035314883	892	2	10	3	will	5up	0	0	FALSE	0.615677	0.615677
5:13	Su(z)2	0.630301	6.011648301	892	2	10	3	will	5up	0	0	FALSE	0.630301	0.630301
1:19	CG12075	0.631629	6.009484293	892	2	10	3	will	5up	0	0	FALSE	0.631629	0.631629
1:18	oc	0.638352	5.998490503	892	2	10	3	will	5up	0	0	FALSE	0.638352	0.638352
3:14	mip120	0.647693	5.983098239	892	2	10	3	will	5up	0	0	FALSE	0.647693	0.647693
12:10	slp2	0.653331	5.973736598	892	2	10	3	will	5up	0	0	FALSE	0.653331	0.653331
9:12	A3-3	0.65558	5.969987782	892	2	10	3	will	5up	0	0	FALSE	0.65558	0.65558
10:16	CG7101	0.656858	5.967852648	892	2	10	3	will	5up	0	0	FALSE	0.656858	0.656858
2:06	Rbf2	0.659025	5.964226612	892	2	10	3	will	5up	0	0	FALSE	0.659025	0.659025
2:05	CG18262	0.663245	5.957137907	892	2	10	3	will	5up	0	0	FALSE	0.663245	0.663245
3:22	chn	0.669772	5.946106147	892	2	10	3	will	5up	0	0	FALSE	0.669772	0.7449235
4:18	Chrac-16	0.672012	5.942300056	892	2	10	3	will	5up	0	0	FALSE	0.672012	0.672012
6:15	comr	0.675352	5.936606309	892	2	10	3	will	5up	0	0	FALSE	0.675352	0.675352
10:08	CG9437	0.676375	5.93485712	892	2	10	3	will	5up	0	0	FALSE	0.676375	0.676375
15:11	H	0.69076	5.910011725	892	2	10	3	will	5up	0	0	FALSE	0.69076	0.69076
0:12	mod	0.692245	5.907419297	892	2	10	3	will	5up	0	0	FALSE	0.692245	0.692245
11:14	byn	0.695974	5.900885208	892	2	10	3	will	5up	0	0	FALSE	0.695974	0.695974
1:06	CG7056	0.700653	5.89263343	892	2	10	3	will	5up	0	0	FALSE	0.700653	0.700653
10:06	CG11762	0.704453	5.885890514	892	2	10	3	will	5up	0	0	FALSE	0.704453	0.704453
13:10	sens-2	0.711071	5.87404854	892	2	10	3	will	5up	0	0	FALSE	0.711071	0.711071
4:23	ato	0.716624	5.864013933	892	2	10	3	will	5up	0	0	FALSE	0.716624	0.716624
2:00	ecd	0.720478	5.85699498	892	2	10	3	will	5up	0	0	FALSE	0.720478	0.720478
12:03	E5	0.721712	5.854738227	892	2	10	3	will	5up	0	0	FALSE	0.721712	0.721712
13:20	chm	0.727015	5.844979409	892	2	10	3	will	5up	0	0	FALSE	0.727015	0.727015
8:11	CrebB-17A	0.727545	5.84399876	892	2	10	3	will	5up	0	0	FALSE	0.727545	0.736294
10:22	cyc	0.728357	5.842495301	892	2	10	3	will	5up	0	0	FALSE	0.728357	0.728357
7:10	so	0.732902	5.834036984	892	2	10	3	will	5up	0	0	FALSE	0.732902	0.732902
7:18	CG11456	0.733462	5.832989369	892	2	10	3	will	5up	0	0	FALSE	0.733462	0.733462
4:15	CG7786	0.734868	5.830355088	892	2	10	3	will	5up	0	0	FALSE	0.734868	0.734868
6:04	CG14860	0.743895	5.813270878	892	2	10	3	will	5up	0	0	FALSE	0.743895	0.743895
10:10	CrebB-17A	0.745043	5.811074544	892	2	10	3	will	5up	0	0	FALSE	0.745043	0.736294
13:14	pb	0.746727	5.80784485	892	2	10	3	will	5up	0	0	FALSE	0.746727	0.746727
6:12	CG17197	0.753657	5.794436014	892	2	10	3	will	5up	0	0	FALSE	0.753657	0.753657
5:12	Crg-1	0.75852	5.784904366	892	2	10	3	will	5up	0	0	FALSE	0.75852	0.75852
6:23	CG31510	0.763806	5.774425683	892	2	10	3	will	5up	0	0	FALSE	0.763806	0.763806
8:08	CG2875	0.778572	5.744441428	892	2	10	3	will	5up	0	0	FALSE	0.778572	0.778572
4:00	Blimp-1	0.781308	5.738763373	892	2	10	3	will	5up	0	0	FALSE	0.781308	0.781308
11:23	Max	0.784139	5.732843635	892	2	10	3	will	5up	0	0	FALSE	0.784139	0.784139
10:01	CG8159	0.7855	5.729983295	892	2	10	3	will	5up	0	0	FALSE	0.7855	0.7855
7:01	sima	0.796562	5.706319597	892	2	10	3	will	5up	0	0	FALSE	0.796562	0.796562
10:04	CG4404	0.799857	5.69912375	892	2	10	3	will	5up	0	0	FALSE	0.799857	0.799857
4:08	E(spl)	0.800845	5.696951606	892	2	10	3	will	5up	0	0	FALSE	0.800845	0.8054905
4:17	Bro	0.804396	5.689092225	892	2	10	3	will	5up	0	0	FALSE	0.804396	0.804396
4:11	E(spl)	0.810136	5.676203944	892	2	10	3	will	5up	0	0	FALSE	0.810136	0.8054905
5:14	CG30077	0.815626	5.66365091	892	2	10	3	will	5up	0	0	FALSE	0.815626	0.815626
6:06	Dnz1	0.817336	5.65969345	892	2	10	3	will	5up	0	0	FALSE	0.817336	0.817336
10:13	lbe	0.818918	5.656012372	892	2	10	3	will	5up	0	0	FALSE	0.818918	0.818918
2:23	chn	0.820075	5.653306687	892	2	10	3	will	5up	0	0	FALSE	0.820075	0.7449235
5:18	CG31169	0.820966	5.651215333	892	2	10	3	will	5up	0	0	FALSE	0.820966	0.820966
13:04	CG13617	0.826837	5.637271451	892	2	10	3	will	5up	0	0	FALSE	0.826837	0.826837
13:15	dl	0.830423	5.628605881	892	2	10	3	will	5up	0	0	FALSE	0.830423	0.830423
8:17	CG9793	0.832731	5.622966661	892	2	10	3	will	5up	0	0	FALSE	0.832731	0.832731
10:23	Lim3	0.833409	5.621299772	892	2	10	3	will	5up	0	0	FALSE	0.833409	0.833409
12:12	fd59A	0.836551	5.613521453	892	2	10	3	will	5up	0	0	FALSE	0.836551	0.836551
6:14	CG8314	0.839814	5.6053372	892	2	10	3	will	5up	0	0	FALSE	0.839814	0.839814
12:21	fu2	0.840618	5.603305232	892	2	10	3	will	5up	0	0	FALSE	0.840618	0.840618
10:21	run	0.863439	5.542515235	892	2	10	3	will	5up	0	0	FALSE	0.863439	0.863439
8:22	CG9571	0.867325	5.531493529	892	2	10	3	will	5up	0	0	FALSE	0.867325	0.867325
6:08	CG17195	0.868213	5.528942322	892	2	10	3	will	5up	0	0	FALSE	0.868213	0.868213
12:04	gsb	0.868559	5.527945845	892	2	10	3	will	5up	0	0	FALSE	0.868559	0.868559
6:05	CG33221	0.869757	5.524479787	892	2	10	3	will	5up	0	0	FALSE	0.869757	0.869757
10:14	cbt	0.869819	5.524300921	892	2	10	3	will	5up	0	0	FALSE	0.869819	0.869819
5:16	Hand	0.870826	5.521370472	892	2	10	3	will	5up	0	0	FALSE	0.870826	0.870826
4:19	l(2)k10201	0.873322	5.514036839	892	2	10	3	will	5up	0	0	FALSE	0.873322	0.873322
12:01	Sp1	0.874637	5.510133424	892	2	10	3	will	5up	0	0	FALSE	0.874637	0.874637
15:04	rgr	0.876268	5.505248851	892	2	10	3	will	5up	0	0	FALSE	0.876268	0.876268
5:20	CG14117	0.877616	5.501179574	892	2	10	3	will	5up	0	0	FALSE	0.877616	0.877616
6:17	CG8089	0.880998	5.490831624	892	2	10	3	will	5up	0	0	FALSE	0.880998	0.880998
4:06	jing	0.888743	5.466317454	892	2	10	3	will	5up	0	0	FALSE	0.888743	0.888743
14:01	CG1620	0.891111	5.458582945	892	2	10	3	will	5up	0	0	FALSE	0.891111	0.891111
13:13	gt	0.89569	5.443271332	892	2	10	3	will	5up	0	0	FALSE	0.89569	0.89569
10:11	CG18599	0.89846	5.433768493	892	2	10	3	will	5up	0	0	FALSE	0.89846	0.89846
10:20	Doc1	0.901015	5.424839068	892	2	10	3	will	5up	0	0	FALSE	0.901015	0.901015
11:20	ara	0.907361	5.401899563	892	2	10	3	will	5up	0	0	FALSE	0.907361	0.907361
3:04	srp	0.909513	5.39385816	892	2	10	3	will	5up	0	0	FALSE	0.909513	0.909513
14:21	eyg	0.916786	5.365575673	892	2	10	3	will	5up	0	0	FALSE	0.916786	0.916786
7:00	CG9895	0.929819	5.309845304	892	2	10	3	will	5up	0	0	FALSE	0.929819	0.929819
8:20	PHDP	0.937246	5.274430041	892	2	10	3	will	5up	0	0	FALSE	0.937246	0.937246
6:02	CG10344	0.940112	5.259892821	892	2	10	3	will	5up	0	0	FALSE	0.940112	0.940112
12:07	CG4328	0.941841	5.250852649	892	2	10	3	will	5up	0	1	FALSE	0.941841	0.941841
9:02	kn	0.942438	5.247684322	892	2	10	3	will	5up	0	0	FALSE	0.942438	0.942438
6:03	CG7271	0.946954	5.222832814	892	2	10	3	will	5up	0	0	FALSE	0.946954	0.946954
8:05	Fer2	0.955683	5.169578362	892	2	10	3	will	5up	0	0	FALSE	0.955683	0.955683
10:05	Hey	0.95634	5.165238425	892	2	10	3	will	5up	0	0	FALSE	0.95634	0.95634
7:20	scro	0.96265	5.120619855	892	2	10	3	will	5up	0	0	FALSE	0.96265	0.96265
8:18	btn	0.966341	5.091581314	892	2	10	3	will	5up	0	0	FALSE	0.966341	0.966341
10:02	CG1529	0.972162	5.039941565	892	2	10	3	will	5up	0	0	FALSE	0.972162	0.972162
14:03	gcm2	0.972203	5.039548704	892	2	10	3	will	5up	0	0	FALSE	0.972203	0.972203
12:02	vvl	0.980602	4.946036703	892	2	10	3	will	5up	0	0	FALSE	0.980602	0.980602
8:06	CG17257	0.980996	4.940850645	892	2	10	3	will	5up	0	0	FALSE	0.980996	0.980996
11:00	Dif	0.984607	4.888576133	892	2	10	3	will	5up	0	0	FALSE	0.984607	0.984607
14:00	sqz	0.985717	4.870388373	892	2	10	3	will	5up	0	0	FALSE	0.985717	0.534374
14:18	Sox15	0.989261	4.802743468	892	2	10	3	will	5up	0	0	FALSE	0.989261	0.989261
8:00	D1	0.989854	4.789558308	892	2	10	3	will	5up	0	0	FALSE	0.989854	0.989854
12:00	H2.0	0.990215	4.78122847	892	2	10	3	will	5up	0	0	FALSE	0.990215	0.990215
10:00	CG9876	0.991492	4.749342338	892	2	10	3	will	5up	0	0	FALSE	0.991492	0.991492
13:00	vnd	0.997662	4.477568964	892	2	10	3	will	5up	0	0	FALSE	0.997662	0.997662
8:01	CG33557	0.002654	7.870436684	892	2	10	10	will	5up	0	0	FALSE	0.002654	0.002654
10:03	Scr	0.004217	7.773799504	892	2	10	10	will	5up	0	0	FALSE	0.004217	0.004217
15:18	CG10543	0.011174	7.553681911	892	2	10	10	will	5up	0	0	FALSE	0.011174	0.011174
8:03	Hr83	0.011714	7.542351571	892	2	10	10	will	5up	0	0	FALSE	0.011714	0.011714
4:16	Chrac-14	0.012332	7.529912758	892	2	10	10	will	5up	0	0	FALSE	0.012332	0.012332
5:01	Oaz	0.019977	7.408833316	892	2	10	10	will	5up	0	0	FALSE	0.019977	0.019977
0:13	zen2	0.020342	7.404120488	892	2	10	10	will	5up	0	0	FALSE	0.020342	0.020342
5:03	Su(var)3-7	0.036698	7.242786746	892	2	10	10	will	5up	0	0	FALSE	0.036698	0.036698
8:19	net	0.038787	7.226794045	892	2	10	10	will	5up	0	0	FALSE	0.038787	0.038787
1:05	trh	0.039652	7.220370235	892	2	10	10	will	5up	0	0	FALSE	0.039652	0.039652
9:09	E(spl) PLUS HLHm7	0.041173	7.209356581	892	2	10	10	will	5up	0	0	TRUE	0.041173	0.041173
10:19	gcm	0.044595	7.185729647	892	2	10	10	will	5up	0	0	FALSE	0.044595	0.044595
12:06	CG3032	0.045466	7.179949601	892	2	10	10	will	5up	0	0	FALSE	0.045466	0.045466
12:23	CG4496	0.048201	7.162364668	892	2	10	10	will	5up	0	0	FALSE	0.048201	0.048201
11:10	Hsf	0.050818	7.146264232	892	2	10	10	will	5up	0	0	FALSE	0.050818	0.050818
7:16	CG31392	0.050915	7.145683335	892	2	10	10	will	5up	0	0	FALSE	0.050915	0.050915
0:01	seq	0.074614	7.023734123	892	2	10	10	will	5up	0	0	FALSE	0.074614	0.074614
6:13	CG11966	0.075592	7.019392485	892	2	10	10	will	5up	0	0	FALSE	0.075592	0.075592
1:01	sr	0.076846	7.013886642	892	2	10	10	will	5up	0	0	FALSE	0.076846	0.076846
14:04	MTF-1	0.079456	7.002638222	892	2	10	10	will	5up	0	0	FALSE	0.079456	0.079456
1:12	CG17836	0.08005	7.000118038	892	2	10	10	will	5up	0	0	FALSE	0.08005	0.08005
3:03	Hr38	0.088131	6.967157002	892	2	10	10	will	5up	0	0	FALSE	0.088131	0.088131
13:07	CG4820	0.090908	6.956351745	892	2	10	10	will	5up	0	0	FALSE	0.090908	0.090908
2:11	CG2790	0.091666	6.953446	892	2	10	10	will	5up	0	0	FALSE	0.091666	0.091666
15:12	ss	0.093561	6.946255551	892	2	10	10	will	5up	0	0	FALSE	0.093561	0.093561
12:09	sqz	0.101019	6.918961628	892	2	10	10	will	5up	0	0	FALSE	0.101019	0.543145
15:14	dys	0.106502	6.89981846	892	2	10	10	will	5up	0	0	FALSE	0.106502	0.106502
2:12	Su(z)12	0.114305	6.873765246	892	2	10	10	will	5up	0	0	FALSE	0.114305	0.114305
10:15	twi	0.124401	6.841869766	892	2	10	10	will	5up	0	0	FALSE	0.124401	0.124401
9:18	ey	0.12582	6.837534155	892	2	10	10	will	5up	0	0	FALSE	0.12582	0.3799185
0:05	Unr	0.135231	6.809609035	892	2	10	10	will	5up	0	1	FALSE	0.135231	0.135231
11:11	Max PLUS tap	0.137871	6.802017251	892	2	10	10	will	5up	0	0	TRUE	0.137871	0.137871
0:16	ash2	0.154002	6.757642155	892	2	10	10	will	5up	0	0	FALSE	0.154002	0.154002
2:07	d4	0.156087	6.752137467	892	2	10	10	will	5up	0	0	FALSE	0.156087	0.156087
8:16	gfzf	0.157673	6.747981483	892	2	10	10	will	5up	0	0	FALSE	0.157673	0.157673
15:08	MTA1-like	0.159447	6.743366255	892	2	10	10	will	5up	0	0	FALSE	0.159447	0.159447
3:07	onecut	0.166785	6.724622723	892	2	10	10	will	5up	0	0	FALSE	0.166785	0.166785
5:15	ci	0.168062	6.721415881	892	2	10	10	will	5up	0	1	FALSE	0.168062	0.168062
2:15	Pep	0.174167	6.706297878	892	2	10	10	will	5up	0	0	FALSE	0.174167	0.174167
1:16	Ets21C	0.176355	6.700961071	892	2	10	10	will	5up	0	0	FALSE	0.176355	0.176355
1:00	CG4575	0.178249	6.696375104	892	2	10	10	will	5up	0	0	FALSE	0.178249	0.178249
4:13	NC2&bgr;	0.178652	6.695403171	892	2	10	10	will	5up	0	0	FALSE	0.178652	0.178652
12:05	Sox100B	0.179097	6.694331696	892	2	10	10	will	5up	0	0	FALSE	0.179097	0.179097
13:21	CG7386	0.180466	6.691046468	892	2	10	10	will	5up	0	0	FALSE	0.180466	0.180466
5:06	CG3491	0.181288	6.689081413	892	2	10	10	will	5up	0	0	FALSE	0.181288	0.181288
11:02	Sox14	0.183869	6.68294489	892	2	10	10	will	5up	0	1	FALSE	0.183869	0.183869
4:22	Mes4	0.187298	6.674878272	892	2	10	10	will	5up	0	0	FALSE	0.187298	0.187298
3:10	sv	0.188122	6.67295224	892	2	10	10	will	5up	0	0	FALSE	0.188122	0.188122
4:01	Eip93F	0.188419	6.672260358	892	2	10	10	will	5up	0	0	FALSE	0.188419	0.188419
7:08	CG13424	0.190586	6.66722614	892	2	10	10	will	5up	0	0	FALSE	0.190586	0.190586
0:17	CG31875	0.194759	6.657630701	892	2	10	10	will	5up	0	0	FALSE	0.194759	0.194759
15:05	CoRest	0.195057	6.656950543	892	2	10	10	will	5up	0	0	FALSE	0.195057	0.195057
4:03	egg	0.200536	6.644552077	892	2	10	10	will	5up	0	0	FALSE	0.200536	0.200536
11:04	CG6765	0.208071	6.627828502	892	2	10	10	will	5up	0	0	FALSE	0.208071	0.208071
14:14	Dref	0.222421	6.596937365	892	2	10	10	will	5up	0	0	FALSE	0.222421	0.222421
15:03	tgo PLUS dys	0.22408	6.59343909	892	2	10	10	will	5up	0	0	TRUE	0.22408	0.22408
2:14	Scm	0.230098	6.580878018	892	2	10	10	will	5up	0	0	FALSE	0.230098	0.230098
15:07	CtBP	0.230731	6.579566966	892	2	10	10	will	5up	0	0	FALSE	0.230731	0.230731
2:01	CG18764	0.237833	6.564999558	892	2	10	10	will	5up	0	0	FALSE	0.237833	0.237833
3:15	CG1244	0.238508	6.563626541	892	2	10	10	will	5up	0	0	FALSE	0.238508	0.238508
1:11	CG7372	0.238969	6.562690765	892	2	10	10	will	5up	0	0	FALSE	0.238969	0.238969
7:12	CG32830	0.241244	6.558087132	892	2	10	10	will	5up	0	1	FALSE	0.241244	0.241244
15:06	Eip78C	0.241251	6.558072608	892	2	10	10	will	5up	0	0	FALSE	0.241251	0.241251
12:16	fkh	0.242337	6.555881982	892	2	10	10	will	5up	0	0	FALSE	0.242337	0.242337
5:11	CG11033	0.246429	6.547680449	892	2	10	10	will	5up	0	0	FALSE	0.246429	0.246429
0:22	tef	0.24702	6.54650161	892	2	10	10	will	5up	0	0	FALSE	0.24702	0.24702
2:13	CG10565	0.24925	6.542067811	892	2	10	10	will	5up	0	0	FALSE	0.24925	0.24925
2:03	king-tubby	0.250212	6.540162327	892	2	10	10	will	5up	0	0	FALSE	0.250212	0.250212
0:15	Ssb-c31a	0.250563	6.539466459	892	2	10	10	will	5up	0	0	FALSE	0.250563	0.250563
0:21	HP1b	0.256997	6.526825401	892	2	10	10	will	5up	0	0	FALSE	0.256997	0.256997
0:14	CG16863	0.258541	6.52381721	892	2	10	10	will	5up	0	0	FALSE	0.258541	0.258541
0:02	CG10209	0.263458	6.514297233	892	2	10	10	will	5up	0	0	FALSE	0.263458	0.263458
0:10	Tip60	0.27826	6.486166353	892	2	10	10	will	5up	0	0	FALSE	0.27826	0.27826
14:10	pnt	0.278453	6.485803851	892	2	10	10	will	5up	0	0	FALSE	0.278453	0.278453
5:04	CG11902	0.281699	6.479737512	892	2	10	10	will	5up	0	0	FALSE	0.281699	0.281699
8:07	Dll	0.281814	6.479522329	892	2	10	10	will	5up	0	0	FALSE	0.281814	0.281814
13:22	CG10462	0.288136	6.46780242	892	2	10	10	will	5up	0	0	FALSE	0.288136	0.288136
15:20	Rfx	0.288352	6.46740423	892	2	10	10	will	5up	0	0	FALSE	0.288352	0.288352
5:21	Hmr	0.292105	6.460507717	892	2	10	10	will	5up	0	0	FALSE	0.292105	0.292105
10:07	sd	0.294558	6.456023014	892	2	10	10	will	5up	0	0	FALSE	0.294558	0.294558
0:11	woc	0.299692	6.446689527	892	2	10	10	will	5up	0	0	FALSE	0.299692	0.299692
9:06	CG16801	0.300292	6.445602979	892	2	10	10	will	5up	0	0	FALSE	0.300292	0.300292
1:10	CG5369	0.30476	6.437547844	892	2	10	10	will	5up	0	0	FALSE	0.30476	0.30476
10:17	Kr	0.311149	6.426117501	892	2	10	10	will	5up	0	0	FALSE	0.311149	0.311149
2:19	D PLUS vvl	0.314206	6.42068523	892	2	10	10	will	5up	0	0	TRUE	0.314206	0.314206
13:09	CG15455	0.320271	6.409972551	892	2	10	10	will	5up	0	0	FALSE	0.320271	0.320271
4:09	CG7046	0.323223	6.404789494	892	2	10	10	will	5up	0	0	FALSE	0.323223	0.323223
9:04	Sox102F	0.32381	6.403761223	892	2	10	10	will	5up	0	0	FALSE	0.32381	0.32381
3:13	CG14441	0.328313	6.395899385	892	2	10	10	will	5up	0	0	FALSE	0.328313	0.328313
15:09	gro	0.330914	6.391376989	892	2	10	10	will	5up	0	0	FALSE	0.330914	0.330914
11:21	Awh	0.341035	6.3739141	892	2	10	10	will	5up	0	0	FALSE	0.341035	0.341035
14:08	opa	0.34136	6.373356665	892	2	10	10	will	5up	0	0	FALSE	0.34136	0.34136
1:09	tsh	0.342572	6.371279855	892	2	10	10	will	5up	0	0	FALSE	0.342572	0.342572
14:06	CG13204	0.342748	6.370977434	892	2	10	10	will	5up	0	0	FALSE	0.342748	0.342748
2:16	CG3815	0.348045	6.361934136	892	2	10	10	will	5up	0	0	FALSE	0.348045	0.348045
12:15	pnr	0.348532	6.361105036	892	2	10	10	will	5up	0	0	FALSE	0.348532	0.348532
1:17	yem	0.352648	6.354116667	892	2	10	10	will	5up	0	0	FALSE	0.352648	0.352648
5:05	CHES-1-like	0.353713	6.352312882	892	2	10	10	will	5up	0	0	FALSE	0.353713	0.353713
5:17	Tusp	0.355783	6.348813074	892	2	10	10	will	5up	0	0	FALSE	0.355783	0.355783
13:08	CG12361	0.363057	6.336571696	892	2	10	10	will	5up	0	0	FALSE	0.363057	0.363057
10:18	Pph13	0.367185	6.329661322	892	2	10	10	will	5up	0	0	FALSE	0.367185	0.367185
13:16	CG11071	0.36923	6.326247133	892	2	10	10	will	5up	0	0	FALSE	0.36923	0.36923
1:14	CG15216	0.369782	6.325327031	892	2	10	10	will	5up	0	0	FALSE	0.369782	0.369782
2:04	CG2702	0.370666	6.323853368	892	2	10	10	will	5up	0	0	FALSE	0.370666	0.370666
4:04	CG9776	0.372657	6.320540883	892	2	10	10	will	5up	0	0	FALSE	0.372657	0.372657
9:08	Dfd	0.373842	6.31856998	892	2	10	10	will	5up	0	0	FALSE	0.373842	0.373842
15:15	Rpd3	0.380169	6.308088726	892	2	10	10	will	5up	0	0	FALSE	0.380169	0.380169
12:14	esg	0.382045	6.304990201	892	2	10	10	will	5up	0	0	FALSE	0.382045	0.382045
4:07	topi	0.3945	6.284535173	892	2	10	10	will	5up	0	0	FALSE	0.3945	0.3945
3:00	CG17612	0.395441	6.28299683	892	2	10	10	will	5up	0	0	FALSE	0.395441	0.395441
2:08	Alh	0.399135	6.276970094	892	2	10	10	will	5up	0	0	FALSE	0.399135	0.399135
13:05	CG6792	0.399774	6.275927545	892	2	10	10	will	5up	0	0	FALSE	0.399774	0.399774
1:04	CG6813	0.400601	6.274581934	892	2	10	10	will	5up	0	0	FALSE	0.400601	0.400601
14:16	CG10431	0.402784	6.271028863	892	2	10	10	will	5up	0	0	FALSE	0.402784	0.402784
4:21	CG8119	0.406083	6.265670982	892	2	10	10	will	5up	0	0	FALSE	0.406083	0.406083
13:17	CG8216	0.410225	6.25895811	892	2	10	10	will	5up	0	0	FALSE	0.410225	0.410225
6:16	CG17198	0.414608	6.2518741	892	2	10	10	will	5up	0	0	FALSE	0.414608	0.414608
4:12	CG12659	0.425996	6.233542042	892	2	10	10	will	5up	0	0	FALSE	0.425996	0.425996
6:18	CG4956	0.435327	6.21859714	892	2	10	10	will	5up	0	0	FALSE	0.435327	0.435327
1:08	dmrt11E	0.435972	6.217565872	892	2	10	10	will	5up	0	0	FALSE	0.435972	0.435972
0:03	pdm2	0.440163	6.210873921	892	2	10	10	will	5up	0	0	FALSE	0.440163	0.440163
3:18	CG2052	0.442455	6.207219324	892	2	10	10	will	5up	0	0	FALSE	0.442455	0.442455
4:14	HmgD	0.447659	6.198931507	892	2	10	10	will	5up	0	0	FALSE	0.447659	0.447659
4:10	CG7045	0.448075	6.198269595	892	2	10	10	will	5up	0	0	FALSE	0.448075	0.448075
11:17	trx	0.449165	6.196535719	892	2	10	10	will	5up	0	0	FALSE	0.449165	0.449165
14:15	btd	0.457473	6.183339818	892	2	10	10	will	5up	0	0	FALSE	0.457473	0.457473
4:02	CG6701	0.467149	6.168009153	892	2	10	10	will	5up	0	0	FALSE	0.467149	0.467149
8:10	CG14965	0.468477	6.165907586	892	2	10	10	will	5up	0	0	FALSE	0.468477	0.468477
0:23	CG31835	0.46973	6.163924063	892	2	10	10	will	5up	0	0	FALSE	0.46973	0.46973
0:06	Rbsn	0.48094	6.146207277	892	2	10	10	will	5up	0	0	FALSE	0.48094	0.48094
0:00	CG18446	0.486456	6.137498838	892	2	10	10	will	5up	0	0	FALSE	0.486456	0.486456
5:02	Cenp-C	0.492219	6.128405788	892	2	10	10	will	5up	0	0	FALSE	0.492219	0.492219
13:06	Mnf	0.492832	6.127437525	892	2	10	10	will	5up	0	0	FALSE	0.492832	0.492832
12:22	Ets98B	0.493649	6.12614857	892	2	10	10	will	5up	0	0	FALSE	0.493649	0.493649
13:01	dsx	0.504201	6.109503857	892	2	10	10	will	5up	0	0	FALSE	0.504201	0.504201
5:19	cic	0.506473	6.105919269	892	2	10	10	will	5up	0	0	FALSE	0.506473	0.506473
7:04	Ravus	0.509961	6.100417077	892	2	10	10	will	5up	0	0	FALSE	0.509961	0.509961
10:09	Ets97D	0.516585	6.089961349	892	2	10	10	will	5up	0	0	FALSE	0.516585	0.516585
14:17	CG32121	0.524638	6.077241663	892	2	10	10	will	5up	0	0	FALSE	0.524638	0.524638
6:11	tj	0.525756	6.075474668	892	2	10	10	will	5up	0	0	FALSE	0.525756	0.525756
0:04	Jra PLUS kay	0.530976	6.067219857	892	2	10	10	will	5up	0	0	TRUE	0.530976	0.530976
2:20	crm	0.539992	6.052940901	892	2	10	10	will	5up	0	0	FALSE	0.539992	0.539992
8:04	CG5196	0.542982	6.048199447	892	2	10	10	will	5up	0	0	FALSE	0.542982	0.542982
7:14	trem	0.54586	6.043630454	892	2	10	10	will	5up	0	0	FALSE	0.54586	0.54586
12:20	pfk	0.546162	6.043151994	892	2	10	10	will	5up	0	0	FALSE	0.546162	0.546162
2:09	CG15286	0.553504	6.031478654	892	2	10	10	will	5up	0	0	FALSE	0.553504	0.553504
3:17	Eip75B	0.555976	6.027543256	892	2	10	10	will	5up	0	0	FALSE	0.555976	0.555976
14:13	CG11984	0.560553	6.020244107	892	2	10	10	will	5up	0	0	FALSE	0.560553	0.560553
5:10	CG15715	0.561185	6.019236511	892	2	10	10	will	5up	0	0	FALSE	0.561185	0.561185
3:02	vri	0.563495	6.015547164	892	2	10	10	will	5up	0	0	FALSE	0.563495	0.563495
5:22	Abd-B	0.56439	6.01411656	892	2	10	10	will	5up	0	0	FALSE	0.56439	0.56439
14:01	CG1620	0.575255	5.996711444	892	2	10	10	will	5up	0	0	FALSE	0.575255	0.575255
2:10	Rbf	0.592108	5.969524941	892	2	10	10	will	5up	0	0	FALSE	0.592108	0.592108
14:19	slou	0.596153	5.962959449	892	2	10	10	will	5up	0	0	FALSE	0.596153	0.596153
6:15	comr	0.59936	5.957744219	892	2	10	10	will	5up	0	0	FALSE	0.59936	0.59936
2:06	Rbf2	0.602512	5.952606126	892	2	10	10	will	5up	0	0	FALSE	0.602512	0.602512
5:08	peb	0.602935	5.95191626	892	2	10	10	will	5up	0	0	FALSE	0.602935	0.602935
6:09	CG5245	0.602994	5.951820783	892	2	10	10	will	5up	0	0	FALSE	0.602994	0.602994
14:05	CG13775	0.604136	5.949954848	892	2	10	10	will	5up	0	0	FALSE	0.604136	0.604136
5:13	Su(z)2	0.614586	5.932823028	892	2	10	10	will	5up	0	0	FALSE	0.614586	0.614586
6:07	CG13287	0.618426	5.926494215	892	2	10	10	will	5up	0	0	FALSE	0.618426	0.618426
9:14	CG34422	0.620548	5.922988158	892	2	10	10	will	5up	0	0	FALSE	0.620548	0.620548
3:14	mip120	0.625513	5.914762508	892	2	10	10	will	5up	0	0	FALSE	0.625513	0.625513
12:17	CG32772	0.635298	5.898446913	892	2	10	10	will	5up	0	0	FALSE	0.635298	0.635298
0:12	mod	0.641106	5.888694463	892	2	10	10	will	5up	0	0	FALSE	0.641106	0.641106
10:12	C15	0.643204	5.885158379	892	2	10	10	will	5up	0	0	FALSE	0.643204	0.643204
1:19	CG12075	0.649065	5.875239951	892	2	10	10	will	5up	0	0	FALSE	0.649065	0.649065
8:13	nau	0.64974	5.874093514	892	2	10	10	will	5up	0	0	FALSE	0.64974	0.64974
1:18	oc	0.652159	5.869980096	892	2	10	10	will	5up	0	0	FALSE	0.652159	0.652159
4:23	ato	0.667864	5.843003406	892	2	10	10	will	5up	0	0	FALSE	0.667864	0.667864
12:10	slp2	0.670777	5.837946966	892	2	10	10	will	5up	0	0	FALSE	0.670777	0.670777
10:08	CG9437	0.672847	5.834341939	892	2	10	10	will	5up	0	0	FALSE	0.672847	0.672847
10:22	cyc	0.674988	5.830603189	892	2	10	10	will	5up	0	0	FALSE	0.674988	0.674988
11:14	byn	0.677768	5.825734432	892	2	10	10	will	5up	0	0	FALSE	0.677768	0.677768
9:12	A3-3	0.678181	5.825009193	892	2	10	10	will	5up	0	0	FALSE	0.678181	0.678181
2:05	CG18262	0.68164	5.818923321	892	2	10	10	will	5up	0	0	FALSE	0.68164	0.68164
10:16	CG7101	0.689977	5.804137157	892	2	10	10	will	5up	0	0	FALSE	0.689977	0.689977
4:18	Chrac-16	0.691032	5.802254532	892	2	10	10	will	5up	0	0	FALSE	0.691032	0.691032
15:11	H	0.697382	5.790859259	892	2	10	10	will	5up	0	0	FALSE	0.697382	0.697382
6:04	CG14860	0.710324	5.767295451	892	2	10	10	will	5up	0	0	FALSE	0.710324	0.710324
10:06	CG11762	0.710504	5.766963178	892	2	10	10	will	5up	0	0	FALSE	0.710504	0.710504
7:22	CrebA	0.711374	5.765362397	892	2	10	10	will	5up	0	0	FALSE	0.711374	0.711374
3:22	chn	0.712449	5.763379818	892	2	10	10	will	5up	0	0	FALSE	0.712449	0.780819
7:10	so	0.713882	5.760730792	892	2	10	10	will	5up	0	0	FALSE	0.713882	0.713882
13:20	chm	0.714414	5.759746679	892	2	10	10	will	5up	0	0	FALSE	0.714414	0.714414
1:06	CG7056	0.718452	5.752244225	892	2	10	10	will	5up	0	0	FALSE	0.718452	0.718452
6:19	brk	0.721191	5.747124067	892	2	10	10	will	5up	0	0	FALSE	0.721191	0.721191
4:15	CG7786	0.723478	5.742831103	892	2	10	10	will	5up	0	0	FALSE	0.723478	0.723478
6:23	CG31510	0.736065	5.718882944	892	2	10	10	will	5up	0	0	FALSE	0.736065	0.736065
13:10	sens-2	0.741024	5.709290418	892	2	10	10	will	5up	0	0	FALSE	0.741024	0.741024
1:21	Clk	0.743952	5.70358222	892	2	10	10	will	5up	0	0	FALSE	0.743952	0.743952
12:03	E5	0.754729	5.682266992	892	2	10	10	will	5up	0	0	FALSE	0.754729	0.754729
13:14	pb	0.756393	5.67893239	892	2	10	10	will	5up	0	0	FALSE	0.756393	0.756393
8:11	CrebB-17A	0.760286	5.671081121	892	2	10	10	will	5up	0	0	FALSE	0.760286	0.758922333
2:00	ecd	0.762778	5.666019345	892	2	10	10	will	5up	0	0	FALSE	0.762778	0.762778
5:12	Crg-1	0.763659	5.664221781	892	2	10	10	will	5up	0	0	FALSE	0.763659	0.763659
10:04	CG4404	0.768359	5.654575058	892	2	10	10	will	5up	0	0	FALSE	0.768359	0.768359
6:12	CG17197	0.770047	5.651082746	892	2	10	10	will	5up	0	0	FALSE	0.770047	0.770047
13:15	dl	0.770914	5.649284888	892	2	10	10	will	5up	0	0	FALSE	0.770914	0.770914
4:17	Bro	0.771678	5.647696407	892	2	10	10	will	5up	0	0	FALSE	0.771678	0.771678
10:10	CrebB-17A	0.776226	5.638177812	892	2	10	10	will	5up	0	0	FALSE	0.776226	0.758922333
5:14	CG30077	0.779008	5.632300667	892	2	10	10	will	5up	0	0	FALSE	0.779008	0.779008
7:18	CG11456	0.786505	5.616252078	892	2	10	10	will	5up	0	0	FALSE	0.786505	0.786505
4:11	E(spl)	0.794051	5.59976095	892	2	10	10	will	5up	0	0	FALSE	0.794051	0.811899
6:06	Dnz1	0.794146	5.599551211	892	2	10	10	will	5up	0	0	FALSE	0.794146	0.794146
6:14	CG8314	0.804035	5.577380741	892	2	10	10	will	5up	0	0	FALSE	0.804035	0.804035
4:00	Blimp-1	0.807295	5.569922551	892	2	10	10	will	5up	0	0	FALSE	0.807295	0.807295
5:18	CG31169	0.807983	5.568340003	892	2	10	10	will	5up	0	0	FALSE	0.807983	0.807983
8:08	CG2875	0.809793	5.564157781	892	2	10	10	will	5up	0	0	FALSE	0.809793	0.809793
10:13	lbe	0.816329	5.548846339	892	2	10	10	will	5up	0	0	FALSE	0.816329	0.816329
8:17	CG9793	0.825254	5.527381866	892	2	10	10	will	5up	0	0	FALSE	0.825254	0.825254
12:04	gsb	0.825449	5.526903456	892	2	10	10	will	5up	0	0	FALSE	0.825449	0.825449
3:04	srp	0.828737	5.518816556	892	2	10	10	will	5up	0	0	FALSE	0.828737	0.828737
11:23	Max	0.829156	5.517779275	892	2	10	10	will	5up	0	0	FALSE	0.829156	0.829156
4:08	E(spl)	0.829747	5.51631213	892	2	10	10	will	5up	0	0	FALSE	0.829747	0.811899
4:06	jing	0.835099	5.502878713	892	2	10	10	will	5up	0	0	FALSE	0.835099	0.835099
6:05	CG33221	0.847841	5.469710833	892	2	10	10	will	5up	0	0	FALSE	0.847841	0.847841
12:21	fu2	0.848597	5.467686107	892	2	10	10	will	5up	0	0	FALSE	0.848597	0.848597
2:23	chn	0.849189	5.466097409	892	2	10	10	will	5up	0	0	FALSE	0.849189	0.780819
7:01	sima	0.84996	5.464020283	892	2	10	10	will	5up	0	0	FALSE	0.84996	0.84996
5:16	Hand	0.852347	5.457543973	892	2	10	10	will	5up	0	0	FALSE	0.852347	0.852347
12:12	fd59A	0.859222	5.438489615	892	2	10	10	will	5up	0	0	FALSE	0.859222	0.859222
10:14	cbt	0.864836	5.422459021	892	2	10	10	will	5up	0	0	FALSE	0.864836	0.864836
13:04	CG13617	0.865421	5.420759792	892	2	10	10	will	5up	0	0	FALSE	0.865421	0.865421
5:20	CG14117	0.865851	5.419511748	892	2	10	10	will	5up	0	0	FALSE	0.865851	0.865851
15:04	rgr	0.865922	5.419304669	892	2	10	10	will	5up	0	0	FALSE	0.865922	0.865922
10:01	CG8159	0.868944	5.410433753	892	2	10	10	will	5up	0	0	FALSE	0.868944	0.868944
6:08	CG17195	0.869602	5.408486141	892	2	10	10	will	5up	0	0	FALSE	0.869602	0.869602
6:17	CG8089	0.870886	5.404658932	892	2	10	10	will	5up	0	0	FALSE	0.870886	0.870886
12:01	Sp1	0.875339	5.391188459	892	2	10	10	will	5up	0	0	FALSE	0.875339	0.875339
10:11	CG18599	0.876449	5.387778051	892	2	10	10	will	5up	0	0	FALSE	0.876449	0.876449
4:19	l(2)k10201	0.878202	5.38234662	892	2	10	10	will	5up	0	0	FALSE	0.878202	0.878202
8:22	CG9571	0.88364	5.365144927	892	2	10	10	will	5up	0	0	FALSE	0.88364	0.88364
13:13	gt	0.888409	5.349583487	892	2	10	10	will	5up	0	0	FALSE	0.888409	0.888409
11:20	ara	0.896628	5.321606152	892	2	10	10	will	5up	0	0	FALSE	0.896628	0.896628
10:21	run	0.898821	5.313870413	892	2	10	10	will	5up	0	0	FALSE	0.898821	0.898821
8:20	PHDP	0.911193	5.267758145	892	2	10	10	will	5up	0	0	FALSE	0.911193	0.911193
8:18	btn	0.918522	5.238145537	892	2	10	10	will	5up	0	0	FALSE	0.918522	0.918522
10:20	Doc1	0.919707	5.23316846	892	2	10	10	will	5up	0	0	FALSE	0.919707	0.919707
6:03	CG7271	0.923396	5.217318617	892	2	10	10	will	5up	0	0	FALSE	0.923396	0.923396
10:23	Lim3	0.928471	5.194536017	892	2	10	10	will	5up	0	0	FALSE	0.928471	0.928471
8:05	Fer2	0.931672	5.179519501	892	2	10	10	will	5up	0	0	FALSE	0.931672	0.931672
9:02	kn	0.933648	5.169976249	892	2	10	10	will	5up	0	0	FALSE	0.933648	0.933648
10:05	Hey	0.93577	5.159480707	892	2	10	10	will	5up	0	0	FALSE	0.93577	0.93577
12:07	CG4328	0.939836	5.138587798	892	2	10	10	will	5up	0	1	FALSE	0.939836	0.939836
6:02	CG10344	0.944867	5.111152281	892	2	10	10	will	5up	0	0	FALSE	0.944867	0.944867
14:21	eyg	0.94759	5.095470213	892	2	10	10	will	5up	0	0	FALSE	0.94759	0.94759
8:06	CG17257	0.947702	5.094809347	892	2	10	10	will	5up	0	0	FALSE	0.947702	0.947702
14:03	gcm2	0.948745	5.088617148	892	2	10	10	will	5up	0	0	FALSE	0.948745	0.948745
7:00	CG9895	0.950944	5.07523244	892	2	10	10	will	5up	0	0	FALSE	0.950944	0.950944
10:02	CG1529	0.954749	5.050891387	892	2	10	10	will	5up	0	0	FALSE	0.954749	0.954749
7:20	scro	0.969308	4.938899736	892	2	10	10	will	5up	0	0	FALSE	0.969308	0.969308
12:02	vvl	0.969567	4.936541167	892	2	10	10	will	5up	0	0	FALSE	0.969567	0.969567
14:18	Sox15	0.975487	4.877449323	892	2	10	10	will	5up	0	0	FALSE	0.975487	0.975487
14:00	sqz	0.985271	4.745979348	892	2	10	10	will	5up	0	0	FALSE	0.985271	0.543145
10:00	CG9876	0.986229	4.729324161	892	2	10	10	will	5up	0	0	FALSE	0.986229	0.986229
8:00	D1	0.990118	4.649387968	892	2	10	10	will	5up	0	0	FALSE	0.990118	0.990118
11:00	Dif	0.990172	4.648096079	892	2	10	10	will	5up	0	0	FALSE	0.990172	0.990172
12:00	H2.0	0.992142	4.596102683	892	2	10	10	will	5up	0	0	FALSE	0.992142	0.992142
13:00	vnd	0.998465	4.253076446	892	2	10	10	will	5up	0	0	FALSE	0.998465	0.998465
15:02	GATAd	1.60E-05	8.362196357	892	2	20	3	will	5up	0	0	FALSE	1.60E-05	1.60E-05
5:15	ci	2.10E-05	8.314754603	892	2	20	3	will	5up	0	1	FALSE	2.10E-05	2.10E-05
8:01	CG33557	4.90E-05	8.154409463	892	2	20	3	will	5up	0	0	FALSE	4.90E-05	4.90E-05
8:03	Hr83	0.000187	7.894503603	892	2	20	3	will	5up	0	0	FALSE	0.000187	0.000187
12:21	fu2	0.000331	7.775864594	892	2	20	3	will	5up	0	0	FALSE	0.000331	0.000331
9:09	E(spl) PLUS HLHm7	0.001484	7.439655729	892	2	20	3	will	5up	0	0	TRUE	0.001484	0.001484
8:02	CG17287	0.001888	7.381727372	892	2	20	3	will	5up	0	0	FALSE	0.001888	0.001888
5:03	Su(var)3-7	0.001914	7.37832093	892	2	20	3	will	5up	0	0	FALSE	0.001914	0.001914
0:13	zen2	0.001955	7.373222023	892	2	20	3	will	5up	0	0	FALSE	0.001955	0.001955
7:16	CG31392	0.002254	7.338301717	892	2	20	3	will	5up	0	0	FALSE	0.002254	0.002254
8:19	net	0.002277	7.335778638	892	2	20	3	will	5up	0	0	FALSE	0.002277	0.002277
1:12	CG17836	0.004077	7.187460452	892	2	20	3	will	5up	0	0	FALSE	0.004077	0.004077
2:11	CG2790	0.004631	7.153838423	892	2	20	3	will	5up	0	0	FALSE	0.004631	0.004631
2:12	Su(z)12	0.005738	7.096202343	892	2	20	3	will	5up	0	0	FALSE	0.005738	0.005738
1:16	Ets21C	0.009306	6.960874585	892	2	20	3	will	5up	0	0	FALSE	0.009306	0.009306
0:05	Unr	0.01903	6.744692376	892	2	20	3	will	5up	0	1	FALSE	0.01903	0.01903
3:07	onecut	0.023787	6.672580999	892	2	20	3	will	5up	0	0	FALSE	0.023787	0.023787
13:21	CG7386	0.024153	6.667561675	892	2	20	3	will	5up	0	0	FALSE	0.024153	0.024153
14:14	Dref	0.026196	6.64061425	892	2	20	3	will	5up	0	0	FALSE	0.026196	0.026196
15:03	tgo PLUS dys	0.036598	6.525706255	892	2	20	3	will	5up	0	0	TRUE	0.036598	0.036598
1:00	CG4575	0.059737	6.34390866	892	2	20	3	will	5up	0	0	FALSE	0.059737	0.059737
9:06	CG16801	0.069627	6.283148897	892	2	20	3	will	5up	0	0	FALSE	0.069627	0.069627
7:08	CG13424	0.076614	6.244131156	892	2	20	3	will	5up	0	0	FALSE	0.076614	0.076614
11:11	Max PLUS tap	0.106696	6.101607927	892	2	20	3	will	5up	0	0	TRUE	0.106696	0.106696
12:05	Sox100B	0.110686	6.085023484	892	2	20	3	will	5up	0	0	FALSE	0.110686	0.110686
9:04	Sox102F	0.141002	5.971069622	892	2	20	3	will	5up	0	0	FALSE	0.141002	0.141002
10:12	C15	0.14199	5.967657694	892	2	20	3	will	5up	0	0	FALSE	0.14199	0.14199
10:18	Pph13	0.142798	5.964874068	892	2	20	3	will	5up	0	0	FALSE	0.142798	0.142798
12:23	CG4496	0.145389	5.956029876	892	2	20	3	will	5up	0	0	FALSE	0.145389	0.145389
5:11	CG11033	0.163279	5.897646634	892	2	20	3	will	5up	0	0	FALSE	0.163279	0.163279
14:16	CG10431	0.190755	5.81554612	892	2	20	3	will	5up	0	0	FALSE	0.190755	0.190755
15:08	MTA1-like	0.192559	5.81042236	892	2	20	3	will	5up	0	0	FALSE	0.192559	0.192559
4:13	NC2&bgr;	0.225154	5.722393054	892	2	20	3	will	5up	0	0	FALSE	0.225154	0.225154
11:04	CG6765	0.245758	5.670473827	892	2	20	3	will	5up	0	0	FALSE	0.245758	0.245758
7:04	Ravus	0.258192	5.640277446	892	2	20	3	will	5up	0	0	FALSE	0.258192	0.258192
8:10	CG14965	0.258989	5.638367378	892	2	20	3	will	5up	0	0	FALSE	0.258989	0.258989
10:15	twi	0.266196	5.621238737	892	2	20	3	will	5up	0	0	FALSE	0.266196	0.266196
5:06	CG3491	0.267988	5.617015938	892	2	20	3	will	5up	0	0	FALSE	0.267988	0.267988
13:17	CG8216	0.292668	5.560214332	892	2	20	3	will	5up	0	0	FALSE	0.292668	0.292668
4:04	CG9776	0.296998	5.550487571	892	2	20	3	will	5up	0	0	FALSE	0.296998	0.296998
12:09	sqz	0.306762	5.528787081	892	2	20	3	will	5up	0	0	FALSE	0.306762	0.574051
3:15	CG1244	0.317438	5.505407309	892	2	20	3	will	5up	0	0	FALSE	0.317438	0.317438
11:10	Hsf	0.330234	5.477814675	892	2	20	3	will	5up	0	0	FALSE	0.330234	0.330234
15:20	Rfx	0.35039	5.435197591	892	2	20	3	will	5up	0	0	FALSE	0.35039	0.35039
11:23	Max	0.351262	5.433374499	892	2	20	3	will	5up	0	0	FALSE	0.351262	0.351262
1:08	dmrt11E	0.355054	5.42546708	892	2	20	3	will	5up	0	0	FALSE	0.355054	0.355054
13:01	dsx	0.357323	5.420749402	892	2	20	3	will	5up	0	0	FALSE	0.357323	0.357323
11:18	Met	0.375294	5.383741384	892	2	20	3	will	5up	0	0	FALSE	0.375294	0.375294
5:04	CG11902	0.377849	5.378529003	892	2	20	3	will	5up	0	0	FALSE	0.377849	0.377849
15:15	Rpd3	0.380702	5.372718167	892	2	20	3	will	5up	0	0	FALSE	0.380702	0.380702
3:13	CG14441	0.381163	5.371782123	892	2	20	3	will	5up	0	0	FALSE	0.381163	0.381163
2:19	D PLUS vvl	0.396066	5.341650145	892	2	20	3	will	5up	0	0	TRUE	0.396066	0.396066
15:09	gro	0.400768	5.332209344	892	2	20	3	will	5up	0	0	FALSE	0.400768	0.400768
14:17	CG32121	0.405447	5.322844358	892	2	20	3	will	5up	0	0	FALSE	0.405447	0.405447
10:14	cbt	0.414427	5.304942404	892	2	20	3	will	5up	0	0	FALSE	0.414427	0.414427
12:14	esg	0.415791	5.302232195	892	2	20	3	will	5up	0	0	FALSE	0.415791	0.415791
5:02	Cenp-C	0.419355	5.295158166	892	2	20	3	will	5up	0	0	FALSE	0.419355	0.419355
0:17	CG31875	0.42019	5.293502338	892	2	20	3	will	5up	0	0	FALSE	0.42019	0.42019
10:01	CG8159	0.424718	5.284538264	892	2	20	3	will	5up	0	0	FALSE	0.424718	0.424718
15:11	H	0.425046	5.283888901	892	2	20	3	will	5up	0	0	FALSE	0.425046	0.425046
4:22	Mes4	0.431142	5.271852554	892	2	20	3	will	5up	0	0	FALSE	0.431142	0.431142
0:04	Jra PLUS kay	0.467163	5.20128879	892	2	20	3	will	5up	0	0	TRUE	0.467163	0.467163
1:04	CG6813	0.48031	5.175696094	892	2	20	3	will	5up	0	0	FALSE	0.48031	0.48031
14:13	CG11984	0.480478	5.175369548	892	2	20	3	will	5up	0	0	FALSE	0.480478	0.480478
9:02	kn	0.48247	5.171496565	892	2	20	3	will	5up	0	0	FALSE	0.48247	0.48247
12:20	pfk	0.487046	5.162601606	892	2	20	3	will	5up	0	0	FALSE	0.487046	0.487046
6:23	CG31510	0.490347	5.15618835	892	2	20	3	will	5up	0	0	FALSE	0.490347	0.490347
4:02	CG6701	0.507708	5.122464648	892	2	20	3	will	5up	0	0	FALSE	0.507708	0.507708
1:17	yem	0.50784	5.122208468	892	2	20	3	will	5up	0	0	FALSE	0.50784	0.50784
0:06	Rbsn	0.508589	5.120752774	892	2	20	3	will	5up	0	0	FALSE	0.508589	0.508589
12:19	CG11695	0.508768	5.120404646	892	2	20	3	will	5up	0	0	FALSE	0.508768	0.508768
13:14	pb	0.511944	5.114234963	892	2	20	3	will	5up	0	0	FALSE	0.511944	0.511944
12:15	pnr	0.512044	5.114040088	892	2	20	3	will	5up	0	0	FALSE	0.512044	0.512044
14:21	eyg	0.512569	5.113019496	892	2	20	3	will	5up	0	0	FALSE	0.512569	0.512569
15:07	CtBP	0.515145	5.108013666	892	2	20	3	will	5up	0	0	FALSE	0.515145	0.515145
0:11	woc	0.516389	5.105595218	892	2	20	3	will	5up	0	0	FALSE	0.516389	0.516389
0:12	mod	0.518366	5.101751723	892	2	20	3	will	5up	0	0	FALSE	0.518366	0.518366
14:15	btd	0.522101	5.094488532	892	2	20	3	will	5up	0	0	FALSE	0.522101	0.522101
0:14	CG16863	0.523278	5.092198704	892	2	20	3	will	5up	0	0	FALSE	0.523278	0.523278
4:23	ato	0.524057	5.090681138	892	2	20	3	will	5up	0	0	FALSE	0.524057	0.524057
1:09	tsh	0.529255	5.080563066	892	2	20	3	will	5up	0	0	FALSE	0.529255	0.529255
10:21	run	0.531781	5.07564234	892	2	20	3	will	5up	0	0	FALSE	0.531781	0.531781
12:22	Ets98B	0.534845	5.06967039	892	2	20	3	will	5up	0	0	FALSE	0.534845	0.534845
11:22	NK7.1	0.543638	5.05250848	892	2	20	3	will	5up	0	0	FALSE	0.543638	0.543638
2:00	ecd	0.550125	5.039821171	892	2	20	3	will	5up	0	0	FALSE	0.550125	0.550125
13:10	sens-2	0.559713	5.021018496	892	2	20	3	will	5up	0	0	FALSE	0.559713	0.559713
4:14	HmgD	0.561407	5.017690233	892	2	20	3	will	5up	0	0	FALSE	0.561407	0.561407
2:03	king-tubby	0.563994	5.012601631	892	2	20	3	will	5up	0	0	FALSE	0.563994	0.563994
2:05	CG18262	0.564903	5.010813046	892	2	20	3	will	5up	0	0	FALSE	0.564903	0.564903
2:07	d4	0.570709	4.999369327	892	2	20	3	will	5up	0	0	FALSE	0.570709	0.570709
11:20	ara	0.577396	4.986153427	892	2	20	3	will	5up	0	0	FALSE	0.577396	0.577396
13:09	CG15455	0.578819	4.9833353	892	2	20	3	will	5up	0	0	FALSE	0.578819	0.578819
4:01	Eip93F	0.579024	4.982929014	892	2	20	3	will	5up	0	0	FALSE	0.579024	0.579024
15:05	CoRest	0.581217	4.978580916	892	2	20	3	will	5up	0	0	FALSE	0.581217	0.581217
13:13	gt	0.586581	4.967925074	892	2	20	3	will	5up	0	0	FALSE	0.586581	0.586581
12:10	slp2	0.589283	4.96254562	892	2	20	3	will	5up	0	0	FALSE	0.589283	0.589283
14:08	opa	0.595342	4.950451995	892	2	20	3	will	5up	0	0	FALSE	0.595342	0.595342
14:05	CG13775	0.597954	4.945225766	892	2	20	3	will	5up	0	0	FALSE	0.597954	0.597954
10:20	Doc1	0.612794	4.915349954	892	2	20	3	will	5up	0	0	FALSE	0.612794	0.612794
1:01	sr	0.613806	4.913302088	892	2	20	3	will	5up	0	0	FALSE	0.613806	0.613806
4:15	CG7786	0.616007	4.908840205	892	2	20	3	will	5up	1	0	FALSE	0.616007	0.616007
2:04	CG2702	0.61864	4.903493754	892	2	20	3	will	5up	0	0	FALSE	0.61864	0.61864
1:19	CG12075	0.619509	4.901725957	892	2	20	3	will	5up	0	0	FALSE	0.619509	0.619509
14:04	MTF-1	0.624624	4.891299124	892	2	20	3	will	5up	0	0	FALSE	0.624624	0.624624
8:21	fd64A	0.625194	4.890133935	892	2	20	3	will	5up	0	0	FALSE	0.625194	0.625194
8:22	CG9571	0.626625	4.887208143	892	2	20	3	will	5up	0	0	FALSE	0.626625	0.626625
3:00	CG17612	0.6294	4.881523	892	2	20	3	will	5up	0	0	FALSE	0.6294	0.6294
1:10	CG5369	0.629418	4.881484818	892	2	20	3	will	5up	0	0	FALSE	0.629418	0.629418
12:12	fd59A	0.635347	4.869292027	892	2	20	3	will	5up	0	0	FALSE	0.635347	0.635347
0:20	CG12054	0.635703	4.868558542	892	2	20	3	will	5up	0	0	FALSE	0.635703	0.635703
6:20	CG11093	0.639133	4.861471627	892	2	20	3	will	5up	0	0	FALSE	0.639133	0.639133
7:22	CrebA	0.642315	4.854874981	892	2	20	3	will	5up	0	0	FALSE	0.642315	0.642315
3:22	chn	0.644761	4.849791807	892	2	20	3	will	5up	0	0	FALSE	0.644761	0.644761
6:01	D	0.64602	4.847170953	892	2	20	3	will	5up	0	0	FALSE	0.64602	0.64602
14:18	Sox15	0.649919	4.839030477	892	2	20	3	will	5up	0	0	FALSE	0.649919	0.649919
2:08	Alh	0.652583	4.833449451	892	2	20	3	will	5up	0	0	FALSE	0.652583	0.652583
10:23	Lim3	0.657475	4.823161461	892	2	20	3	will	5up	0	0	FALSE	0.657475	0.657475
8:13	nau	0.660855	4.816020183	892	2	20	3	will	5up	0	0	FALSE	0.660855	0.660855
8:17	CG9793	0.664589	4.80809972	892	2	20	3	will	5up	0	0	FALSE	0.664589	0.664589
9:14	CG34422	0.665629	4.805885665	892	2	20	3	will	5up	0	0	FALSE	0.665629	0.665629
6:18	CG4956	0.669131	4.798417453	892	2	20	3	will	5up	0	0	FALSE	0.669131	0.669131
6:02	CG10344	0.672071	4.792121862	892	2	20	3	will	5up	0	0	FALSE	0.672071	0.672071
3:02	vri	0.672101	4.792058193	892	2	20	3	will	5up	0	0	FALSE	0.672101	0.672101
12:13	CG1024	0.673471	4.789116831	892	2	20	3	will	5up	0	0	FALSE	0.673471	0.673471
6:22	CG1407	0.673728	4.78856446	892	2	20	3	will	5up	0	0	FALSE	0.673728	0.673728
3:17	Eip75B	0.675364	4.785042566	892	2	20	3	will	5up	0	0	FALSE	0.675364	0.675364
12:01	Sp1	0.677262	4.78095093	892	2	20	3	will	5up	0	0	FALSE	0.677262	0.677262
1:14	CG15216	0.678877	4.777459795	892	2	20	3	will	5up	0	0	FALSE	0.678877	0.678877
4:18	Chrac-16	0.680291	4.774397195	892	2	20	3	will	5up	0	0	FALSE	0.680291	0.680291
2:16	CG3815	0.685735	4.76255354	892	2	20	3	will	5up	0	0	FALSE	0.685735	0.685735
1:11	CG7372	0.687267	4.759206567	892	2	20	3	will	5up	0	0	FALSE	0.687267	0.687267
6:13	CG11966	0.687415	4.75888077	892	2	20	3	will	5up	0	0	FALSE	0.687415	0.687415
7:18	CG11456	0.688549	4.756398379	892	2	20	3	will	5up	0	0	FALSE	0.688549	0.688549
4:08	E(spl)	0.69007	4.753060209	892	2	20	3	will	5up	0	0	FALSE	0.69007	0.69007
10:09	Ets97D	0.694026	4.744345171	892	2	20	3	will	5up	0	0	FALSE	0.694026	0.694026
10:02	CG1529	0.696992	4.737779921	892	2	20	3	will	5up	0	0	FALSE	0.696992	0.696992
13:06	Mnf	0.697415	4.73684175	892	2	20	3	will	5up	0	0	FALSE	0.697415	0.697415
2:20	crm	0.697567	4.736504698	892	2	20	3	will	5up	0	0	FALSE	0.697567	0.697567
6:16	CG17198	0.699752	4.731644812	892	2	20	3	will	5up	0	0	FALSE	0.699752	0.699752
8:20	PHDP	0.701103	4.728631089	892	2	20	3	will	5up	0	0	FALSE	0.701103	0.701103
4:17	Bro	0.702852	4.724720793	892	2	20	3	will	5up	0	0	FALSE	0.702852	0.702852
10:07	sd	0.703544	4.723172372	892	2	20	3	will	5up	0	0	FALSE	0.703544	0.703544
4:20	CG31955	0.705597	4.7185653	892	2	20	3	will	5up	0	0	FALSE	0.705597	0.705597
5:18	CG31169	0.709554	4.709641263	892	2	20	3	will	5up	0	0	FALSE	0.709554	0.709554
13:03	CG11247	0.710739	4.706959245	892	2	20	3	will	5up	0	0	FALSE	0.710739	0.710739
5:20	CG14117	0.713381	4.700957184	892	2	20	3	will	5up	0	0	FALSE	0.713381	0.713381
5:22	Abd-B	0.713642	4.70036327	892	2	20	3	will	5up	0	0	FALSE	0.713642	0.713642
10:08	CG9437	0.714457	4.698505852	892	2	20	3	will	5up	0	0	FALSE	0.714457	0.714457
9:12	A3-3	0.716018	4.694941779	892	2	20	3	will	5up	0	0	FALSE	0.716018	0.716018
5:08	peb	0.716428	4.694004282	892	2	20	3	will	5up	0	0	FALSE	0.716428	0.716428
12:02	vvl	0.730304	4.661868901	892	2	20	3	will	5up	0	0	FALSE	0.730304	0.730304
2:15	Pep	0.730915	4.660436037	892	2	20	3	will	5up	0	0	FALSE	0.730915	0.730915
6:04	CG14860	0.732318	4.657138453	892	2	20	3	will	5up	0	0	FALSE	0.732318	0.732318
13:04	CG13617	0.735208	4.650317054	892	2	20	3	will	5up	0	0	FALSE	0.735208	0.735208
5:14	CG30077	0.735358	4.649963697	892	2	20	3	will	5up	1	0	FALSE	0.735358	0.735358
3:14	mip120	0.737319	4.645310454	892	2	20	3	will	5up	0	0	FALSE	0.737319	0.737319
8:18	btn	0.740129	4.638616301	892	2	20	3	will	5up	0	0	FALSE	0.740129	0.740129
2:14	Scm	0.747218	4.621554286	892	2	20	3	will	5up	0	0	FALSE	0.747218	0.747218
1:18	oc	0.75414	4.604649644	892	2	20	3	will	5up	0	0	FALSE	0.75414	0.75414
6:17	CG8089	0.754457	4.603869968	892	2	20	3	will	5up	0	0	FALSE	0.754457	0.754457
5:19	cic	0.760544	4.588783786	892	2	20	3	will	5up	0	0	FALSE	0.760544	0.760544
6:03	CG7271	0.760553	4.588760204	892	2	20	3	will	5up	0	0	FALSE	0.760553	0.760553
4:19	l(2)k10201	0.761077	4.587452152	892	2	20	3	will	5up	0	0	FALSE	0.761077	0.761077
13:15	dl	0.76753	4.57120559	892	2	20	3	will	5up	0	0	FALSE	0.76753	0.76753
7:14	trem	0.769787	4.565465048	892	2	20	3	will	5up	0	0	FALSE	0.769787	0.769787
9:10	CG15269	0.772231	4.559212072	892	2	20	3	will	5up	0	0	FALSE	0.772231	0.772231
5:16	Hand	0.775986	4.549534153	892	2	20	3	will	5up	1	0	FALSE	0.775986	0.775986
1:06	CG7056	0.786992	4.520613053	892	2	20	3	will	5up	0	0	FALSE	0.786992	0.786992
12:00	H2.0	0.789298	4.514446122	892	2	20	3	will	5up	0	0	FALSE	0.789298	0.789298
8:16	gfzf	0.796413	4.495159278	892	2	20	3	will	5up	0	0	FALSE	0.796413	0.796413
6:11	tj	0.796576	4.494713265	892	2	20	3	will	5up	0	0	FALSE	0.796576	0.796576
4:06	jing	0.797401	4.49244976	892	2	20	3	will	5up	0	0	FALSE	0.797401	0.797401
8:05	Fer2	0.799492	4.486689224	892	2	20	3	will	5up	0	0	FALSE	0.799492	0.799492
11:00	Dif	0.800772	4.483146086	892	2	20	3	will	5up	0	0	FALSE	0.800772	0.800772
4:03	egg	0.806471	4.467195774	892	2	20	3	will	5up	0	0	FALSE	0.806471	0.806471
2:10	Rbf	0.807302	4.464846056	892	2	20	3	will	5up	0	0	FALSE	0.807302	0.807302
6:05	CG33221	0.814051	4.44553089	892	2	20	3	will	5up	0	0	FALSE	0.814051	0.814051
5:13	Su(z)2	0.818863	4.431492686	892	2	20	3	will	5up	0	0	FALSE	0.818863	0.818863
4:09	CG7046	0.826196	4.409643673	892	2	20	3	will	5up	0	0	FALSE	0.826196	0.826196
8:08	CG2875	0.830278	4.397223756	892	2	20	3	will	5up	0	0	FALSE	0.830278	0.830278
5:12	Crg-1	0.831122	4.394634808	892	2	20	3	will	5up	0	0	FALSE	0.831122	0.831122
4:12	CG12659	0.836692	4.377320059	892	2	20	3	will	5up	0	0	FALSE	0.836692	0.836692
7:20	scro	0.83986	4.367300141	892	2	20	3	will	5up	0	0	FALSE	0.83986	0.83986
14:00	sqz	0.84134	4.362574286	892	2	20	3	will	5up	0	0	FALSE	0.84134	0.574051
4:07	topi	0.841673	4.361507849	892	2	20	3	will	5up	0	0	FALSE	0.841673	0.841673
8:11	CrebB-17A	0.842245	4.359672304	892	2	20	3	will	5up	0	0	FALSE	0.842245	0.842245
6:07	CG13287	0.8471	4.343905415	892	2	20	3	will	5up	0	0	FALSE	0.8471	0.8471
7:00	CG9895	0.852641	4.32550018	892	2	20	3	will	5up	0	0	FALSE	0.852641	0.852641
8:00	D1	0.855289	4.316538614	892	2	20	3	will	5up	1	0	FALSE	0.855289	0.855289
6:14	CG8314	0.860477	4.298659444	892	2	20	3	will	5up	0	0	FALSE	0.860477	0.860477
6:09	CG5245	0.865339	4.281488556	892	2	20	3	will	5up	0	0	FALSE	0.865339	0.865339
6:15	comr	0.878035	4.23453406	892	2	20	3	will	5up	1	0	FALSE	0.878035	0.878035
8:06	CG17257	0.881063	4.222837507	892	2	20	3	will	5up	0	0	FALSE	0.881063	0.881063
6:12	CG17197	0.896752	4.158566263	892	2	20	3	will	5up	0	0	FALSE	0.896752	0.896752
5:10	CG15715	0.899795	4.145297838	892	2	20	3	will	5up	0	0	FALSE	0.899795	0.899795
9:08	Dfd	0.913987	4.079171045	892	2	20	3	will	5up	0	0	FALSE	0.913987	0.913987
12:04	gsb	0.933074	3.975834212	892	2	20	3	will	5up	0	0	FALSE	0.933074	0.933074
3:04	srp	0.946785	3.886436141	892	2	20	3	will	5up	0	0	FALSE	0.946785	0.946785
5:15	ci	1.00E-06	8.350124733	892	2	20	10	will	5up	0	1	FALSE	1.00E-06	1.00E-06
8:01	CG33557	5.00E-06	8.183394611	892	2	20	10	will	5up	0	0	FALSE	5.00E-06	5.00E-06
8:03	Hr83	2.20E-05	7.969487133	892	2	20	10	will	5up	0	0	FALSE	2.20E-05	2.20E-05
12:21	fu2	4.40E-05	7.86330024	892	2	20	10	will	5up	0	0	FALSE	4.40E-05	4.40E-05
8:02	CG17287	0.000279	7.561977767	892	2	20	10	will	5up	0	0	FALSE	0.000279	0.000279
5:03	Su(var)3-7	0.000298	7.550337497	892	2	20	10	will	5up	0	0	FALSE	0.000298	0.000298
9:09	E(spl) PLUS HLHm7	0.000304	7.54667781	892	2	20	10	will	5up	0	0	TRUE	0.000304	0.000304
7:16	CG31392	0.000347	7.523488415	892	2	20	10	will	5up	0	0	FALSE	0.000347	0.000347
8:19	net	0.000353	7.520366656	892	2	20	10	will	5up	0	0	FALSE	0.000353	0.000353
0:13	zen2	0.000391	7.50215228	892	2	20	10	will	5up	0	0	FALSE	0.000391	0.000391
1:12	CG17836	0.001027	7.323982901	892	2	20	10	will	5up	0	0	FALSE	0.001027	0.001027
2:11	CG2790	0.001226	7.289669167	892	2	20	10	will	5up	0	0	FALSE	0.001226	0.001226
2:12	Su(z)12	0.001938	7.198692668	892	2	20	10	will	5up	0	0	FALSE	0.001938	0.001938
1:16	Ets21C	0.002931	7.113137053	892	2	20	10	will	5up	0	0	FALSE	0.002931	0.002931
14:14	Dref	0.008896	6.86461415	892	2	20	10	will	5up	0	0	FALSE	0.008896	0.008896
3:07	onecut	0.009222	6.856021921	892	2	20	10	will	5up	0	0	FALSE	0.009222	0.009222
0:05	Unr	0.013173	6.76864684	892	2	20	10	will	5up	0	1	FALSE	0.013173	0.013173
13:21	CG7386	0.024875	6.601702279	892	2	20	10	will	5up	0	0	FALSE	0.024875	0.024875
15:03	tgo PLUS dys	0.040886	6.458826821	892	2	20	10	will	5up	0	0	TRUE	0.040886	0.040886
0:03	pdm2	0.063108	6.322599413	892	2	20	10	will	5up	0	0	FALSE	0.063108	0.063108
1:00	CG4575	0.067358	6.3010471	892	2	20	10	will	5up	0	0	FALSE	0.067358	0.067358
7:08	CG13424	0.08295	6.229959765	892	2	20	10	will	5up	0	0	FALSE	0.08295	0.08295
12:05	Sox100B	0.112303	6.119632079	892	2	20	10	will	5up	0	0	FALSE	0.112303	0.112303
9:04	Sox102F	0.132483	6.055396514	892	2	20	10	will	5up	0	0	FALSE	0.132483	0.132483
11:11	Max PLUS tap	0.13286	6.054262838	892	2	20	10	will	5up	0	0	TRUE	0.13286	0.13286
14:16	CG10431	0.135491	6.046417018	892	2	20	10	will	5up	0	0	FALSE	0.135491	0.135491
10:12	C15	0.14088	6.030667012	892	2	20	10	will	5up	0	0	FALSE	0.14088	0.14088
10:18	Pph13	0.17544	5.938159437	892	2	20	10	will	5up	0	0	FALSE	0.17544	0.17544
11:04	CG6765	0.192036	5.897888248	892	2	20	10	will	5up	0	0	FALSE	0.192036	0.192036
11:16	cwo	0.20696	5.863456983	892	2	20	10	will	5up	0	0	FALSE	0.20696	0.20696
8:10	CG14965	0.226562	5.82039333	892	2	20	10	will	5up	0	0	FALSE	0.226562	0.226562
5:11	CG11033	0.235847	5.800736413	892	2	20	10	will	5up	0	0	FALSE	0.235847	0.235847
13:17	CG8216	0.240224	5.791617574	892	2	20	10	will	5up	0	0	FALSE	0.240224	0.240224
7:04	Ravus	0.25414	5.763209956	892	2	20	10	will	5up	0	0	FALSE	0.25414	0.25414
1:08	dmrt11E	0.274374	5.723315896	892	2	20	10	will	5up	0	0	FALSE	0.274374	0.274374
4:13	NC2&bgr;	0.311092	5.654410026	892	2	20	10	will	5up	0	0	FALSE	0.311092	0.311092
5:06	CG3491	0.323302	5.632314633	892	2	20	10	will	5up	0	0	FALSE	0.323302	0.323302
12:09	sqz	0.331169	5.618260847	892	2	20	10	will	5up	0	0	FALSE	0.331169	0.596299
13:01	dsx	0.339365	5.603762001	892	2	20	10	will	5up	0	0	FALSE	0.339365	0.339365
2:03	king-tubby	0.342231	5.598723195	892	2	20	10	will	5up	0	0	FALSE	0.342231	0.342231
11:18	Met	0.354421	5.577467184	892	2	20	10	will	5up	0	0	FALSE	0.354421	0.354421
10:15	twi	0.369171	5.552091705	892	2	20	10	will	5up	0	0	FALSE	0.369171	0.369171
4:04	CG9776	0.378236	5.536662141	892	2	20	10	will	5up	0	0	FALSE	0.378236	0.378236
15:15	Rpd3	0.406108	5.489889475	892	2	20	10	will	5up	0	0	FALSE	0.406108	0.406108
3:15	CG1244	0.424706	5.459137409	892	2	20	10	will	5up	0	0	FALSE	0.424706	0.424706
0:04	Jra PLUS kay	0.437208	5.438625791	892	2	20	10	will	5up	0	0	TRUE	0.437208	0.437208
5:04	CG11902	0.43971	5.434533244	892	2	20	10	will	5up	0	0	FALSE	0.43971	0.43971
4:02	CG6701	0.442808	5.429471876	892	2	20	10	will	5up	0	0	FALSE	0.442808	0.442808
15:11	H	0.445709	5.42473744	892	2	20	10	will	5up	0	0	FALSE	0.445709	0.445709
9:02	kn	0.449714	5.41820929	892	2	20	10	will	5up	0	0	FALSE	0.449714	0.449714
0:12	mod	0.451868	5.414701714	892	2	20	10	will	5up	0	0	FALSE	0.451868	0.451868
2:19	D PLUS vvl	0.457174	5.406071321	892	2	20	10	will	5up	0	0	TRUE	0.457174	0.457174
15:20	Rfx	0.459217	5.402750502	892	2	20	10	will	5up	0	0	FALSE	0.459217	0.459217
1:09	tsh	0.462687	5.397115807	892	2	20	10	will	5up	0	0	FALSE	0.462687	0.462687
1:04	CG6813	0.468775	5.387241837	892	2	20	10	will	5up	0	0	FALSE	0.468775	0.468775
2:04	CG2702	0.490305	5.352398092	892	2	20	10	will	5up	0	0	FALSE	0.490305	0.490305
15:07	CtBP	0.490317	5.352379176	892	2	20	10	will	5up	0	0	FALSE	0.490317	0.490317
3:13	CG14441	0.495104	5.344641745	892	2	20	10	will	5up	0	0	FALSE	0.495104	0.495104
0:11	woc	0.499084	5.338209649	892	2	20	10	will	5up	0	0	FALSE	0.499084	0.499084
4:14	HmgD	0.499486	5.337560852	892	2	20	10	will	5up	0	0	FALSE	0.499486	0.499486
14:17	CG32121	0.501314	5.334605314	892	2	20	10	will	5up	0	0	FALSE	0.501314	0.501314
14:13	CG11984	0.504587	5.329315963	892	2	20	10	will	5up	0	0	FALSE	0.504587	0.504587
0:17	CG31875	0.504706	5.32912481	892	2	20	10	will	5up	0	0	FALSE	0.504706	0.504706
0:14	CG16863	0.50475	5.329052452	892	2	20	10	will	5up	0	0	FALSE	0.50475	0.50475
15:09	gro	0.507706	5.324276435	892	2	20	10	will	5up	0	0	FALSE	0.507706	0.507706
0:06	Rbsn	0.508097	5.323642983	892	2	20	10	will	5up	0	0	FALSE	0.508097	0.508097
1:11	CG7372	0.511853	5.3175726	892	2	20	10	will	5up	0	0	FALSE	0.511853	0.511853
13:14	pb	0.513529	5.314862485	892	2	20	10	will	5up	0	0	FALSE	0.513529	0.513529
11:23	Max	0.520857	5.303009234	892	2	20	10	will	5up	0	0	FALSE	0.520857	0.520857
14:15	btd	0.524184	5.297623605	892	2	20	10	will	5up	0	0	FALSE	0.524184	0.524184
5:02	Cenp-C	0.528645	5.290399366	892	2	20	10	will	5up	0	0	FALSE	0.528645	0.528645
12:14	esg	0.528888	5.290005589	892	2	20	10	will	5up	0	0	FALSE	0.528888	0.528888
12:15	pnr	0.529152	5.289577757	892	2	20	10	will	5up	0	0	FALSE	0.529152	0.529152
2:05	CG18262	0.544129	5.265269399	892	2	20	10	will	5up	0	0	FALSE	0.544129	0.544129
13:09	CG15455	0.546842	5.260857374	892	2	20	10	will	5up	0	0	FALSE	0.546842	0.546842
1:17	yem	0.556311	5.245425723	892	2	20	10	will	5up	0	0	FALSE	0.556311	0.556311
1:01	sr	0.556819	5.24459652	892	2	20	10	will	5up	0	0	FALSE	0.556819	0.556819
1:14	CG15216	0.560748	5.238176707	892	2	20	10	will	5up	0	0	FALSE	0.560748	0.560748
13:10	sens-2	0.565281	5.230758061	892	2	20	10	will	5up	0	0	FALSE	0.565281	0.565281
13:13	gt	0.569109	5.224483546	892	2	20	10	will	5up	0	0	FALSE	0.569109	0.569109
12:10	slp2	0.571895	5.219910039	892	2	20	10	will	5up	0	0	FALSE	0.571895	0.571895
2:16	CG3815	0.572331	5.219193538	892	2	20	10	will	5up	0	0	FALSE	0.572331	0.572331
12:12	fd59A	0.586439	5.195931763	892	2	20	10	will	5up	0	0	FALSE	0.586439	0.586439
12:20	pfk	0.588191	5.193029266	892	2	20	10	will	5up	0	0	FALSE	0.588191	0.588191
10:01	CG8159	0.590496	5.189208077	892	2	20	10	will	5up	0	0	FALSE	0.590496	0.590496
2:07	d4	0.594107	5.183212273	892	2	20	10	will	5up	0	0	FALSE	0.594107	0.594107
14:08	opa	0.598077	5.176602967	892	2	20	10	will	5up	0	0	FALSE	0.598077	0.598077
3:17	Eip75B	0.59847	5.17594932	892	2	20	10	will	5up	0	0	FALSE	0.59847	0.59847
2:00	ecd	0.600757	5.172134093	892	2	20	10	will	5up	0	0	FALSE	0.600757	0.600757
14:05	CG13775	0.601477	5.170930709	892	2	20	10	will	5up	0	0	FALSE	0.601477	0.601477
12:19	CG11695	0.603249	5.16796942	892	2	20	10	will	5up	0	0	FALSE	0.603249	0.603249
0:20	CG12054	0.607184	5.161380295	892	2	20	10	will	5up	0	0	FALSE	0.607184	0.607184
6:01	D	0.6073	5.1611855	892	2	20	10	will	5up	0	0	FALSE	0.6073	0.6073
4:22	Mes4	0.610609	5.155629016	892	2	20	10	will	5up	0	0	FALSE	0.610609	0.610609
1:10	CG5369	0.615411	5.147542662	892	2	20	10	will	5up	0	0	FALSE	0.615411	0.615411
11:22	NK7.1	0.616537	5.145642617	892	2	20	10	will	5up	0	0	FALSE	0.616537	0.616537
10:08	CG9437	0.62317	5.134411773	892	2	20	10	will	5up	0	0	FALSE	0.62317	0.62317
12:22	Ets98B	0.623682	5.133542748	892	2	20	10	will	5up	0	0	FALSE	0.623682	0.623682
4:08	E(spl)	0.623999	5.133004993	892	2	20	10	will	5up	0	0	FALSE	0.623999	0.623999
4:15	CG7786	0.625044	5.131228272	892	2	20	10	will	5up	0	0	FALSE	0.625044	0.625044
8:18	btn	0.628158	5.125927082	892	2	20	10	will	5up	0	0	FALSE	0.628158	0.628158
8:17	CG9793	0.628903	5.124656316	892	2	20	10	will	5up	0	0	FALSE	0.628903	0.628903
6:13	CG11966	0.633777	5.116324424	892	2	20	10	will	5up	0	0	FALSE	0.633777	0.633777
3:14	mip120	0.634144	5.115695742	892	2	20	10	will	5up	0	0	FALSE	0.634144	0.634144
3:00	CG17612	0.63495	5.114312443	892	2	20	10	will	5up	0	0	FALSE	0.63495	0.63495
4:17	Bro	0.635032	5.114172973	892	2	20	10	will	5up	0	0	FALSE	0.635032	0.635032
15:05	CoRest	0.635046	5.11414775	892	2	20	10	will	5up	0	0	FALSE	0.635046	0.635046
2:08	Alh	0.642034	5.102123636	892	2	20	10	will	5up	0	0	FALSE	0.642034	0.642034
12:13	CG1024	0.643029	5.100404553	892	2	20	10	will	5up	0	0	FALSE	0.643029	0.643029
2:15	Pep	0.643948	5.098814812	892	2	20	10	will	5up	0	0	FALSE	0.643948	0.643948
10:09	Ets97D	0.646201	5.094913302	892	2	20	10	will	5up	0	0	FALSE	0.646201	0.646201
11:20	ara	0.647908	5.091951285	892	2	20	10	will	5up	0	0	FALSE	0.647908	0.647908
6:23	CG31510	0.648727	5.090527833	892	2	20	10	will	5up	0	0	FALSE	0.648727	0.648727
14:04	MTF-1	0.649186	5.089730547	892	2	20	10	will	5up	0	0	FALSE	0.649186	0.649186
14:18	Sox15	0.649976	5.088355027	892	2	20	10	will	5up	0	0	FALSE	0.649976	0.649976
5:18	CG31169	0.651967	5.084886422	892	2	20	10	will	5up	0	0	FALSE	0.651967	0.651967
10:07	sd	0.654761	5.080005367	892	2	20	10	will	5up	0	0	FALSE	0.654761	0.654761
9:14	CG34422	0.656721	5.076573442	892	2	20	10	will	5up	0	0	FALSE	0.656721	0.656721
10:02	CG1529	0.657104	5.075902762	892	2	20	10	will	5up	0	0	FALSE	0.657104	0.657104
3:02	vri	0.661115	5.068852388	892	2	20	10	will	5up	0	0	FALSE	0.661115	0.661115
6:03	CG7271	0.663987	5.063784632	892	2	20	10	will	5up	0	0	FALSE	0.663987	0.663987
7:18	CG11456	0.664954	5.062073972	892	2	20	10	will	5up	0	0	FALSE	0.664954	0.664954
5:08	peb	0.666448	5.05942853	892	2	20	10	will	5up	0	0	FALSE	0.666448	0.666448
6:18	CG4956	0.669767	5.053532022	892	2	20	10	will	5up	0	0	FALSE	0.669767	0.669767
1:18	oc	0.675621	5.043077249	892	2	20	10	will	5up	0	0	FALSE	0.675621	0.675621
2:14	Scm	0.677003	5.040596292	892	2	20	10	will	5up	0	0	FALSE	0.677003	0.677003
12:01	Sp1	0.686146	5.024079499	892	2	20	10	will	5up	0	0	FALSE	0.686146	0.686146
6:17	CG8089	0.687708	5.021237295	892	2	20	10	will	5up	0	0	FALSE	0.687708	0.687708
1:19	CG12075	0.687786	5.021094579	892	2	20	10	will	5up	0	0	FALSE	0.687786	0.687786
10:20	Doc1	0.691198	5.014863693	892	2	20	10	will	5up	0	0	FALSE	0.691198	0.691198
5:16	Hand	0.693278	5.011051856	892	2	20	10	will	5up	0	0	FALSE	0.693278	0.693278
14:21	eyg	0.693394	5.010838886	892	2	20	10	will	5up	0	0	FALSE	0.693394	0.693394
10:21	run	0.695809	5.006395817	892	2	20	10	will	5up	0	0	FALSE	0.695809	0.695809
1:06	CG7056	0.696584	5.004967718	892	2	20	10	will	5up	0	0	FALSE	0.696584	0.696584
6:02	CG10344	0.697426	5.003412804	892	2	20	10	will	5up	0	0	FALSE	0.697426	0.697426
13:03	CG11247	0.699346	4.999860475	892	2	20	10	will	5up	0	0	FALSE	0.699346	0.699346
4:18	Chrac-16	0.701461	4.995937027	892	2	20	10	will	5up	0	0	FALSE	0.701461	0.701461
8:21	fd64A	0.701938	4.995050511	892	2	20	10	will	5up	0	0	FALSE	0.701938	0.701938
12:02	vvl	0.702765	4.993510474	892	2	20	10	will	5up	0	0	FALSE	0.702765	0.702765
4:06	jing	0.703943	4.991315021	892	2	20	10	will	5up	0	0	FALSE	0.703943	0.703943
3:22	chn	0.704788	4.989739065	892	2	20	10	will	5up	0	0	FALSE	0.704788	0.704788
2:20	crm	0.705203	4.988962271	892	2	20	10	will	5up	0	0	FALSE	0.705203	0.705203
9:12	A3-3	0.706794	4.985984694	892	2	20	10	will	5up	0	0	FALSE	0.706794	0.706794
8:16	gfzf	0.70788	4.98394839	892	2	20	10	will	5up	0	0	FALSE	0.70788	0.70788
5:19	cic	0.708623	4.98255359	892	2	20	10	will	5up	0	0	FALSE	0.708623	0.708623
4:09	CG7046	0.714505	4.971447192	892	2	20	10	will	5up	0	0	FALSE	0.714505	0.714505
8:05	Fer2	0.715175	4.970174749	892	2	20	10	will	5up	0	0	FALSE	0.715175	0.715175
13:15	dl	0.715217	4.970095794	892	2	20	10	will	5up	0	0	FALSE	0.715217	0.715217
13:06	Mnf	0.716391	4.967862515	892	2	20	10	will	5up	0	0	FALSE	0.716391	0.716391
5:14	CG30077	0.717196	4.966328965	892	2	20	10	will	5up	0	0	FALSE	0.717196	0.717196
6:20	CG11093	0.72113	4.958806545	892	2	20	10	will	5up	0	0	FALSE	0.72113	0.72113
6:04	CG14860	0.724417	4.952480619	892	2	20	10	will	5up	0	0	FALSE	0.724417	0.724417
5:13	Su(z)2	0.724776	4.951785898	892	2	20	10	will	5up	0	0	FALSE	0.724776	0.724776
4:03	egg	0.725341	4.950694469	892	2	20	10	will	5up	0	0	FALSE	0.725341	0.725341
8:22	CG9571	0.726241	4.948954338	892	2	20	10	will	5up	0	0	FALSE	0.726241	0.726241
6:05	CG33221	0.727267	4.946964692	892	2	20	10	will	5up	0	0	FALSE	0.727267	0.727267
4:19	l(2)k10201	0.727516	4.946481437	892	2	20	10	will	5up	0	0	FALSE	0.727516	0.727516
13:04	CG13617	0.72826	4.94503603	892	2	20	10	will	5up	0	0	FALSE	0.72826	0.72826
6:16	CG17198	0.73047	4.940732488	892	2	20	10	will	5up	0	0	FALSE	0.73047	0.73047
7:14	trem	0.732113	4.937521176	892	2	20	10	will	5up	0	0	FALSE	0.732113	0.732113
4:12	CG12659	0.737861	4.926208451	892	2	20	10	will	5up	0	0	FALSE	0.737861	0.737861
6:07	CG13287	0.743454	4.915075723	892	2	20	10	will	5up	0	0	FALSE	0.743454	0.743454
9:10	CG15269	0.745291	4.911392414	892	2	20	10	will	5up	0	0	FALSE	0.745291	0.745291
7:00	CG9895	0.75022	4.901440999	892	2	20	10	will	5up	0	0	FALSE	0.75022	0.75022
8:08	CG2875	0.751362	4.89912004	892	2	20	10	will	5up	0	0	FALSE	0.751362	0.751362
8:20	PHDP	0.753915	4.893911536	892	2	20	10	will	5up	0	0	FALSE	0.753915	0.753915
8:13	nau	0.756003	4.889627956	892	2	20	10	will	5up	0	0	FALSE	0.756003	0.756003
5:12	Crg-1	0.758249	4.885000159	892	2	20	10	will	5up	0	0	FALSE	0.758249	0.758249
5:20	CG14117	0.7612	4.878885251	892	2	20	10	will	5up	0	0	FALSE	0.7612	0.7612
6:22	CG1407	0.762977	4.875182755	892	2	20	10	will	5up	0	0	FALSE	0.762977	0.762977
8:06	CG17257	0.764441	4.872120276	892	2	20	10	will	5up	0	0	FALSE	0.764441	0.764441
6:09	CG5245	0.76463	4.871723708	892	2	20	10	will	5up	0	0	FALSE	0.76463	0.76463
4:07	topi	0.767215	4.86628903	892	2	20	10	will	5up	0	0	FALSE	0.767215	0.767215
5:22	Abd-B	0.768269	4.864063259	892	2	20	10	will	5up	0	0	FALSE	0.768269	0.768269
4:20	CG31955	0.773591	4.852736772	892	2	20	10	will	5up	0	0	FALSE	0.773591	0.773591
9:08	Dfd	0.775188	4.84930928	892	2	20	10	will	5up	0	0	FALSE	0.775188	0.775188
5:10	CG15715	0.790022	4.816781203	892	2	20	10	will	5up	0	0	FALSE	0.790022	0.790022
6:15	comr	0.795429	4.804591822	892	2	20	10	will	5up	0	0	FALSE	0.795429	0.795429
8:00	D1	0.795866	4.803598069	892	2	20	10	will	5up	0	0	FALSE	0.795866	0.795866
8:11	CrebB-17A	0.799993	4.794152366	892	2	20	10	will	5up	0	0	FALSE	0.799993	0.7277055
2:10	Rbf	0.809328	4.772346436	892	2	20	10	will	5up	0	0	FALSE	0.809328	0.809328
6:12	CG17197	0.810169	4.770347825	892	2	20	10	will	5up	0	0	FALSE	0.810169	0.810169
11:00	Dif	0.815658	4.757182458	892	2	20	10	will	5up	0	0	FALSE	0.815658	0.815658
6:14	CG8314	0.817238	4.753348922	892	2	20	10	will	5up	0	0	FALSE	0.817238	0.817238
7:20	scro	0.822592	4.740197157	892	2	20	10	will	5up	0	0	FALSE	0.822592	0.822592
12:00	H2.0	0.850479	4.667214832	892	2	20	10	will	5up	0	0	FALSE	0.850479	0.850479
12:04	gsb	0.858633	4.644193883	892	2	20	10	will	5up	0	0	FALSE	0.858633	0.858633
14:00	sqz	0.861429	4.636094586	892	2	20	10	will	5up	0	0	FALSE	0.861429	0.596299
6:11	tj	0.862178	4.633904881	892	2	20	10	will	5up	0	0	FALSE	0.862178	0.862178
12:03	E5	0.880321	4.578179612	892	2	20	10	will	5up	0	0	FALSE	0.880321	0.880321
3:04	srp	0.89245	4.53751873	892	2	20	10	will	5up	0	0	FALSE	0.89245	0.89245
10:13	lbe	0.905383	4.490336005	892	2	20	10	will	5up	0	0	FALSE	0.905383	0.905383
12:07	CG4328	0.913521	4.458157111	892	2	20	10	will	5up	0	1	FALSE	0.913521	0.913521
15:11	H	0.045615	8.431162089	892	2	40	10	will	5up	0	0	FALSE	0.045615	0.045615
8:01	CG33557	0.057379	8.256622547	892	2	40	10	will	5up	0	0	FALSE	0.057379	0.057379
10:03	Scr	0.092668	7.862116313	892	2	40	10	will	5up	0	0	FALSE	0.092668	0.092668
2:17	CG9305	0.094435	7.845603407	892	2	40	10	will	5up	0	0	FALSE	0.094435	0.094435
10:22	cyc	0.101051	7.785740031	892	2	40	10	will	5up	0	0	FALSE	0.101051	0.101051
4:01	Eip93F	0.102393	7.773945176	892	2	40	10	will	5up	0	0	FALSE	0.102393	0.102393
12:22	Ets98B	0.108802	7.719121553	892	2	40	10	will	5up	0	0	FALSE	0.108802	0.108802
5:13	Su(z)2	0.120441	7.625220907	892	2	40	10	will	5up	0	0	FALSE	0.120441	0.120441
15:04	rgr	0.121002	7.620860501	892	2	40	10	will	5up	0	0	FALSE	0.121002	0.121002
14:08	opa	0.123637	7.600568973	892	2	40	10	will	5up	0	0	FALSE	0.123637	0.123637
1:05	trh	0.124427	7.594542051	892	2	40	10	will	5up	0	0	FALSE	0.124427	0.124427
12:21	fu2	0.130446	7.549493711	892	2	40	10	will	5up	0	0	FALSE	0.130446	0.130446
7:16	CG31392	0.132377	7.535343289	892	2	40	10	will	5up	0	0	FALSE	0.132377	0.132377
8:19	net	0.133562	7.526737962	892	2	40	10	will	5up	0	0	FALSE	0.133562	0.133562
5:03	Su(var)3-7	0.133795	7.525051218	892	2	40	10	will	5up	0	0	FALSE	0.133795	0.133795
0:03	pdm2	0.135284	7.514313692	892	2	40	10	will	5up	0	0	FALSE	0.135284	0.135284
0:16	ash2	0.135349	7.513847288	892	2	40	10	will	5up	0	0	FALSE	0.135349	0.135349
12:23	CG4496	0.139363	7.485319794	892	2	40	10	will	5up	0	0	FALSE	0.139363	0.139363
0:00	CG18446	0.140323	7.478579551	892	2	40	10	will	5up	0	0	FALSE	0.140323	0.140323
0:11	woc	0.147454	7.429464686	892	2	40	10	will	5up	0	0	FALSE	0.147454	0.147454
0:23	CG31835	0.148777	7.420533565	892	2	40	10	will	5up	0	0	FALSE	0.148777	0.148777
1:12	CG17836	0.151201	7.40429501	892	2	40	10	will	5up	0	0	FALSE	0.151201	0.151201
2:11	CG2790	0.163183	7.326481923	892	2	40	10	will	5up	0	0	FALSE	0.163183	0.163183
2:12	Su(z)12	0.173638	7.26156571	892	2	40	10	will	5up	0	0	FALSE	0.173638	0.173638
0:14	CG16863	0.18757	7.178811148	892	2	40	10	will	5up	0	0	FALSE	0.18757	0.18757
2:14	Scm	0.194291	7.140254089	892	2	40	10	will	5up	0	0	FALSE	0.194291	0.194291
10:21	run	0.203652	7.087874915	892	2	40	10	will	5up	0	0	FALSE	0.203652	0.203652
15:01	mor	0.204789	7.081614029	892	2	40	10	will	5up	0	0	FALSE	0.204789	0.204789
2:13	CG10565	0.206574	7.071823805	892	2	40	10	will	5up	0	0	FALSE	0.206574	0.206574
0:20	CG12054	0.215428	7.023985131	892	2	40	10	will	5up	0	0	FALSE	0.215428	0.215428
11:04	CG6765	0.227221	6.961997797	892	2	40	10	will	5up	0	0	FALSE	0.227221	0.227221
10:19	gcm	0.248959	6.852292418	892	2	40	10	will	5up	0	0	FALSE	0.248959	0.248959
0:10	Tip60	0.249769	6.848305586	892	2	40	10	will	5up	0	0	FALSE	0.249769	0.249769
9:18	ey	0.269252	6.754402384	892	2	40	10	will	5up	0	0	FALSE	0.269252	0.5270825
0:13	zen2	0.274151	6.731340901	892	2	40	10	will	5up	0	0	FALSE	0.274151	0.274151
1:11	CG7372	0.308587	6.574500177	892	2	40	10	will	5up	0	0	FALSE	0.308587	0.308587
0:05	Unr	0.312815	6.55580532	892	2	40	10	will	5up	0	1	FALSE	0.312815	0.312815
0:15	Ssb-c31a	0.317007	6.537378674	892	2	40	10	will	5up	0	0	FALSE	0.317007	0.317007
0:12	mod	0.410753	6.146277868	892	2	40	10	will	5up	0	0	FALSE	0.410753	0.410753
11:21	Awh	0.411944	6.141497159	892	2	40	10	will	5up	0	0	FALSE	0.411944	0.411944
3:15	CG1244	0.50013	5.793500222	892	2	40	10	will	5up	0	0	FALSE	0.50013	0.50013
3:10	sv	0.530023	5.676392143	892	2	40	10	will	5up	0	0	FALSE	0.530023	0.530023
1:04	CG6813	0.622122	5.308316331	892	2	40	10	will	5up	0	0	FALSE	0.622122	0.622122
5:15	ci	0.651928	5.184223981	892	2	40	10	will	5up	0	1	FALSE	0.651928	0.651928
0:17	CG31875	0.662881	5.137682935	892	2	40	10	will	5up	0	0	FALSE	0.662881	0.662881
4:21	CG8119	0.669864	5.107703572	892	2	40	10	will	5up	0	0	FALSE	0.669864	0.669864
12:09	sqz	0.676089	5.080766871	892	2	40	10	will	5up	0	0	FALSE	0.676089	0.676089
4:13	NC2&bgr;	0.694349	5.000469792	892	2	40	10	will	5up	0	0	FALSE	0.694349	0.694349
3:07	onecut	0.703995	4.957203092	892	2	40	10	will	5up	0	0	FALSE	0.703995	0.703995
5:06	CG3491	0.707828	4.939829738	892	2	40	10	will	5up	0	0	FALSE	0.707828	0.707828
11:11	Max PLUS tap	0.713014	4.916158757	892	2	40	10	will	5up	0	0	TRUE	0.713014	0.713014
1:17	yem	0.728874	4.842462046	892	2	40	10	will	5up	0	0	FALSE	0.728874	0.728874
1:09	tsh	0.730631	4.834165522	892	2	40	10	will	5up	0	0	FALSE	0.730631	0.730631
15:06	Eip78C	0.759973	4.691305796	892	2	40	10	will	5up	0	0	FALSE	0.759973	0.759973
7:22	CrebA	0.780713	4.584524606	892	2	40	10	will	5up	0	0	FALSE	0.780713	0.780713
12:01	Sp1	0.783009	4.572357385	892	2	40	10	will	5up	0	0	FALSE	0.783009	0.783009
8:22	CG9571	0.800549	4.476819751	892	2	40	10	will	5up	0	0	FALSE	0.800549	0.800549
1:00	CG4575	0.806011	4.446050298	892	2	40	10	will	5up	0	0	FALSE	0.806011	0.806011
5:21	Hmr	0.811304	4.415720258	892	2	40	10	will	5up	0	0	FALSE	0.811304	0.811304
4:18	Chrac-16	0.814085	4.399580208	892	2	40	10	will	5up	0	0	FALSE	0.814085	0.814085
6:22	CG1407	0.823875	4.341523249	892	2	40	10	will	5up	0	0	FALSE	0.823875	0.823875
5:18	CG31169	0.828629	4.312592056	892	2	40	10	will	5up	0	0	FALSE	0.828629	0.828629
12:02	vvl	0.829483	4.307339321	892	2	40	10	will	5up	0	0	FALSE	0.829483	0.829483
5:11	CG11033	0.830882	4.298700725	892	2	40	10	will	5up	0	0	FALSE	0.830882	0.830882
9:09	E(spl) PLUS HLHm7	0.836624	4.262754467	892	2	40	10	will	5up	0	0	TRUE	0.836624	0.836624
4:17	Bro	0.840143	4.240322275	892	2	40	10	will	5up	0	0	FALSE	0.840143	0.840143
4:00	Blimp-1	0.844939	4.209217952	892	2	40	10	will	5up	0	0	FALSE	0.844939	0.844939
7:20	scro	0.846054	4.201893026	892	2	40	10	will	5up	0	0	FALSE	0.846054	0.846054
6:17	CG8089	0.846125	4.201431913	892	2	40	10	will	5up	0	0	FALSE	0.846125	0.846125
5:16	Hand	0.860661	4.102527251	892	2	40	10	will	5up	0	0	FALSE	0.860661	0.860661
13:01	dsx	0.865677	4.066782315	892	2	40	10	will	5up	0	0	FALSE	0.865677	0.865677
8:18	btn	0.87062	4.030654285	892	2	40	10	will	5up	0	0	FALSE	0.87062	0.87062
8:20	PHDP	0.878142	3.97378502	892	2	40	10	will	5up	0	0	FALSE	0.878142	0.878142
2:23	chn	0.879379	3.964195708	892	2	40	10	will	5up	0	0	FALSE	0.879379	0.879379
8:13	nau	0.879453	3.963622876	892	2	40	10	will	5up	0	0	FALSE	0.879453	0.879453
11:23	Max	0.886285	3.90936638	892	2	40	10	will	5up	0	0	FALSE	0.886285	0.886285
14:14	Dref	0.900238	3.790850468	892	2	40	10	will	5up	0	0	FALSE	0.900238	0.900238
13:17	CG8216	0.906637	3.732418452	892	2	40	10	will	5up	0	0	FALSE	0.906637	0.906637
1:18	oc	0.910521	3.695500947	892	2	40	10	will	5up	0	0	FALSE	0.910521	0.910521
2:00	ecd	0.916673	3.634503159	892	2	40	10	will	5up	0	0	FALSE	0.916673	0.916673
10:09	Ets97D	0.941505	3.346421795	892	2	40	10	will	5up	0	0	FALSE	0.941505	0.941505
7:04	Ravus	0.947563	3.261899182	892	2	40	10	will	5up	0	0	FALSE	0.947563	0.947563
9:04	Sox102F	0.967419	2.914510545	892	2	40	10	will	5up	0	0	FALSE	0.967419	0.967419
0:00	CG18446	0.019119	7.868971557	892	2	60	7	will	5up	0	0	FALSE	0.019119	0.019119
10:03	Scr	0.106444	7.691946078	892	2	60	7	will	5up	0	0	FALSE	0.106444	0.106444
4:01	Eip93F	0.208172	7.599241462	892	2	60	7	will	5up	0	0	FALSE	0.208172	0.208172
0:11	woc	0.224345	7.587424434	892	2	60	7	will	5up	0	0	FALSE	0.224345	0.224345
10:21	run	0.260774	7.562445632	892	2	60	7	will	5up	0	0	FALSE	0.260774	0.260774
0:23	CG31835	0.309131	7.531897485	892	2	60	7	will	5up	0	0	FALSE	0.309131	0.309131
0:16	ash2	0.31654	7.527417634	892	2	60	7	will	5up	0	0	FALSE	0.31654	0.31654
0:03	pdm2	0.324413	7.52270564	892	2	60	7	will	5up	0	0	FALSE	0.324413	0.324413
8:01	CG33557	0.327713	7.520744626	892	2	60	7	will	5up	0	0	FALSE	0.327713	0.327713
5:03	Su(var)3-7	0.338679	7.514284475	892	2	60	7	will	5up	0	0	FALSE	0.338679	0.338679
0:14	CG16863	0.341742	7.512494441	892	2	60	7	will	5up	0	0	FALSE	0.341742	0.341742
7:16	CG31392	0.351265	7.506968115	892	2	60	7	will	5up	0	0	FALSE	0.351265	0.351265
8:19	net	0.353727	7.505547973	892	2	60	7	will	5up	0	0	FALSE	0.353727	0.353727
2:11	CG2790	0.366957	7.497977095	892	2	60	7	will	5up	0	0	FALSE	0.366957	0.366957
10:22	cyc	0.445246	7.454665926	892	2	60	7	will	5up	0	0	FALSE	0.445246	0.445246
12:21	fu2	0.447214	7.453599361	892	2	60	7	will	5up	0	0	FALSE	0.447214	0.447214
9:18	ey	0.488756	7.431217349	892	2	60	7	will	5up	0	0	FALSE	0.488756	0.488756
15:01	mor	0.524694	7.411915858	892	2	60	7	will	5up	0	0	FALSE	0.524694	0.524694
1:12	CG17836	0.556744	7.394616478	892	2	60	7	will	5up	0	0	FALSE	0.556744	0.556744
2:13	CG10565	0.587908	7.377602177	892	2	60	7	will	5up	0	0	FALSE	0.587908	0.587908
12:22	Ets98B	0.656986	7.338607987	892	2	60	7	will	5up	0	0	FALSE	0.656986	0.656986
2:17	CG9305	0.674047	7.328571274	892	2	60	7	will	5up	0	0	FALSE	0.674047	0.674047
11:04	CG6765	0.712073	7.305370911	892	2	60	7	will	5up	0	0	FALSE	0.712073	0.712073
2:12	Su(z)12	0.744608	7.284348042	892	2	60	7	will	5up	0	0	FALSE	0.744608	0.744608
2:14	Scm	0.79243	7.250669206	892	2	60	7	will	5up	0	0	FALSE	0.79243	0.79243
12:23	CG4496	0.860124	7.193704292	892	2	60	7	will	5up	0	0	FALSE	0.860124	0.860124
1:05	trh	0.968444	7.027193246	892	2	60	7	will	5up	0	0	FALSE	0.968444	0.968444
10:19	gcm	0.999628	6.702902965	892	2	60	7	will	5up	0	0	FALSE	0.999628	0.999628
0:00	CG18446	0.021231	7.851163773	892	2	60	10	will	5up	0	0	FALSE	0.021231	0.021231
10:03	Scr	0.116655	7.65712053	892	2	60	10	will	5up	0	0	FALSE	0.116655	0.116655
5:03	Su(var)3-7	0.151977	7.619130518	892	2	60	10	will	5up	0	0	FALSE	0.151977	0.151977
8:19	net	0.160885	7.610515446	892	2	60	10	will	5up	0	0	FALSE	0.160885	0.160885
4:01	Eip93F	0.218325	7.561147953	892	2	60	10	will	5up	0	0	FALSE	0.218325	0.218325
7:16	CG31392	0.233468	7.549467706	892	2	60	10	will	5up	0	0	FALSE	0.233468	0.233468
10:21	run	0.280169	7.515823783	892	2	60	10	will	5up	0	0	FALSE	0.280169	0.280169
0:11	woc	0.297826	7.503845306	892	2	60	10	will	5up	0	0	FALSE	0.297826	0.297826
0:23	CG31835	0.314452	7.492858793	892	2	60	10	will	5up	0	0	FALSE	0.314452	0.314452
8:01	CG33557	0.341126	7.475733041	892	2	60	10	will	5up	0	0	FALSE	0.341126	0.341126
0:03	pdm2	0.345096	7.473230228	892	2	60	10	will	5up	0	0	FALSE	0.345096	0.345096
0:16	ash2	0.353391	7.468034829	892	2	60	10	will	5up	0	0	FALSE	0.353391	0.353391
0:14	CG16863	0.417439	7.429152718	892	2	60	10	will	5up	0	0	FALSE	0.417439	0.417439
10:22	cyc	0.454106	7.407558151	892	2	60	10	will	5up	0	0	FALSE	0.454106	0.454106
12:21	fu2	0.472288	7.396947126	892	2	60	10	will	5up	0	0	FALSE	0.472288	0.472288
15:01	mor	0.476403	7.3945515	892	2	60	10	will	5up	0	0	FALSE	0.476403	0.476403
2:11	CG2790	0.491306	7.385884094	892	2	60	10	will	5up	0	0	FALSE	0.491306	0.491306
9:18	ey	0.529525	7.363660542	892	2	60	10	will	5up	0	0	FALSE	0.529525	0.529525
1:12	CG17836	0.622074	7.308754729	892	2	60	10	will	5up	0	0	FALSE	0.622074	0.622074
12:22	Ets98B	0.629906	7.30396287	892	2	60	10	will	5up	0	0	FALSE	0.629906	0.629906
2:13	CG10565	0.683032	7.270445223	892	2	60	10	will	5up	0	0	FALSE	0.683032	0.683032
11:04	CG6765	0.694864	7.262681621	892	2	60	10	will	5up	0	0	FALSE	0.694864	0.694864
2:17	CG9305	0.704667	7.256147869	892	2	60	10	will	5up	0	0	FALSE	0.704667	0.704667
2:12	Su(z)12	0.799519	7.18613378	892	2	60	10	will	5up	0	0	FALSE	0.799519	0.799519
12:23	CG4496	0.821218	7.1675632	892	2	60	10	will	5up	0	0	FALSE	0.821218	0.821218
2:14	Scm	0.846482	7.144047154	892	2	60	10	will	5up	0	0	FALSE	0.846482	0.846482
1:05	trh	0.964649	6.961862045	892	2	60	10	will	5up	0	0	FALSE	0.964649	0.964649
10:19	gcm	0.999239	6.645870759	892	2	60	10	will	5up	0	0	FALSE	0.999239	0.999239
3:03	Hr38	0.026002	8.402672084	892	2	80	7	will	5up	0	0	FALSE	0.026002	0.026002
0:00	CG18446	0.18911	7.634815179	892	2	80	7	will	5up	0	0	FALSE	0.18911	0.18911
0:11	woc	0.203689	7.596735439	892	2	80	7	will	5up	0	0	FALSE	0.203689	0.203689
8:19	net	0.289242	7.39939396	892	2	80	7	will	5up	0	0	FALSE	0.289242	0.289242
7:16	CG31392	0.290835	7.396028568	892	2	80	7	will	5up	0	0	FALSE	0.290835	0.290835
5:03	Su(var)3-7	0.298052	7.380891039	892	2	80	7	will	5up	0	0	FALSE	0.298052	0.298052
4:04	CG9776	0.299252	7.378389183	892	2	80	7	will	5up	0	0	FALSE	0.299252	0.299252
0:16	ash2	0.334631	7.306520292	892	2	80	7	will	5up	0	0	FALSE	0.334631	0.334631
4:01	Eip93F	0.34191	7.292126561	892	2	80	7	will	5up	0	0	FALSE	0.34191	0.34191
1:12	CG17836	0.350575	7.275144334	892	2	80	7	will	5up	0	0	FALSE	0.350575	0.350575
2:13	CG10565	0.373902	7.230145372	892	2	80	7	will	5up	0	0	FALSE	0.373902	0.373902
2:11	CG2790	0.38481	7.209417374	892	2	80	7	will	5up	0	0	FALSE	0.38481	0.38481
0:14	CG16863	0.387359	7.204600384	892	2	80	7	will	5up	0	0	FALSE	0.387359	0.387359
9:18	ey	0.403819	7.173699695	892	2	80	7	will	5up	0	0	FALSE	0.403819	0.403819
2:12	Su(z)12	0.414298	7.154196312	892	2	80	7	will	5up	0	0	FALSE	0.414298	0.414298
10:21	run	0.431852	7.121771532	892	2	80	7	will	5up	0	0	FALSE	0.431852	0.431852
0:23	CG31835	0.477989	7.037561705	892	2	80	7	will	5up	0	0	FALSE	0.477989	0.477989
12:22	Ets98B	0.489298	7.017046131	892	2	80	7	will	5up	0	0	FALSE	0.489298	0.489298
10:22	cyc	0.496609	7.00379346	892	2	80	7	will	5up	0	0	FALSE	0.496609	0.496609
8:01	CG33557	0.545102	6.915723908	892	2	80	7	will	5up	0	0	FALSE	0.545102	0.545102
10:03	Scr	0.549752	6.907235062	892	2	80	7	will	5up	0	0	FALSE	0.549752	0.549752
2:14	Scm	0.553233	6.90087392	892	2	80	7	will	5up	0	0	FALSE	0.553233	0.553233
0:03	pdm2	0.633508	6.750959751	892	2	80	7	will	5up	0	0	FALSE	0.633508	0.633508
12:21	fu2	0.640316	6.737838978	892	2	80	7	will	5up	0	0	FALSE	0.640316	0.640316
11:04	CG6765	0.721048	6.573949515	892	2	80	7	will	5up	0	0	FALSE	0.721048	0.721048
15:01	mor	0.764071	6.477415603	892	2	80	7	will	5up	0	0	FALSE	0.764071	0.764071
1:05	trh	0.768653	6.466598464	892	2	80	7	will	5up	0	0	FALSE	0.768653	0.768653
10:19	gcm	0.923123	5.966241005	892	2	80	7	will	5up	0	0	FALSE	0.923123	0.923123
13:01	dsx	0.999981	4.019963378	892	2	80	7	will	5up	0	0	FALSE	0.999981	0.999981
3:03	Hr38	0.002578	8.489550714	892	2	80	10	will	5up	0	0	FALSE	0.002578	0.002578
0:00	CG18446	0.152271	7.702035652	892	2	80	10	will	5up	0	0	FALSE	0.152271	0.152271
0:11	woc	0.170195	7.669408606	892	2	80	10	will	5up	0	0	FALSE	0.170195	0.170195
5:03	Su(var)3-7	0.174752	7.661471617	892	2	80	10	will	5up	0	0	FALSE	0.174752	0.174752
7:16	CG31392	0.19819	7.622573981	892	2	80	10	will	5up	0	0	FALSE	0.19819	0.19819
8:19	net	0.200821	7.618385957	892	2	80	10	will	5up	0	0	FALSE	0.200821	0.200821
2:11	CG2790	0.236241	7.564898832	892	2	80	10	will	5up	0	0	FALSE	0.236241	0.236241
1:12	CG17836	0.256449	7.536378482	892	2	80	10	will	5up	0	0	FALSE	0.256449	0.256449
0:20	CG12054	0.26374	7.52638235	892	2	80	10	will	5up	0	0	FALSE	0.26374	0.26374
2:12	Su(z)12	0.32181	7.451111966	892	2	80	10	will	5up	0	0	FALSE	0.32181	0.32181
0:16	ash2	0.362332	7.401998101	892	2	80	10	will	5up	0	0	FALSE	0.362332	0.362332
4:01	Eip93F	0.367725	7.395616297	892	2	80	10	will	5up	0	0	FALSE	0.367725	0.367725
9:18	ey	0.461479	7.288334687	892	2	80	10	will	5up	0	0	FALSE	0.461479	0.461479
0:14	CG16863	0.464126	7.285371217	892	2	80	10	will	5up	0	0	FALSE	0.464126	0.464126
2:13	CG10565	0.476861	7.271131729	892	2	80	10	will	5up	0	0	FALSE	0.476861	0.476861
10:21	run	0.511939	7.232002704	892	2	80	10	will	5up	0	0	FALSE	0.511939	0.511939
12:22	Ets98B	0.547946	7.191727417	892	2	80	10	will	5up	0	0	FALSE	0.547946	0.547946
0:23	CG31835	0.548999	7.190544532	892	2	80	10	will	5up	0	0	FALSE	0.548999	0.548999
10:22	cyc	0.62172	7.107420849	892	2	80	10	will	5up	0	0	FALSE	0.62172	0.62172
10:03	Scr	0.67009	7.049523227	892	2	80	10	will	5up	0	0	FALSE	0.67009	0.67009
8:01	CG33557	0.678775	7.038796796	892	2	80	10	will	5up	0	0	FALSE	0.678775	0.678775
2:14	Scm	0.706059	7.004263662	892	2	80	10	will	5up	0	0	FALSE	0.706059	0.706059
0:03	pdm2	0.769616	6.917223458	892	2	80	10	will	5up	0	0	FALSE	0.769616	0.769616
12:21	fu2	0.803298	6.865677406	892	2	80	10	will	5up	0	0	FALSE	0.803298	0.803298
3:18	CG2052	0.808815	6.856747618	892	2	80	10	will	5up	0	0	FALSE	0.808815	0.808815
11:04	CG6765	0.873642	6.736537868	892	2	80	10	will	5up	0	0	FALSE	0.873642	0.873642
15:01	mor	0.896968	6.68285565	892	2	80	10	will	5up	0	0	FALSE	0.896968	0.896968
1:05	trh	0.911118	6.645840558	892	2	80	10	will	5up	0	0	FALSE	0.911118	0.911118
10:19	gcm	0.994636	6.11038231	892	2	80	10	will	5up	0	0	FALSE	0.994636	0.994636
15:00	CG4282	0.009838	7.649760189	893	1	10	3	will	5up	0	0	FALSE	0.009838	0.009838
9:03	CG10669	0.016771	7.585883223	893	1	10	3	will	5up	0	0	FALSE	0.016771	0.016771
15:05	CG33695	0.023149	7.544871554	893	1	10	3	will	5up	0	0	FALSE	0.023149	0.023149
13:11	CG5591	0.026422	7.527438091	893	1	10	3	will	5up	0	0	FALSE	0.026422	0.026422
5:01	CG8944	0.031501	7.503668769	893	1	10	3	will	5up	0	0	FALSE	0.031501	0.031501
10:03	Hr46	0.041031	7.466525745	893	1	10	3	will	5up	0	0	FALSE	0.041031	0.041031
0:01	exd	0.045809	7.450498816	893	1	10	3	will	5up	0	0	FALSE	0.045809	0.045809
2:21	dimm	0.047516	7.445097479	893	1	10	3	will	5up	0	0	FALSE	0.047516	0.047516
1:01	CG12942	0.059956	7.40982308	893	1	10	3	will	5up	0	0	FALSE	0.059956	0.059956
13:09	CG1845	0.066532	7.393458353	893	1	10	3	will	5up	0	0	FALSE	0.066532	0.066532
3:22	kay	0.066634	7.393214826	893	1	10	3	will	5up	0	0	FALSE	0.066634	0.066634
7:10	inv	0.084463	7.354421585	893	1	10	3	will	5up	0	0	FALSE	0.084463	0.084463
14:19	CG2712	0.088523	7.34647239	893	1	10	3	will	5up	0	0	FALSE	0.088523	0.088523
14:01	apt	0.089739	7.344144411	893	1	10	3	will	5up	0	0	FALSE	0.089739	0.089739
11:14	CG6689	0.091755	7.340335231	893	1	10	3	will	5up	0	0	FALSE	0.091755	0.091755
4:01	ind	0.097948	7.329010445	893	1	10	3	will	5up	0	0	FALSE	0.097948	0.097948
5:15	E2f	0.098576	7.327890843	893	1	10	3	will	5up	0	0	FALSE	0.098576	0.098576
15:23	CG9890	0.103742	7.318879855	893	1	10	3	will	5up	0	0	FALSE	0.103742	0.103742
0:06	CG18619	0.105568	7.315771885	893	1	10	3	will	5up	0	0	FALSE	0.105568	0.105568
1:00	croc	0.105589	7.315736335	893	1	10	3	will	5up	0	0	FALSE	0.105589	0.105589
4:18	CG8359	0.110335	7.307840109	893	1	10	3	will	5up	0	0	FALSE	0.110335	0.110335
3:14	CG3281	0.1138	7.302227261	893	1	10	3	will	5up	0	0	FALSE	0.1138	0.1138
14:04	CG1621	0.121608	7.290010201	893	1	10	3	will	5up	0	0	FALSE	0.121608	0.121608
4:09	CG4730	0.124159	7.286140337	893	1	10	3	will	5up	0	0	FALSE	0.124159	0.124159
7:09	lmd	0.125312	7.2844076	893	1	10	3	will	5up	0	0	FALSE	0.125312	0.125312
3:02	exex	0.126322	7.282900978	893	1	10	3	will	5up	0	0	FALSE	0.126322	0.126322
2:05	p53	0.1296	7.278064352	893	1	10	3	will	5up	0	0	FALSE	0.1296	0.1296
2:13	ATbp	0.131157	7.275796939	893	1	10	3	will	5up	0	0	FALSE	0.131157	0.131157
11:11	stc	0.136614	7.267995102	893	1	10	3	will	5up	0	0	FALSE	0.136614	0.136614
1:05	CG8765	0.140788	7.262168917	893	1	10	3	will	5up	0	0	FALSE	0.140788	0.140788
5:05	bbx	0.15368	7.244881379	893	1	10	3	will	5up	0	0	FALSE	0.15368	0.15368
9:14	Su(H)	0.156435	7.241313656	893	1	10	3	will	5up	0	0	FALSE	0.156435	0.156435
3:01	aop	0.161135	7.235320819	893	1	10	3	will	5up	0	0	FALSE	0.161135	0.161135
12:16	ro	0.169877	7.224470367	893	1	10	3	will	5up	0	0	FALSE	0.169877	0.169877
14:22	HLH3B	0.171331	7.222700646	893	1	10	3	will	5up	0	0	FALSE	0.171331	0.171331
13:16	tgo	0.175192	7.218048465	893	1	10	3	will	5up	0	0	FALSE	0.175192	0.175192
9:18	Hr78	0.183265	7.208524595	893	1	10	3	will	5up	0	0	FALSE	0.183265	0.183265
7:05	Kr-h1	0.18611	7.205231089	893	1	10	3	will	5up	0	0	FALSE	0.18611	0.18611
3:15	CG5204	0.186532	7.204746144	893	1	10	3	will	5up	0	0	FALSE	0.186532	0.186532
1:14	CG8924	0.187134	7.204053678	893	1	10	3	will	5up	0	0	FALSE	0.187134	0.187134
10:19	tll	0.187966	7.203100037	893	1	10	3	will	5up	0	0	FALSE	0.187966	0.187966
11:18	CG12605	0.191518	7.199055765	893	1	10	3	will	5up	0	0	FALSE	0.191518	0.191518
3:17	CG12029	0.19156	7.199008991	893	1	10	3	will	5up	0	0	FALSE	0.19156	0.19156
11:15	Mio	0.194029	7.196225516	893	1	10	3	will	5up	0	0	FALSE	0.194029	0.194029
5:06	gl	0.194773	7.195390955	893	1	10	3	will	5up	0	0	FALSE	0.194773	0.194773
5:19	CTCF	0.200126	7.189442453	893	1	10	3	will	5up	0	0	FALSE	0.200126	0.200126
10:12	CG3995	0.201317	7.188131901	893	1	10	3	will	5up	0	0	FALSE	0.201317	0.201317
3:11	GATAe	0.202568	7.186761303	893	1	10	3	will	5up	0	0	FALSE	0.202568	0.202568
1:13	lola	0.203346	7.185911257	893	1	10	3	will	5up	0	0	FALSE	0.203346	0.203346
3:09	bowl	0.203465	7.185780942	893	1	10	3	will	5up	0	0	FALSE	0.203465	0.203465
5:09	D19B	0.204622	7.184520176	893	1	10	3	will	5up	0	0	FALSE	0.204622	0.204622
10:17	bs	0.207237	7.18168773	893	1	10	3	will	5up	0	0	FALSE	0.207237	0.207237
2:17	CG10267	0.208415	7.180418244	893	1	10	3	will	5up	0	0	FALSE	0.208415	0.208415
8:12	CG11617	0.211345	7.177278333	893	1	10	3	will	5up	0	0	FALSE	0.211345	0.211345
9:10	dwg	0.212639	7.17590073	893	1	10	3	will	5up	0	0	FALSE	0.212639	0.212639
14:13	her	0.212788	7.175742033	893	1	10	3	will	5up	0	0	FALSE	0.212788	0.212788
13:22	knrl	0.21295	7.175569808	893	1	10	3	will	5up	0	0	FALSE	0.21295	0.21295
8:19	CG17802	0.21477	7.173640865	893	1	10	3	will	5up	0	0	FALSE	0.21477	0.21477
8:04	BEAF-32	0.217018	7.1712718	893	1	10	3	will	5up	0	0	FALSE	0.217018	0.217018
11:05	Tkr	0.223201	7.164828781	893	1	10	3	will	5up	0	0	FALSE	0.223201	0.223201
3:21	hb	0.224224	7.163771658	893	1	10	3	will	5up	0	0	FALSE	0.224224	0.224224
10:21	Mad	0.228543	7.159342369	893	1	10	3	will	5up	0	0	FALSE	0.228543	0.228543
7:07	CG30420	0.234114	7.15369689	893	1	10	3	will	5up	0	0	FALSE	0.234114	0.234114
12:01	CG10949	0.235023	7.152782815	893	1	10	3	will	5up	0	0	FALSE	0.235023	0.235023
10:01	CG10959	0.239987	7.147826133	893	1	10	3	will	5up	0	0	FALSE	0.239987	0.239987
3:18	toy	0.244521	7.143347093	893	1	10	3	will	5up	0	0	FALSE	0.244521	0.244521
3:20	B-H1	0.245043	7.142833877	893	1	10	3	will	5up	0	0	FALSE	0.245043	0.245043
2:00	HLHm5	0.245575	7.142311948	893	1	10	3	will	5up	0	0	FALSE	0.245575	0.245575
1:20	pho	0.24622	7.141679769	893	1	10	3	will	5up	0	0	FALSE	0.24622	0.24622
12:09	AP-2	0.24751	7.140418532	893	1	10	3	will	5up	0	0	FALSE	0.24751	0.24751
0:04	CG6272	0.248355	7.139594406	893	1	10	3	will	5up	0	0	FALSE	0.248355	0.248355
7:15	EcR	0.24916	7.1388105	893	1	10	3	will	5up	0	0	FALSE	0.24916	0.24916
3:05	CG3136	0.254504	7.133639471	893	1	10	3	will	5up	0	0	FALSE	0.254504	0.254504
9:16	CG2116	0.255312	7.132862697	893	1	10	3	will	5up	0	0	FALSE	0.255312	0.255312
6:09	Gsc	0.256359	7.131857802	893	1	10	3	will	5up	0	0	FALSE	0.256359	0.256359
14:08	CG8145	0.260607	7.127802877	893	1	10	3	will	5up	0	0	FALSE	0.260607	0.260607
11:21	CG7839	0.264016	7.124574116	893	1	10	3	will	5up	0	0	FALSE	0.264016	0.264016
0:21	CG8319	0.275286	7.114045665	893	1	10	3	will	5up	0	0	FALSE	0.275286	0.275286
9:00	CG17803	0.278437	7.111139815	893	1	10	3	will	5up	0	0	FALSE	0.278437	0.278437
7:16	sob	0.280215	7.10950741	893	1	10	3	will	5up	0	0	FALSE	0.280215	0.280215
11:19	CG1233	0.283817	7.106216039	893	1	10	3	will	5up	0	0	FALSE	0.283817	0.283817
8:22	Xbp1	0.284215	7.105853789	893	1	10	3	will	5up	0	0	FALSE	0.284215	0.284215
11:09	MBD-R2	0.284978	7.105160235	893	1	10	3	will	5up	0	0	FALSE	0.284978	0.284978
14:07	Smox	0.285513	7.10467363	893	1	10	3	will	5up	0	0	FALSE	0.285513	0.285513
2:14	Mef2	0.288357	7.102096101	893	1	10	3	will	5up	0	0	FALSE	0.288357	0.288357
4:12	CG4318	0.290093	7.100528758	893	1	10	3	will	5up	0	0	FALSE	0.290093	0.290093
14:16	CG1792	0.292129	7.098696169	893	1	10	3	will	5up	0	0	FALSE	0.292129	0.292129
2:16	HLHm&bgr;	0.293356	7.097594685	893	1	10	3	will	5up	0	0	FALSE	0.293356	0.293356
13:04	CG31365	0.297661	7.093745997	893	1	10	3	will	5up	0	0	FALSE	0.297661	0.297661
3:06	CG10348	0.29806	7.093390872	893	1	10	3	will	5up	0	0	FALSE	0.29806	0.29806
8:21	CG17181	0.298225	7.093243988	893	1	10	3	will	5up	0	0	FALSE	0.298225	0.298225
8:01	term	0.301382	7.090440581	893	1	10	3	will	5up	0	0	FALSE	0.301382	0.301382
8:13	CG2678	0.303773	7.088325974	893	1	10	3	will	5up	0	0	FALSE	0.303773	0.303773
4:22	ct	0.312076	7.081040228	893	1	10	3	will	5up	0	0	FALSE	0.312076	0.312076
9:22	nub	0.315474	7.078082413	893	1	10	3	will	5up	0	0	FALSE	0.315474	0.315474
6:01	ftz	0.319585	7.074522429	893	1	10	3	will	5up	0	0	FALSE	0.319585	0.319585
2:15	CG14962	0.323805	7.070888315	893	1	10	3	will	5up	0	0	FALSE	0.323805	0.323805
2:02	CG15696	0.324983	7.069876694	893	1	10	3	will	5up	0	0	FALSE	0.324983	0.324983
7:20	CG2889	0.32767	7.067576104	893	1	10	3	will	5up	0	0	FALSE	0.32767	0.32767
1:02	usp	0.32913	7.066329742	893	1	10	3	will	5up	0	0	FALSE	0.32913	0.32913
1:21	CG2199	0.330558	7.065111944	893	1	10	3	will	5up	0	0	FALSE	0.330558	0.330558
4:08	HLHm3	0.331432	7.064368487	893	1	10	3	will	5up	0	0	FALSE	0.331432	0.331432
2:18	Fer3	0.332573	7.063398568	893	1	10	3	will	5up	0	0	FALSE	0.332573	0.332573
8:00	CG17385	0.332654	7.063328966	893	1	10	3	will	5up	0	0	FALSE	0.332654	0.332654
13:13	lid	0.334687	7.061604269	893	1	10	3	will	5up	0	0	FALSE	0.334687	0.334687
4:14	HLH54F	0.334871	7.061448394	893	1	10	3	will	5up	0	0	FALSE	0.334871	0.334871
0:23	sug	0.336269	7.060264497	893	1	10	3	will	5up	0	0	FALSE	0.336269	0.336269
8:15	dpn	0.339051	7.057914884	893	1	10	3	will	5up	0	0	FALSE	0.339051	0.339051
8:09	CG7357	0.34075	7.056483079	893	1	10	3	will	5up	0	0	FALSE	0.34075	0.34075
2:12	bun	0.344768	7.05310886	893	1	10	3	will	5up	0	0	FALSE	0.344768	0.344768
1:17	dm	0.345122	7.052812347	893	1	10	3	will	5up	0	0	FALSE	0.345122	0.345122
6:19	achi	0.34955	7.049111799	893	1	10	3	will	5up	0	0	FALSE	0.34955	0.34955
10:16	CG11398	0.350031	7.048710874	893	1	10	3	will	5up	0	0	FALSE	0.350031	0.350031
5:10	CG1832	0.35121	7.047728748	893	1	10	3	will	5up	0	0	FALSE	0.35121	0.35121
3:00	Su(var)2-10	0.353798	7.045577984	893	1	10	3	will	5up	0	0	FALSE	0.353798	0.353798
1:11	Hnf4	0.356277	7.043522648	893	1	10	3	will	5up	0	0	FALSE	0.356277	0.356277
10:22	CG17359	0.35871	7.041510346	893	1	10	3	will	5up	0	0	FALSE	0.35871	0.35871
1:09	CG9139	0.358714	7.041507522	893	1	10	3	will	5up	0	0	FALSE	0.358714	0.358714
3:23	Stat92E	0.361358	7.039325908	893	1	10	3	will	5up	0	0	FALSE	0.361358	0.361358
12:12	Usf	0.363109	7.037884281	893	1	10	3	will	5up	0	0	FALSE	0.363109	0.363109
13:00	CG6254	0.365854	7.035628897	893	1	10	3	will	5up	0	0	FALSE	0.365854	0.365854
8:16	Antp	0.369252	7.032845372	893	1	10	3	will	5up	0	0	FALSE	0.369252	0.369252
9:06	CG11971	0.370517	7.031811014	893	1	10	3	will	5up	0	0	FALSE	0.370517	0.370517
1:10	CG17568	0.372389	7.03028271	893	1	10	3	will	5up	0	0	FALSE	0.372389	0.372389
3:10	cnc	0.373749	7.02917326	893	1	10	3	will	5up	0	0	FALSE	0.373749	0.373749
10:07	CG31388	0.381265	7.023067698	893	1	10	3	will	5up	0	0	FALSE	0.381265	0.381265
0:22	HLHm&dgr;	0.3818	7.022635101	893	1	10	3	will	5up	0	0	FALSE	0.3818	0.3818
14:11	ase	0.386495	7.018841433	893	1	10	3	will	5up	0	0	FALSE	0.386495	0.386495
2:03	CG4360	0.388196	7.017470291	893	1	10	3	will	5up	0	0	FALSE	0.388196	0.388196
3:03	CG12299	0.392267	7.01419561	893	1	10	3	will	5up	0	0	FALSE	0.392267	0.392267
4:05	odd	0.395584	7.011534226	893	1	10	3	will	5up	0	0	FALSE	0.395584	0.395584
10:09	CG14710	0.400951	7.007241663	893	1	10	3	will	5up	0	0	FALSE	0.400951	0.400951
13:06	CG6654	0.402842	7.005732417	893	1	10	3	will	5up	0	0	FALSE	0.402842	0.402842
3:04	CG14655	0.404372	7.00451278	893	1	10	3	will	5up	1	0	FALSE	0.404372	0.404372
15:20	CG3726	0.409277	7.000611265	893	1	10	3	will	5up	0	0	FALSE	0.409277	0.409277
3:12	noc	0.409634	7.000327244	893	1	10	3	will	5up	0	0	FALSE	0.409634	0.409634
10:00	Aef1	0.413088	6.997587506	893	1	10	3	will	5up	0	0	FALSE	0.413088	0.413088
8:17	CG3838	0.415902	6.995358646	893	1	10	3	will	5up	0	0	FALSE	0.415902	0.415902
9:23	Z4	0.417308	6.994246296	893	1	10	3	will	5up	0	0	FALSE	0.417308	0.417308
7:00	CG8478	0.417475	6.994113879	893	1	10	3	will	5up	0	0	FALSE	0.417475	0.417475
6:18	Pdp1	0.420169	6.991986007	893	1	10	3	will	5up	0	0	FALSE	0.420169	0.420169
10:13	gsb-n	0.422564	6.990095882	893	1	10	3	will	5up	0	0	FALSE	0.422564	0.422564
6:17	Poxn	0.423386	6.989447424	893	1	10	3	will	5up	0	0	FALSE	0.423386	0.423386
7:14	CG10366	0.425784	6.987558297	893	1	10	3	will	5up	0	0	FALSE	0.425784	0.425784
0:14	Hesr	0.430759	6.983645972	893	1	10	3	will	5up	0	0	FALSE	0.430759	0.430759
7:21	CG2202	0.431513	6.983053626	893	1	10	3	will	5up	0	0	FALSE	0.431513	0.431513
10:14	CG13123	0.431823	6.98281007	893	1	10	3	will	5up	0	0	FALSE	0.431823	0.431823
7:06	Deaf1	0.432102	6.982591272	893	1	10	3	will	5up	0	0	FALSE	0.432102	0.432102
2:08	cato	0.432128	6.982570427	893	1	10	3	will	5up	0	0	FALSE	0.432128	0.432128
5:08	CG9215	0.438633	6.977470475	893	1	10	3	will	5up	0	0	FALSE	0.438633	0.438633
12:22	zen	0.438771	6.977362788	893	1	10	3	will	5up	0	0	FALSE	0.438771	0.438771
4:16	Fer1	0.438802	6.977337945	893	1	10	3	will	5up	0	0	FALSE	0.438802	0.438802
12:03	CG13296	0.440328	6.976144202	893	1	10	3	will	5up	0	0	FALSE	0.440328	0.440328
4:00	ac	0.4417	6.975070337	893	1	10	3	will	5up	0	0	FALSE	0.4417	0.4417
2:23	sna	0.442628	6.974345135	893	1	10	3	will	5up	0	0	FALSE	0.442628	0.442628
0:08	maf-S	0.445179	6.972351411	893	1	10	3	will	5up	0	0	FALSE	0.445179	0.445179
4:10	Oli	0.44547	6.972123884	893	1	10	3	will	5up	0	0	FALSE	0.44547	0.44547
15:02	Myb	0.447149	6.970813507	893	1	10	3	will	5up	0	0	FALSE	0.447149	0.447149
6:08	Optix	0.447952	6.970186835	893	1	10	3	will	5up	0	0	FALSE	0.447952	0.447952
11:12	repo	0.449342	6.969102177	893	1	10	3	will	5up	0	0	FALSE	0.449342	0.449342
11:04	CG8092	0.451434	6.96747093	893	1	10	3	will	5up	0	0	FALSE	0.451434	0.451434
1:12	CG10274	0.456228	6.963736729	893	1	10	3	will	5up	0	0	FALSE	0.456228	0.456228
5:17	Hr39	0.457774	6.962533267	893	1	10	3	will	5up	0	0	FALSE	0.457774	0.457774
9:20	CG11152	0.458147	6.962243255	893	1	10	3	will	5up	0	0	FALSE	0.458147	0.458147
11:06	CG31666	0.459899	6.960880136	893	1	10	3	will	5up	0	0	FALSE	0.459899	0.459899
0:05	CG14711	0.461346	6.959755222	893	1	10	3	will	5up	0	0	FALSE	0.461346	0.461346
6:07	CG9797	0.461943	6.959291624	893	1	10	3	will	5up	0	0	FALSE	0.461943	0.461943
4:11	tap	0.463187	6.958324392	893	1	10	3	will	5up	0	0	FALSE	0.463187	0.463187
15:09	Lhr	0.463392	6.958165102	893	1	10	3	will	5up	0	0	FALSE	0.463392	0.463392
6:00	l(1)sc	0.463453	6.958118108	893	1	10	3	will	5up	0	0	FALSE	0.463453	0.463453
12:23	Cf2	0.467444	6.955018525	893	1	10	3	will	5up	0	0	FALSE	0.467444	0.467444
5:14	CG12219	0.468512	6.954189135	893	1	10	3	will	5up	0	0	FALSE	0.468512	0.468512
14:06	fd3F	0.471641	6.95176144	893	1	10	3	will	5up	0	0	FALSE	0.471641	0.471641
15:08	CG11696	0.473067	6.950655721	893	1	10	3	will	5up	0	0	FALSE	0.473067	0.473067
8:23	CG16899	0.473552	6.950279385	893	1	10	3	will	5up	0	0	FALSE	0.473552	0.473552
13:23	Trf	0.473816	6.950075133	893	1	10	3	will	5up	0	0	FALSE	0.473816	0.473816
0:20	HLH4C	0.476546	6.947958291	893	1	10	3	will	5up	0	0	FALSE	0.476546	0.476546
1:23	Hr96	0.477119	6.947514053	893	1	10	3	will	5up	0	0	FALSE	0.477119	0.477119
2:09	CG10654	0.477974	6.946851651	893	1	10	3	will	5up	0	0	FALSE	0.477974	0.477974
12:21	CG6276	0.478081	6.94676888	893	1	10	3	will	5up	0	0	FALSE	0.478081	0.478081
11:08	CG8301	0.478451	6.946482328	893	1	10	3	will	5up	0	0	FALSE	0.478451	0.478451
6:20	fd96Cb	0.479111	6.945970824	893	1	10	3	will	5up	0	0	FALSE	0.479111	0.479111
15:07	CG11317	0.485006	6.941404859	893	1	10	3	will	5up	0	0	FALSE	0.485006	0.485006
1:19	jumu	0.488835	6.938440754	893	1	10	3	will	5up	0	0	FALSE	0.488835	0.488835
4:02	HLHm&ggr;	0.490686	6.937008073	893	1	10	3	will	5up	0	0	FALSE	0.490686	0.490686
12:19	wek	0.491273	6.936554047	893	1	10	3	will	5up	0	0	FALSE	0.491273	0.491273
6:02	Ets65A	0.499502	6.930186443	893	1	10	3	will	5up	0	0	FALSE	0.499502	0.499502
15:12	phol	0.500302	6.929567744	893	1	10	3	will	5up	0	0	FALSE	0.500302	0.500302
8:06	CG7691	0.507466	6.924024871	893	1	10	3	will	5up	0	0	FALSE	0.507466	0.507466
9:08	prd	0.508	6.923610983	893	1	10	3	will	5up	0	0	FALSE	0.508	0.508
9:07	su(Hw)	0.521489	6.91316691	893	1	10	3	will	5up	0	0	FALSE	0.521489	0.521489
2:10	sisA	0.521882	6.912862551	893	1	10	3	will	5up	0	0	FALSE	0.521882	0.521882
1:08	HGTX	0.521936	6.912820728	893	1	10	3	will	5up	0	0	FALSE	0.521936	0.521936
0:19	OdsH	0.522939	6.912043397	893	1	10	3	will	5up	0	0	FALSE	0.522939	0.522939
1:16	Dr	0.523686	6.911464156	893	1	10	3	will	5up	0	0	FALSE	0.523686	0.523686
14:10	Poxm	0.523883	6.911311836	893	1	10	3	will	5up	0	0	FALSE	0.523883	0.523883
14:18	eg	0.526239	6.909485252	893	1	10	3	will	5up	0	0	FALSE	0.526239	0.526239
4:17	CG9609	0.536132	6.901807346	893	1	10	3	will	5up	0	0	FALSE	0.536132	0.536132
14:03	ERR	0.537032	6.901108005	893	1	10	3	will	5up	0	0	FALSE	0.537032	0.537032
9:12	az2	0.537145	6.901020053	893	1	10	3	will	5up	0	0	FALSE	0.537145	0.537145
7:18	mid	0.538661	6.899842077	893	1	10	3	will	5up	0	0	FALSE	0.538661	0.538661
3:08	CG7368	0.541444	6.897677409	893	1	10	3	will	5up	0	0	FALSE	0.541444	0.541444
7:11	wdn	0.542203	6.897087293	893	1	10	3	will	5up	0	0	FALSE	0.542203	0.542203
15:21	esc	0.545162	6.894783668	893	1	10	3	will	5up	0	0	FALSE	0.545162	0.545162
5:18	grau	0.545864	6.894237312	893	1	10	3	will	5up	0	0	FALSE	0.545864	0.545864
10:11	CG10147	0.548287	6.892349632	893	1	10	3	will	5up	0	0	FALSE	0.548287	0.548287
4:06	CG12071	0.549226	6.891617669	893	1	10	3	will	5up	0	0	FALSE	0.549226	0.549226
8:10	Jra	0.549998	6.891015305	893	1	10	3	will	5up	0	0	FALSE	0.549998	0.549998
8:14	CG11085	0.550048	6.890976344	893	1	10	3	will	5up	0	0	FALSE	0.550048	0.550048
9:19	CG31612	0.552882	6.888765395	893	1	10	3	will	5up	0	0	FALSE	0.552882	0.552882
12:08	sc	0.553936	6.88794287	893	1	10	3	will	5up	0	0	FALSE	0.553936	0.553936
7:23	retn	0.559543	6.883559505	893	1	10	3	will	5up	0	0	FALSE	0.559543	0.559543
6:12	CG15710	0.560489	6.882819874	893	1	10	3	will	5up	0	0	FALSE	0.560489	0.560489
15:01	HP1c	0.562354	6.881359495	893	1	10	3	will	5up	0	0	FALSE	0.562354	0.562354
14:12	E2f2	0.565121	6.879190851	893	1	10	3	will	5up	0	0	FALSE	0.565121	0.565121
5:16	disco	0.565915	6.878568081	893	1	10	3	will	5up	0	0	FALSE	0.565915	0.565915
15:22	pita	0.566712	6.877942215	893	1	10	3	will	5up	0	0	FALSE	0.566712	0.566712
11:02	ken	0.571297	6.874341311	893	1	10	3	will	5up	0	0	FALSE	0.571297	0.571297
15:11	CG6470	0.574561	6.871772437	893	1	10	3	will	5up	0	0	FALSE	0.574561	0.574561
12:00	CG33213	0.576403	6.870321448	893	1	10	3	will	5up	0	0	FALSE	0.576403	0.576403
4:07	CG3919	0.577383	6.869548657	893	1	10	3	will	5up	0	0	FALSE	0.577383	0.577383
14:23	Side	0.578303	6.868823152	893	1	10	3	will	5up	0	0	FALSE	0.578303	0.578303
6:23	unc-4	0.588762	6.860548299	893	1	10	3	will	5up	0	0	FALSE	0.588762	0.588762
12:20	YL-1	0.590254	6.859363932	893	1	10	3	will	5up	0	0	FALSE	0.590254	0.590254
8:18	hkb	0.594395	6.856071677	893	1	10	3	will	5up	0	0	FALSE	0.594395	0.594395
13:15	mbf1	0.598506	6.852794801	893	1	10	3	will	5up	0	0	FALSE	0.598506	0.598506
9:04	CG12391	0.602545	6.84956696	893	1	10	3	will	5up	0	0	FALSE	0.602545	0.602545
15:16	CG4707	0.603505	6.848797738	893	1	10	3	will	5up	0	0	FALSE	0.603505	0.603505
15:13	MBD-like	0.608293	6.844957073	893	1	10	3	will	5up	0	0	FALSE	0.608293	0.608293
6:16	sage	0.608302	6.844950119	893	1	10	3	will	5up	0	0	FALSE	0.608302	0.608302
5:03	NfI	0.608572	6.844733281	893	1	10	3	will	5up	0	0	FALSE	0.608572	0.608572
12:14	Dip3	0.613194	6.841012377	893	1	10	3	will	5up	0	0	FALSE	0.613194	0.613194
6:21	cad	0.616944	6.837983934	893	1	10	3	will	5up	0	0	FALSE	0.616944	0.616944
10:23	CG7928	0.620462	6.835135192	893	1	10	3	will	5up	0	0	FALSE	0.620462	0.620462
8:08	CrebB-17A	0.622032	6.833860913	893	1	10	3	will	5up	0	0	FALSE	0.622032	0.622032
9:09	CG10979	0.626686	6.830074543	893	1	10	3	will	5up	0	0	FALSE	0.626686	0.626686
8:03	CG6854	0.627105	6.829733059	893	1	10	3	will	5up	0	0	FALSE	0.627105	0.627105
2:06	HLHm7	0.629228	6.828000173	893	1	10	3	will	5up	0	0	FALSE	0.629228	0.629228
14:09	grn	0.631561	6.82609276	893	1	10	3	will	5up	0	0	FALSE	0.631561	0.631561
0:09	CG6930	0.633143	6.824796627	893	1	10	3	will	5up	0	0	FALSE	0.633143	0.633143
4:23	pan	0.633904	6.824172549	893	1	10	3	will	5up	0	0	FALSE	0.633904	0.633904
0:12	CG9705	0.635043	6.823237336	893	1	10	3	will	5up	0	0	FALSE	0.635043	0.635043
14:02	CG17912	0.638306	6.820553282	893	1	10	3	will	5up	0	0	FALSE	0.638306	0.638306
10:20	h	0.639075	6.819919991	893	1	10	3	will	5up	0	0	FALSE	0.639075	0.639075
13:18	ttk	0.64883	6.811840469	893	1	10	3	will	5up	0	0	FALSE	0.64883	0.64883
14:15	bcd	0.6537	6.807776586	893	1	10	3	will	5up	0	0	FALSE	0.6537	0.6537
4:20	bigmax	0.653748	6.807736695	893	1	10	3	will	5up	0	0	FALSE	0.653748	0.653748
0:16	grh	0.66365	6.799406515	893	1	10	3	will	5up	0	0	FALSE	0.66365	0.66365
1:06	dmrt99B	0.664873	6.798371743	893	1	10	3	will	5up	0	0	FALSE	0.664873	0.664873
5:23	CG10321	0.66549	6.797848423	893	1	10	3	will	5up	0	0	FALSE	0.66549	0.66549
4:15	Lag1	0.666133	6.797302901	893	1	10	3	will	5up	0	0	FALSE	0.666133	0.666133
12:10	CG15436	0.669579	6.794373444	893	1	10	3	will	5up	0	0	FALSE	0.669579	0.669579
12:04	CG17801	0.669811	6.794176078	893	1	10	3	will	5up	0	0	FALSE	0.669811	0.669811
8:20	crc	0.670118	6.793914209	893	1	10	3	will	5up	0	0	FALSE	0.670118	0.670118
5:13	cas	0.671337	6.792874511	893	1	10	3	will	5up	0	0	FALSE	0.671337	0.671337
15:18	bin	0.673866	6.790711969	893	1	10	3	will	5up	0	0	FALSE	0.673866	0.673866
4:03	Six4	0.674077	6.790531253	893	1	10	3	will	5up	0	0	FALSE	0.674077	0.674077
12:18	CG11723	0.674988	6.789750239	893	1	10	3	will	5up	0	0	FALSE	0.674988	0.674988
10:10	slp1	0.678098	6.787077852	893	1	10	3	will	5up	0	0	FALSE	0.678098	0.678098
0:17	bap	0.685096	6.78102463	893	1	10	3	will	5up	0	0	FALSE	0.685096	0.685096
13:14	Ets96B	0.68635	6.779934631	893	1	10	3	will	5up	0	0	FALSE	0.68635	0.68635
7:12	CG1602	0.686819	6.779525907	893	1	10	3	will	5up	0	0	FALSE	0.686819	0.686819
11:16	foxo	0.689275	6.777382744	893	1	10	3	will	5up	0	0	FALSE	0.689275	0.689275
11:10	CG31670	0.693067	6.774059771	893	1	10	3	will	5up	0	0	FALSE	0.693067	0.693067
6:04	TFAM	0.693417	6.773752444	893	1	10	3	will	5up	0	0	FALSE	0.693417	0.693417
0:10	CG31460	0.698609	6.769170394	893	1	10	3	will	5up	0	0	FALSE	0.698609	0.698609
12:17	nerfin-1	0.700851	6.767180722	893	1	10	3	will	5up	0	0	FALSE	0.700851	0.700851
14:00	Sry-&bgr;	0.703848	6.764510222	893	1	10	3	will	5up	0	0	FALSE	0.703848	0.703848
10:02	CG15514	0.704247	6.764153841	893	1	10	3	will	5up	0	0	FALSE	0.704247	0.704247
5:00	wor	0.704507	6.763921727	893	1	10	3	will	5up	0	0	FALSE	0.704507	0.704507
15:03	CG14451	0.712711	6.756540333	893	1	10	3	will	5up	0	0	FALSE	0.712711	0.712711
5:02	elB	0.713643	6.755695429	893	1	10	3	will	5up	0	0	FALSE	0.713643	0.713643
7:02	CG8388	0.717783	6.751926412	893	1	10	3	will	5up	0	0	FALSE	0.717783	0.717783
0:15	Neu2	0.718507	6.75126502	893	1	10	3	will	5up	0	0	FALSE	0.718507	0.718507
15:17	CkII&agr;-i1	0.723675	6.746516956	893	1	10	3	will	5up	0	0	FALSE	0.723675	0.723675
15:14	cg	0.729819	6.740815831	893	1	10	3	will	5up	0	0	FALSE	0.729819	0.729819
8:05	kni	0.733271	6.737583308	893	1	10	3	will	5up	0	0	FALSE	0.733271	0.733271
3:07	BtbVII	0.737047	6.734024262	893	1	10	3	will	5up	0	0	FALSE	0.737047	0.737047
12:15	ap	0.738396	6.732746403	893	1	10	3	will	5up	0	0	FALSE	0.738396	0.738396
6:10	CG11294	0.739195	6.731987494	893	1	10	3	will	5up	0	0	FALSE	0.739195	0.739195
4:04	Bgb	0.739844	6.731371116	893	1	10	3	will	5up	0	0	FALSE	0.739844	0.739844
3:19	CG13624	0.747269	6.724254091	893	1	10	3	will	5up	0	0	FALSE	0.747269	0.747269
14:14	fd96Ca	0.748972	6.722606613	893	1	10	3	will	5up	0	0	FALSE	0.748972	0.748972
5:12	CG30443	0.752091	6.719572978	893	1	10	3	will	5up	0	0	FALSE	0.752091	0.752091
12:02	CG31441	0.755735	6.716003821	893	1	10	3	will	5up	0	0	FALSE	0.755735	0.755735
10:18	abd-A	0.75969	6.712097343	893	1	10	3	will	5up	0	0	FALSE	0.75969	0.75969
15:15	CG6769	0.763389	6.708411108	893	1	10	3	will	5up	0	0	FALSE	0.763389	0.763389
10:06	CG4854	0.767429	6.704349852	893	1	10	3	will	5up	0	0	FALSE	0.767429	0.767429
15:04	H15	0.768702	6.703061336	893	1	10	3	will	5up	0	0	FALSE	0.768702	0.768702
6:14	hth	0.771251	6.700470531	893	1	10	3	will	5up	0	0	FALSE	0.771251	0.771251
2:19	Sox21a	0.784894	6.68631604	893	1	10	3	will	5up	0	0	FALSE	0.784894	0.784894
0:18	CG12744	0.785015	6.686188711	893	1	10	3	will	5up	0	0	FALSE	0.785015	0.785015
2:20	amos	0.789263	6.681675198	893	1	10	3	will	5up	0	0	FALSE	0.789263	0.789263
12:06	CG4424	0.792293	6.678422249	893	1	10	3	will	5up	0	0	FALSE	0.792293	0.792293
13:02	CG11906	0.792567	6.678126782	893	1	10	3	will	5up	0	0	FALSE	0.792567	0.792567
15:19	Ada2b	0.797033	6.673277944	893	1	10	3	will	5up	0	0	FALSE	0.797033	0.797033
11:20	ey	0.804191	6.665371107	893	1	10	3	will	5up	0	0	FALSE	0.804191	0.804191
0:03	CG9418	0.811042	6.657636665	893	1	10	3	will	5up	0	0	FALSE	0.811042	0.811042
1:18	Trl	0.817964	6.649645344	893	1	10	3	will	5up	0	0	FALSE	0.817964	0.817964
10:04	Bteb2	0.836945	6.626696938	893	1	10	3	will	5up	0	0	FALSE	0.836945	0.836945
11:22	lab	0.846735	6.614181139	893	1	10	3	will	5up	0	0	FALSE	0.846735	0.846735
8:02	svp	0.849476	6.610581972	893	1	10	3	will	5up	0	0	FALSE	0.849476	0.849476
7:17	crol	0.857227	6.600162837	893	1	10	3	will	5up	0	0	FALSE	0.857227	0.857227
6:03	CG17328	0.871611	6.579761851	893	1	10	3	will	5up	0	0	FALSE	0.871611	0.871611
1:04	Ptx1	0.874119	6.576045471	893	1	10	3	will	5up	0	0	FALSE	0.874119	0.874119
0:07	CG3847	0.883032	6.562401619	893	1	10	3	will	5up	0	0	FALSE	0.883032	0.883032
5:04	en	0.883527	6.561623506	893	1	10	3	will	5up	0	0	FALSE	0.883527	0.883527
9:02	CG2808	0.888355	6.553898566	893	1	10	3	will	5up	0	0	FALSE	0.888355	0.888355
4:13	CG3891	0.898855	6.536235579	893	1	10	3	will	5up	0	0	FALSE	0.898855	0.898855
15:06	rib	0.899938	6.534339015	893	1	10	3	will	5up	0	0	FALSE	0.899938	0.899938
8:11	Sry-&dgr;	0.901502	6.53157395	893	1	10	3	will	5up	0	0	FALSE	0.901502	0.901502
13:21	CG17361	0.901876	6.530907238	893	1	10	3	will	5up	0	0	FALSE	0.901876	0.901876
1:07	caup	0.90933	6.51722594	893	1	10	3	will	5up	0	0	FALSE	0.90933	0.90933
13:19	Su(var)205	0.916198	6.503859023	893	1	10	3	will	5up	0	0	FALSE	0.916198	0.916198
15:10	Dek	0.919988	6.496128097	893	1	10	3	will	5up	0	0	FALSE	0.919988	0.919988
4:19	al	0.940604	6.448323869	893	1	10	3	will	5up	0	0	FALSE	0.940604	0.940604
8:07	bsh	0.958991	6.392999442	893	1	10	3	will	5up	0	0	FALSE	0.958991	0.958991
13:08	CG32105	0.964433	6.372774406	893	1	10	3	will	5up	0	0	FALSE	0.964433	0.964433
14:17	ems	0.973336	6.333380365	893	1	10	3	will	5up	0	0	FALSE	0.973336	0.973336
13:12	CG15782	0.983954	6.268246482	893	1	10	3	will	5up	0	0	FALSE	0.983954	0.983954
4:21	hbn	0.986611	6.246183378	893	1	10	3	will	5up	0	0	FALSE	0.986611	0.986611
9:15	ovo	0.995842	6.115235601	893	1	10	3	will	5up	0	0	FALSE	0.995842	0.995842
7:13	Rx	0.997565	6.060736545	893	1	10	3	will	5up	0	0	FALSE	0.997565	0.997565
10:15	slbo	0.997748	6.053007282	893	1	10	3	will	5up	0	0	FALSE	0.997748	0.997748
7:22	Mnt	0.998437	6.017657625	893	1	10	3	will	5up	0	0	FALSE	0.998437	0.998437
1:22	CG4936	0.999558	5.903388367	893	1	10	3	will	5up	0	0	FALSE	0.999558	0.999558
5:22	Sox21b	0.999924	5.76071931	893	1	10	3	will	5up	0	0	FALSE	0.999924	0.999924
7:04	SoxN	0.999931	5.752900465	893	1	10	3	will	5up	0	0	FALSE	0.999931	0.999931
13:10	toe	0.999975	5.677116344	893	1	10	3	will	5up	0	0	FALSE	0.999975	0.999975
2:07	Dsp1	1	5.376991437	893	1	10	3	will	5up	0	0	FALSE	1	1
7:08	z	1	4.962317627	893	1	10	3	will	5up	0	0	FALSE	1	1
15:00	CG4282	0.00432	7.792948867	893	1	10	10	will	5up	0	0	FALSE	0.00432	0.00432
9:03	CG10669	0.016233	7.644253738	893	1	10	10	will	5up	0	0	FALSE	0.016233	0.016233
15:05	CG33695	0.017095	7.637902526	893	1	10	10	will	5up	0	0	FALSE	0.017095	0.017095
13:11	CG5591	0.02806	7.574523982	893	1	10	10	will	5up	0	0	FALSE	0.02806	0.02806
0:01	exd	0.028407	7.572887584	893	1	10	10	will	5up	0	0	FALSE	0.028407	0.028407
5:01	CG8944	0.035943	7.540880897	893	1	10	10	will	5up	0	0	FALSE	0.035943	0.035943
2:21	dimm	0.047052	7.502524591	893	1	10	10	will	5up	0	0	FALSE	0.047052	0.047052
3:22	kay	0.049186	7.496012027	893	1	10	10	will	5up	0	0	FALSE	0.049186	0.049186
1:01	CG12942	0.050307	7.492683187	893	1	10	10	will	5up	0	0	FALSE	0.050307	0.050307
0:06	CG18619	0.054796	7.479911452	893	1	10	10	will	5up	0	0	FALSE	0.054796	0.054796
5:15	E2f	0.057082	7.473723118	893	1	10	10	will	5up	0	0	FALSE	0.057082	0.057082
7:10	inv	0.057938	7.471456379	893	1	10	10	will	5up	0	0	FALSE	0.057938	0.057938
10:03	Hr46	0.064287	7.455416398	893	1	10	10	will	5up	0	0	FALSE	0.064287	0.064287
13:09	CG1845	0.068494	7.445453493	893	1	10	10	will	5up	0	0	FALSE	0.068494	0.068494
3:14	CG3281	0.075002	7.430935281	893	1	10	10	will	5up	0	0	FALSE	0.075002	0.075002
11:14	CG6689	0.077433	7.425756945	893	1	10	10	will	5up	0	0	FALSE	0.077433	0.077433
4:18	CG8359	0.079632	7.421181284	893	1	10	10	will	5up	0	0	FALSE	0.079632	0.079632
1:00	croc	0.080497	7.419406913	893	1	10	10	will	5up	0	0	FALSE	0.080497	0.080497
15:23	CG9890	0.099112	7.384283315	893	1	10	10	will	5up	0	0	FALSE	0.099112	0.099112
14:19	CG2712	0.106682	7.371388222	893	1	10	10	will	5up	0	0	FALSE	0.106682	0.106682
4:01	ind	0.108767	7.367953794	893	1	10	10	will	5up	0	0	FALSE	0.108767	0.108767
4:09	CG4730	0.109238	7.367183871	893	1	10	10	will	5up	0	0	FALSE	0.109238	0.109238
11:11	stc	0.109576	7.366634699	893	1	10	10	will	5up	0	0	FALSE	0.109576	0.109576
7:09	lmd	0.110733	7.364758904	893	1	10	10	will	5up	0	0	FALSE	0.110733	0.110733
2:13	ATbp	0.117597	7.353909495	893	1	10	10	will	5up	0	0	FALSE	0.117597	0.117597
1:14	CG8924	0.124766	7.343048011	893	1	10	10	will	5up	0	0	FALSE	0.124766	0.124766
3:15	CG5204	0.12601	7.341207852	893	1	10	10	will	5up	0	0	FALSE	0.12601	0.12601
1:05	CG8765	0.126857	7.339962127	893	1	10	10	will	5up	0	0	FALSE	0.126857	0.126857
2:05	p53	0.126912	7.339881274	893	1	10	10	will	5up	0	0	FALSE	0.126912	0.126912
3:17	CG12029	0.127951	7.33836172	893	1	10	10	will	5up	0	0	FALSE	0.127951	0.127951
9:14	Su(H)	0.128896	7.336987698	893	1	10	10	will	5up	0	0	FALSE	0.128896	0.128896
14:01	apt	0.132024	7.33248614	893	1	10	10	will	5up	0	0	FALSE	0.132024	0.132024
5:05	bbx	0.137435	7.324870446	893	1	10	10	will	5up	0	0	FALSE	0.137435	0.137435
12:16	ro	0.150751	7.306960623	893	1	10	10	will	5up	0	0	FALSE	0.150751	0.150751
1:13	lola	0.150963	7.306683434	893	1	10	10	will	5up	0	0	FALSE	0.150963	0.150963
3:02	exex	0.155555	7.300759754	893	1	10	10	will	5up	0	0	FALSE	0.155555	0.155555
3:01	aop	0.15643	7.299644253	893	1	10	10	will	5up	0	0	FALSE	0.15643	0.15643
9:18	Hr78	0.157576	7.298188087	893	1	10	10	will	5up	0	0	FALSE	0.157576	0.157576
11:18	CG12605	0.161661	7.293057471	893	1	10	10	will	5up	0	0	FALSE	0.161661	0.161661
3:09	bowl	0.162404	7.29213337	893	1	10	10	will	5up	0	0	FALSE	0.162404	0.162404
3:11	GATAe	0.16277	7.291679052	893	1	10	10	will	5up	0	0	FALSE	0.16277	0.16277
14:04	CG1621	0.171472	7.281069178	893	1	10	10	will	5up	0	0	FALSE	0.171472	0.171472
10:12	CG3995	0.172899	7.279362485	893	1	10	10	will	5up	0	0	FALSE	0.172899	0.172899
2:17	CG10267	0.174006	7.27804484	893	1	10	10	will	5up	0	0	FALSE	0.174006	0.174006
5:19	CTCF	0.176512	7.275081411	893	1	10	10	will	5up	0	0	FALSE	0.176512	0.176512
8:12	CG11617	0.179225	7.271902332	893	1	10	10	will	5up	0	0	FALSE	0.179225	0.179225
10:19	tll	0.180257	7.270701331	893	1	10	10	will	5up	0	0	FALSE	0.180257	0.180257
5:09	D19B	0.18168	7.269051702	893	1	10	10	will	5up	0	0	FALSE	0.18168	0.18168
13:16	tgo	0.18635	7.263695456	893	1	10	10	will	5up	0	0	FALSE	0.18635	0.18635
11:15	Mio	0.186908	7.263061415	893	1	10	10	will	5up	0	0	FALSE	0.186908	0.186908
14:22	HLH3B	0.187495	7.262394867	893	1	10	10	will	5up	0	0	FALSE	0.187495	0.187495
5:06	gl	0.187786	7.262065082	893	1	10	10	will	5up	0	0	FALSE	0.187786	0.187786
3:18	toy	0.190838	7.258626178	893	1	10	10	will	5up	0	0	FALSE	0.190838	0.190838
7:05	Kr-h1	0.204653	7.243462	893	1	10	10	will	5up	0	0	FALSE	0.204653	0.204653
10:17	bs	0.205193	7.242881647	893	1	10	10	will	5up	0	0	FALSE	0.205193	0.205193
9:10	dwg	0.207312	7.240614969	893	1	10	10	will	5up	0	0	FALSE	0.207312	0.207312
3:20	B-H1	0.218304	7.229065092	893	1	10	10	will	5up	0	0	FALSE	0.218304	0.218304
6:09	Gsc	0.218763	7.228590366	893	1	10	10	will	5up	0	0	FALSE	0.218763	0.218763
0:04	CG6272	0.219783	7.227538033	893	1	10	10	will	5up	0	0	FALSE	0.219783	0.219783
14:13	her	0.224654	7.222546862	893	1	10	10	will	5up	0	0	FALSE	0.224654	0.224654
7:15	EcR	0.228544	7.218604561	893	1	10	10	will	5up	0	0	FALSE	0.228544	0.228544
1:20	pho	0.229059	7.218085735	893	1	10	10	will	5up	0	0	FALSE	0.229059	0.229059
12:09	AP-2	0.230565	7.216571531	893	1	10	10	will	5up	0	0	FALSE	0.230565	0.230565
2:00	HLHm5	0.232023	7.215110925	893	1	10	10	will	5up	0	0	FALSE	0.232023	0.232023
7:16	sob	0.23348	7.213656229	893	1	10	10	will	5up	0	0	FALSE	0.23348	0.23348
2:14	Mef2	0.23576	7.211390466	893	1	10	10	will	5up	0	0	FALSE	0.23576	0.23576
9:16	CG2116	0.240565	7.206654643	893	1	10	10	will	5up	0	0	FALSE	0.240565	0.240565
7:07	CG30420	0.242744	7.204523447	893	1	10	10	will	5up	0	0	FALSE	0.242744	0.242744
3:05	CG3136	0.245427	7.201913927	893	1	10	10	will	5up	0	0	FALSE	0.245427	0.245427
4:12	CG4318	0.246484	7.200890878	893	1	10	10	will	5up	0	0	FALSE	0.246484	0.246484
5:13	cas	0.258855	7.189076954	893	1	10	10	will	5up	0	0	FALSE	0.258855	0.258855
0:21	CG8319	0.259537	7.188434295	893	1	10	10	will	5up	0	0	FALSE	0.259537	0.259537
4:14	HLH54F	0.261978	7.186141147	893	1	10	10	will	5up	0	0	FALSE	0.261978	0.261978
13:22	knrl	0.267346	7.181137393	893	1	10	10	will	5up	0	0	FALSE	0.267346	0.267346
8:19	CG17802	0.267366	7.181119396	893	1	10	10	will	5up	0	0	FALSE	0.267366	0.267366
10:21	Mad	0.267882	7.18064037	893	1	10	10	will	5up	0	0	FALSE	0.267882	0.267882
11:19	CG1233	0.268669	7.1799122	893	1	10	10	will	5up	0	0	FALSE	0.268669	0.268669
2:16	HLHm&bgr;	0.269417	7.179220321	893	1	10	10	will	5up	0	0	FALSE	0.269417	0.269417
11:09	MBD-R2	0.270311	7.178395017	893	1	10	10	will	5up	0	0	FALSE	0.270311	0.270311
3:21	hb	0.271226	7.177552556	893	1	10	10	will	5up	0	0	FALSE	0.271226	0.271226
11:05	Tkr	0.274869	7.174208828	893	1	10	10	will	5up	0	0	FALSE	0.274869	0.274869
1:17	dm	0.279464	7.170022936	893	1	10	10	will	5up	0	0	FALSE	0.279464	0.279464
1:11	Hnf4	0.282541	7.167238941	893	1	10	10	will	5up	0	0	FALSE	0.282541	0.282541
8:04	BEAF-32	0.282727	7.167071252	893	1	10	10	will	5up	0	0	FALSE	0.282727	0.282727
3:06	CG10348	0.283492	7.166381507	893	1	10	10	will	5up	0	0	FALSE	0.283492	0.283492
2:18	Fer3	0.285842	7.164267722	893	1	10	10	will	5up	0	0	FALSE	0.285842	0.285842
5:03	NfI	0.286802	7.163407234	893	1	10	10	will	5up	0	0	FALSE	0.286802	0.286802
2:15	CG14962	0.289648	7.160863295	893	1	10	10	will	5up	0	0	FALSE	0.289648	0.289648
4:08	HLHm3	0.290309	7.160273586	893	1	10	10	will	5up	0	0	FALSE	0.290309	0.290309
8:13	CG2678	0.293872	7.157108323	893	1	10	10	will	5up	0	0	FALSE	0.293872	0.293872
14:16	CG1792	0.298113	7.153363215	893	1	10	10	will	5up	0	0	FALSE	0.298113	0.298113
11:21	CG7839	0.303395	7.148733183	893	1	10	10	will	5up	0	0	FALSE	0.303395	0.303395
2:12	bun	0.308356	7.144417094	893	1	10	10	will	5up	0	0	FALSE	0.308356	0.308356
1:10	CG17568	0.309386	7.143525047	893	1	10	10	will	5up	0	0	FALSE	0.309386	0.309386
5:10	CG1832	0.310884	7.142229247	893	1	10	10	will	5up	0	0	FALSE	0.310884	0.310884
3:10	cnc	0.311948	7.141310903	893	1	10	10	will	5up	0	0	FALSE	0.311948	0.311948
14:08	CG8145	0.314224	7.139350545	893	1	10	10	will	5up	0	0	FALSE	0.314224	0.314224
8:15	dpn	0.317693	7.136374861	893	1	10	10	will	5up	0	0	FALSE	0.317693	0.317693
3:00	Su(var)2-10	0.319073	7.135195003	893	1	10	10	will	5up	0	0	FALSE	0.319073	0.319073
1:09	CG9139	0.319388	7.134926166	893	1	10	10	will	5up	0	0	FALSE	0.319388	0.319388
8:16	Antp	0.326163	7.129166026	893	1	10	10	will	5up	0	0	FALSE	0.326163	0.326163
0:23	sug	0.326814	7.128614915	893	1	10	10	will	5up	0	0	FALSE	0.326814	0.326814
4:22	ct	0.327711	7.127856927	893	1	10	10	will	5up	0	0	FALSE	0.327711	0.327711
6:19	achi	0.328085	7.127540551	893	1	10	10	will	5up	0	0	FALSE	0.328085	0.328085
8:09	CG7357	0.329154	7.126638899	893	1	10	10	will	5up	0	0	FALSE	0.329154	0.329154
10:16	CG11398	0.330061	7.125873748	893	1	10	10	will	5up	0	0	FALSE	0.330061	0.330061
9:00	CG17803	0.330392	7.12559543	893	1	10	10	will	5up	0	0	FALSE	0.330392	0.330392
7:20	CG2889	0.332703	7.123651398	893	1	10	10	will	5up	0	0	FALSE	0.332703	0.332703
12:01	CG10949	0.334276	7.122331857	893	1	10	10	will	5up	0	0	FALSE	0.334276	0.334276
10:01	CG10959	0.335752	7.121095758	893	1	10	10	will	5up	0	0	FALSE	0.335752	0.335752
8:21	CG17181	0.339593	7.117889025	893	1	10	10	will	5up	0	0	FALSE	0.339593	0.339593
1:21	CG2199	0.339819	7.117700219	893	1	10	10	will	5up	0	0	FALSE	0.339819	0.339819
1:02	usp	0.342791	7.115228749	893	1	10	10	will	5up	0	0	FALSE	0.342791	0.342791
0:14	Hesr	0.347252	7.111534657	893	1	10	10	will	5up	0	0	FALSE	0.347252	0.347252
3:12	noc	0.354764	7.105352792	893	1	10	10	will	5up	0	0	FALSE	0.354764	0.354764
8:22	Xbp1	0.357062	7.103470573	893	1	10	10	will	5up	0	0	FALSE	0.357062	0.357062
4:05	odd	0.3588	7.102050663	893	1	10	10	will	5up	0	0	FALSE	0.3588	0.3588
9:22	nub	0.366003	7.096189131	893	1	10	10	will	5up	0	0	FALSE	0.366003	0.366003
14:07	Smox	0.367686	7.094824822	893	1	10	10	will	5up	0	0	FALSE	0.367686	0.367686
3:23	Stat92E	0.369872	7.09305693	893	1	10	10	will	5up	0	0	FALSE	0.369872	0.369872
0:08	maf-S	0.374613	7.089232379	893	1	10	10	will	5up	0	0	FALSE	0.374613	0.374613
10:07	CG31388	0.375438	7.088568943	893	1	10	10	will	5up	0	0	FALSE	0.375438	0.375438
6:17	Poxn	0.376829	7.087450709	893	1	10	10	will	5up	0	0	FALSE	0.376829	0.376829
2:02	CG15696	0.380125	7.084805824	893	1	10	10	will	5up	0	0	FALSE	0.380125	0.380125
13:04	CG31365	0.380224	7.084726367	893	1	10	10	will	5up	0	0	FALSE	0.380224	0.380224
12:12	Usf	0.380436	7.08455716	893	1	10	10	will	5up	0	0	FALSE	0.380436	0.380436
6:18	Pdp1	0.381507	7.083698996	893	1	10	10	will	5up	0	0	FALSE	0.381507	0.381507
9:06	CG11971	0.38189	7.083392749	893	1	10	10	will	5up	0	0	FALSE	0.38189	0.38189
0:22	HLHm&dgr;	0.382173	7.083166604	893	1	10	10	will	5up	0	0	FALSE	0.382173	0.382173
6:01	ftz	0.382486	7.082916026	893	1	10	10	will	5up	0	0	FALSE	0.382486	0.382486
1:12	CG10274	0.384316	7.081453686	893	1	10	10	will	5up	0	0	FALSE	0.384316	0.384316
8:17	CG3838	0.38725	7.079112635	893	1	10	10	will	5up	0	0	FALSE	0.38725	0.38725
8:01	term	0.388442	7.078162885	893	1	10	10	will	5up	0	0	FALSE	0.388442	0.388442
13:13	lid	0.393304	7.074299089	893	1	10	10	will	5up	0	0	FALSE	0.393304	0.393304
4:16	Fer1	0.394163	7.073617563	893	1	10	10	will	5up	0	0	FALSE	0.394163	0.394163
8:00	CG17385	0.396416	7.071832484	893	1	10	10	will	5up	0	0	FALSE	0.396416	0.396416
10:09	CG14710	0.399253	7.069588918	893	1	10	10	will	5up	0	0	FALSE	0.399253	0.399253
4:10	Oli	0.399981	7.069013397	893	1	10	10	will	5up	0	0	FALSE	0.399981	0.399981
7:14	CG10366	0.401731	7.067632489	893	1	10	10	will	5up	0	0	FALSE	0.401731	0.401731
2:09	CG10654	0.40665	7.063757758	893	1	10	10	will	5up	0	0	FALSE	0.40665	0.40665
14:11	ase	0.410521	7.060716591	893	1	10	10	will	5up	0	0	FALSE	0.410521	0.410521
2:08	cato	0.410698	7.060577563	893	1	10	10	will	5up	0	0	FALSE	0.410698	0.410698
1:23	Hr96	0.411158	7.060216691	893	1	10	10	will	5up	0	0	FALSE	0.411158	0.411158
0:05	CG14711	0.412578	7.059103349	893	1	10	10	will	5up	0	0	FALSE	0.412578	0.412578
15:20	CG3726	0.413286	7.058548829	893	1	10	10	will	5up	0	0	FALSE	0.413286	0.413286
5:14	CG12219	0.417255	7.055442535	893	1	10	10	will	5up	0	0	FALSE	0.417255	0.417255
5:17	Hr39	0.417272	7.055429825	893	1	10	10	will	5up	0	0	FALSE	0.417272	0.417272
10:14	CG13123	0.417281	7.055422482	893	1	10	10	will	5up	0	0	FALSE	0.417281	0.417281
0:20	HLH4C	0.426633	7.048129764	893	1	10	10	will	5up	0	0	FALSE	0.426633	0.426633
3:04	CG14655	0.426676	7.048096314	893	1	10	10	will	5up	1	0	FALSE	0.426676	0.426676
6:08	Optix	0.427627	7.047356623	893	1	10	10	will	5up	0	0	FALSE	0.427627	0.427627
5:08	CG9215	0.428503	7.046675394	893	1	10	10	will	5up	0	0	FALSE	0.428503	0.428503
9:20	CG11152	0.429023	7.046270977	893	1	10	10	will	5up	0	0	FALSE	0.429023	0.429023
10:13	gsb-n	0.429933	7.04556434	893	1	10	10	will	5up	0	0	FALSE	0.429933	0.429933
11:12	repo	0.438707	7.0387605	893	1	10	10	will	5up	0	0	FALSE	0.438707	0.438707
4:11	tap	0.442074	7.036155968	893	1	10	10	will	5up	0	0	FALSE	0.442074	0.442074
1:16	Dr	0.442918	7.035504109	893	1	10	10	will	5up	0	0	FALSE	0.442918	0.442918
10:22	CG17359	0.443007	7.035435203	893	1	10	10	will	5up	0	0	FALSE	0.443007	0.443007
4:00	ac	0.449966	7.03006453	893	1	10	10	will	5up	0	0	FALSE	0.449966	0.449966
3:03	CG12299	0.450886	7.029354885	893	1	10	10	will	5up	0	0	FALSE	0.450886	0.450886
13:00	CG6254	0.454558	7.026526499	893	1	10	10	will	5up	0	0	FALSE	0.454558	0.454558
2:10	sisA	0.4641	7.019190395	893	1	10	10	will	5up	0	0	FALSE	0.4641	0.4641
7:21	CG2202	0.464159	7.019144665	893	1	10	10	will	5up	0	0	FALSE	0.464159	0.464159
1:08	HGTX	0.465579	7.018054149	893	1	10	10	will	5up	0	0	FALSE	0.465579	0.465579
7:06	Deaf1	0.468599	7.015736647	893	1	10	10	will	5up	0	0	FALSE	0.468599	0.468599
15:02	Myb	0.469878	7.014755284	893	1	10	10	will	5up	0	0	FALSE	0.469878	0.469878
15:09	Lhr	0.472454	7.012780211	893	1	10	10	will	5up	0	0	FALSE	0.472454	0.472454
0:19	OdsH	0.475712	7.01028316	893	1	10	10	will	5up	0	0	FALSE	0.475712	0.475712
4:17	CG9609	0.475746	7.010257286	893	1	10	10	will	5up	0	0	FALSE	0.475746	0.475746
7:00	CG8478	0.478793	7.007922616	893	1	10	10	will	5up	0	0	FALSE	0.478793	0.478793
15:12	phol	0.481179	7.00609521	893	1	10	10	will	5up	0	0	FALSE	0.481179	0.481179
12:19	wek	0.48233	7.005214	893	1	10	10	will	5up	0	0	FALSE	0.48233	0.48233
6:07	CG9797	0.482551	7.005044888	893	1	10	10	will	5up	0	0	FALSE	0.482551	0.482551
5:18	grau	0.483581	7.004256606	893	1	10	10	will	5up	0	0	FALSE	0.483581	0.483581
9:23	Z4	0.485138	7.003064438	893	1	10	10	will	5up	0	0	FALSE	0.485138	0.485138
13:06	CG6654	0.486411	7.002090846	893	1	10	10	will	5up	0	0	FALSE	0.486411	0.486411
9:08	prd	0.486622	7.001929228	893	1	10	10	will	5up	0	0	FALSE	0.486622	0.486622
2:03	CG4360	0.486911	7.001707807	893	1	10	10	will	5up	0	0	FALSE	0.486911	0.486911
15:08	CG11696	0.492887	6.997135628	893	1	10	10	will	5up	0	0	FALSE	0.492887	0.492887
3:08	CG7368	0.498822	6.992595936	893	1	10	10	will	5up	0	0	FALSE	0.498822	0.498822
11:04	CG8092	0.501148	6.990816933	893	1	10	10	will	5up	0	0	FALSE	0.501148	0.501148
10:00	Aef1	0.50131	6.990692936	893	1	10	10	will	5up	0	0	FALSE	0.50131	0.50131
8:23	CG16899	0.502202	6.990010573	893	1	10	10	will	5up	0	0	FALSE	0.502202	0.502202
8:06	CG7691	0.505943	6.987149383	893	1	10	10	will	5up	0	0	FALSE	0.505943	0.505943
15:07	CG11317	0.505965	6.987132269	893	1	10	10	will	5up	0	0	FALSE	0.505965	0.505965
11:08	CG8301	0.510032	6.984021348	893	1	10	10	will	5up	0	0	FALSE	0.510032	0.510032
6:20	fd96Cb	0.511127	6.983183221	893	1	10	10	will	5up	0	0	FALSE	0.511127	0.511127
9:19	CG31612	0.511494	6.982902688	893	1	10	10	will	5up	0	0	FALSE	0.511494	0.511494
14:06	fd3F	0.513643	6.981258046	893	1	10	10	will	5up	0	0	FALSE	0.513643	0.513643
11:06	CG31666	0.518318	6.977679919	893	1	10	10	will	5up	0	0	FALSE	0.518318	0.518318
6:12	CG15710	0.522265	6.974656662	893	1	10	10	will	5up	0	0	FALSE	0.522265	0.522265
6:00	l(1)sc	0.522892	6.974176136	893	1	10	10	will	5up	0	0	FALSE	0.522892	0.522892
5:16	disco	0.524699	6.972791729	893	1	10	10	will	5up	0	0	FALSE	0.524699	0.524699
15:21	esc	0.530155	6.968609364	893	1	10	10	will	5up	0	0	FALSE	0.530155	0.530155
14:18	eg	0.538286	6.962366817	893	1	10	10	will	5up	0	0	FALSE	0.538286	0.538286
13:23	Trf	0.539047	6.961782052	893	1	10	10	will	5up	0	0	FALSE	0.539047	0.539047
9:07	su(Hw)	0.539212	6.961655545	893	1	10	10	will	5up	0	0	FALSE	0.539212	0.539212
7:18	mid	0.541832	6.959641124	893	1	10	10	will	5up	0	0	FALSE	0.541832	0.541832
8:10	Jra	0.543225	6.958569573	893	1	10	10	will	5up	0	0	FALSE	0.543225	0.543225
7:11	wdn	0.545317	6.956959783	893	1	10	10	will	5up	0	0	FALSE	0.545317	0.545317
2:23	sna	0.54549	6.956825978	893	1	10	10	will	5up	0	0	FALSE	0.54549	0.54549
10:11	CG10147	0.546746	6.955859141	893	1	10	10	will	5up	0	0	FALSE	0.546746	0.546746
12:23	Cf2	0.551103	6.952501571	893	1	10	10	will	5up	0	0	FALSE	0.551103	0.551103
9:12	az2	0.552378	6.951517661	893	1	10	10	will	5up	0	0	FALSE	0.552378	0.552378
4:06	CG12071	0.552811	6.95118403	893	1	10	10	will	5up	0	0	FALSE	0.552811	0.552811
12:03	CG13296	0.553097	6.950963378	893	1	10	10	will	5up	0	0	FALSE	0.553097	0.553097
15:16	CG4707	0.553531	6.950628467	893	1	10	10	will	5up	0	0	FALSE	0.553531	0.553531
15:11	CG6470	0.553609	6.950567981	893	1	10	10	will	5up	0	0	FALSE	0.553609	0.553609
15:13	MBD-like	0.553722	6.950481266	893	1	10	10	will	5up	0	0	FALSE	0.553722	0.553722
12:21	CG6276	0.556901	6.94802577	893	1	10	10	will	5up	0	0	FALSE	0.556901	0.556901
0:12	CG9705	0.559457	6.946050091	893	1	10	10	will	5up	0	0	FALSE	0.559457	0.559457
6:16	sage	0.561899	6.944160338	893	1	10	10	will	5up	0	0	FALSE	0.561899	0.561899
15:22	pita	0.564641	6.942036421	893	1	10	10	will	5up	0	0	FALSE	0.564641	0.564641
8:14	CG11085	0.573474	6.935176857	893	1	10	10	will	5up	0	0	FALSE	0.573474	0.573474
1:19	jumu	0.577808	6.931801649	893	1	10	10	will	5up	0	0	FALSE	0.577808	0.577808
14:10	Poxm	0.580471	6.929723885	893	1	10	10	will	5up	0	0	FALSE	0.580471	0.580471
14:12	E2f2	0.582576	6.928079439	893	1	10	10	will	5up	0	0	FALSE	0.582576	0.582576
12:08	sc	0.583153	6.92762813	893	1	10	10	will	5up	0	0	FALSE	0.583153	0.583153
4:02	HLHm&ggr;	0.587534	6.924198184	893	1	10	10	will	5up	0	0	FALSE	0.587534	0.587534
4:15	Lag1	0.592281	6.920472444	893	1	10	10	will	5up	0	0	FALSE	0.592281	0.592281
12:22	zen	0.597958	6.916002795	893	1	10	10	will	5up	0	0	FALSE	0.597958	0.597958
4:07	CG3919	0.600218	6.914219432	893	1	10	10	will	5up	0	0	FALSE	0.600218	0.600218
15:01	HP1c	0.6039	6.911307333	893	1	10	10	will	5up	0	0	FALSE	0.6039	0.6039
0:09	CG6930	0.604073	6.911170379	893	1	10	10	will	5up	0	0	FALSE	0.604073	0.604073
2:06	HLHm7	0.604371	6.91093442	893	1	10	10	will	5up	0	0	FALSE	0.604371	0.604371
12:20	YL-1	0.605538	6.91000965	893	1	10	10	will	5up	0	0	FALSE	0.605538	0.605538
8:18	hkb	0.610174	6.906328445	893	1	10	10	will	5up	0	0	FALSE	0.610174	0.610174
12:14	Dip3	0.621408	6.897354748	893	1	10	10	will	5up	0	0	FALSE	0.621408	0.621408
14:03	ERR	0.622087	6.896810167	893	1	10	10	will	5up	0	0	FALSE	0.622087	0.622087
13:15	mbf1	0.622467	6.896504429	893	1	10	10	will	5up	0	0	FALSE	0.622467	0.622467
7:23	retn	0.62312	6.895980024	893	1	10	10	will	5up	0	0	FALSE	0.62312	0.62312
0:16	grh	0.623576	6.895614221	893	1	10	10	will	5up	0	0	FALSE	0.623576	0.623576
0:10	CG31460	0.629571	6.89078311	893	1	10	10	will	5up	0	0	FALSE	0.629571	0.629571
6:02	Ets65A	0.631101	6.889546661	893	1	10	10	will	5up	0	0	FALSE	0.631101	0.631101
1:06	dmrt99B	0.631165	6.889495029	893	1	10	10	will	5up	0	0	FALSE	0.631165	0.631165
9:09	CG10979	0.635944	6.88562058	893	1	10	10	will	5up	0	0	FALSE	0.635944	0.635944
4:20	bigmax	0.655644	6.869459201	893	1	10	10	will	5up	0	0	FALSE	0.655644	0.655644
11:10	CG31670	0.657035	6.868304872	893	1	10	10	will	5up	0	0	FALSE	0.657035	0.657035
6:21	cad	0.657133	6.868224033	893	1	10	10	will	5up	0	0	FALSE	0.657133	0.657133
10:20	h	0.658089	6.867429862	893	1	10	10	will	5up	0	0	FALSE	0.658089	0.658089
7:12	CG1602	0.658483	6.867102621	893	1	10	10	will	5up	0	0	FALSE	0.658483	0.658483
14:23	Side	0.661265	6.864786066	893	1	10	10	will	5up	0	0	FALSE	0.661265	0.661265
0:17	bap	0.662313	6.863911311	893	1	10	10	will	5up	0	0	FALSE	0.662313	0.662313
9:04	CG12391	0.663689	6.862761613	893	1	10	10	will	5up	0	0	FALSE	0.663689	0.663689
10:23	CG7928	0.665477	6.861265128	893	1	10	10	will	5up	0	0	FALSE	0.665477	0.665477
15:18	bin	0.667505	6.859563535	893	1	10	10	will	5up	0	0	FALSE	0.667505	0.667505
14:15	bcd	0.670365	6.857156485	893	1	10	10	will	5up	0	0	FALSE	0.670365	0.670365
10:10	slp1	0.671049	6.856579773	893	1	10	10	will	5up	0	0	FALSE	0.671049	0.671049
8:08	CrebB-17A	0.671519	6.856183188	893	1	10	10	will	5up	0	0	FALSE	0.671519	0.671519
6:23	unc-4	0.672085	6.855705525	893	1	10	10	will	5up	0	0	FALSE	0.672085	0.672085
0:15	Neu2	0.672832	6.855073875	893	1	10	10	will	5up	0	0	FALSE	0.672832	0.672832
12:18	CG11723	0.674498	6.853664321	893	1	10	10	will	5up	0	0	FALSE	0.674498	0.674498
8:20	crc	0.67486	6.853357028	893	1	10	10	will	5up	0	0	FALSE	0.67486	0.67486
14:09	grn	0.675762	6.852591992	893	1	10	10	will	5up	0	0	FALSE	0.675762	0.675762
10:18	abd-A	0.67679	6.851719741	893	1	10	10	will	5up	0	0	FALSE	0.67679	0.67679
4:23	pan	0.683657	6.845858263	893	1	10	10	will	5up	0	0	FALSE	0.683657	0.683657
13:18	ttk	0.68567	6.84413009	893	1	10	10	will	5up	0	0	FALSE	0.68567	0.68567
15:14	cg	0.689269	6.841028157	893	1	10	10	will	5up	0	0	FALSE	0.689269	0.689269
12:10	CG15436	0.702013	6.829915826	893	1	10	10	will	5up	0	0	FALSE	0.702013	0.702013
12:00	CG33213	0.711579	6.821432009	893	1	10	10	will	5up	0	0	FALSE	0.711579	0.711579
13:14	Ets96B	0.714446	6.818863424	893	1	10	10	will	5up	0	0	FALSE	0.714446	0.714446
11:02	ken	0.717053	6.81651745	893	1	10	10	will	5up	0	0	FALSE	0.717053	0.717053
12:17	nerfin-1	0.720976	6.812967083	893	1	10	10	will	5up	0	0	FALSE	0.720976	0.720976
12:15	ap	0.724127	6.810098127	893	1	10	10	will	5up	0	0	FALSE	0.724127	0.724127
8:03	CG6854	0.729683	6.804999848	893	1	10	10	will	5up	0	0	FALSE	0.729683	0.729683
3:07	BtbVII	0.730298	6.804432572	893	1	10	10	will	5up	0	0	FALSE	0.730298	0.730298
12:04	CG17801	0.730584	6.804167915	893	1	10	10	will	5up	0	0	FALSE	0.730584	0.730584
15:15	CG6769	0.734063	6.80094414	893	1	10	10	will	5up	0	0	FALSE	0.734063	0.734063
4:03	Six4	0.734676	6.800373361	893	1	10	10	will	5up	0	0	FALSE	0.734676	0.734676
6:04	TFAM	0.73867	6.796640366	893	1	10	10	will	5up	0	0	FALSE	0.73867	0.73867
11:16	foxo	0.742616	6.792923919	893	1	10	10	will	5up	0	0	FALSE	0.742616	0.742616
5:00	wor	0.744158	6.791463098	893	1	10	10	will	5up	0	0	FALSE	0.744158	0.744158
3:19	CG13624	0.744234	6.791391461	893	1	10	10	will	5up	0	0	FALSE	0.744234	0.744234
6:10	CG11294	0.745614	6.790080222	893	1	10	10	will	5up	0	0	FALSE	0.745614	0.745614
15:03	CG14451	0.749603	6.786269447	893	1	10	10	will	5up	0	0	FALSE	0.749603	0.749603
5:12	CG30443	0.7505	6.785408154	893	1	10	10	will	5up	0	0	FALSE	0.7505	0.7505
15:17	CkII&agr;-i1	0.752942	6.783054018	893	1	10	10	will	5up	0	0	FALSE	0.752942	0.752942
15:19	Ada2b	0.753392	6.782619694	893	1	10	10	will	5up	0	0	FALSE	0.753392	0.753392
15:04	H15	0.755896	6.780191144	893	1	10	10	will	5up	0	0	FALSE	0.755896	0.755896
0:18	CG12744	0.761836	6.774375702	893	1	10	10	will	5up	0	0	FALSE	0.761836	0.761836
5:23	CG10321	0.763435	6.772795931	893	1	10	10	will	5up	0	0	FALSE	0.763435	0.763435
8:05	kni	0.76486	6.771384318	893	1	10	10	will	5up	0	0	FALSE	0.76486	0.76486
14:00	Sry-&bgr;	0.766952	6.769302579	893	1	10	10	will	5up	0	0	FALSE	0.766952	0.766952
2:19	Sox21a	0.7674	6.768855863	893	1	10	10	will	5up	0	0	FALSE	0.7674	0.7674
4:04	Bgb	0.771813	6.764424626	893	1	10	10	will	5up	0	0	FALSE	0.771813	0.771813
2:20	amos	0.777435	6.758709985	893	1	10	10	will	5up	0	0	FALSE	0.777435	0.777435
13:02	CG11906	0.787306	6.74847402	893	1	10	10	will	5up	0	0	FALSE	0.787306	0.787306
11:20	ey	0.79924	6.735718646	893	1	10	10	will	5up	0	0	FALSE	0.79924	0.79924
14:14	fd96Ca	0.800691	6.734137229	893	1	10	10	will	5up	0	0	FALSE	0.800691	0.800691
10:02	CG15514	0.801108	6.733681492	893	1	10	10	will	5up	0	0	FALSE	0.801108	0.801108
0:03	CG9418	0.802875	6.731744717	893	1	10	10	will	5up	0	0	FALSE	0.802875	0.802875
14:02	CG17912	0.803332	6.731241732	893	1	10	10	will	5up	0	0	FALSE	0.803332	0.803332
10:06	CG4854	0.805616	6.72871829	893	1	10	10	will	5up	0	0	FALSE	0.805616	0.805616
1:18	Trl	0.810908	6.722799845	893	1	10	10	will	5up	0	0	FALSE	0.810908	0.810908
6:14	hth	0.811283	6.722376711	893	1	10	10	will	5up	0	0	FALSE	0.811283	0.811283
5:02	elB	0.815185	6.717943347	893	1	10	10	will	5up	0	0	FALSE	0.815185	0.815185
12:06	CG4424	0.817787	6.714953743	893	1	10	10	will	5up	0	0	FALSE	0.817787	0.817787
7:02	CG8388	0.830826	6.69955316	893	1	10	10	will	5up	0	0	FALSE	0.830826	0.830826
7:17	crol	0.837291	6.691635514	893	1	10	10	will	5up	0	0	FALSE	0.837291	0.837291
12:02	CG31441	0.848544	6.677348301	893	1	10	10	will	5up	0	0	FALSE	0.848544	0.848544
0:07	CG3847	0.852438	6.672241082	893	1	10	10	will	5up	0	0	FALSE	0.852438	0.852438
11:22	lab	0.88076	6.632009897	893	1	10	10	will	5up	0	0	FALSE	0.88076	0.88076
4:13	CG3891	0.883512	6.627758665	893	1	10	10	will	5up	0	0	FALSE	0.883512	0.883512
5:04	en	0.887929	6.620783212	893	1	10	10	will	5up	0	0	FALSE	0.887929	0.887929
10:04	Bteb2	0.894511	6.610013521	893	1	10	10	will	5up	0	0	FALSE	0.894511	0.894511
1:07	caup	0.897807	6.604438082	893	1	10	10	will	5up	0	0	FALSE	0.897807	0.897807
6:03	CG17328	0.900569	6.599664933	893	1	10	10	will	5up	0	0	FALSE	0.900569	0.900569
15:10	Dek	0.901982	6.597185085	893	1	10	10	will	5up	0	0	FALSE	0.901982	0.901982
8:02	svp	0.903876	6.59381805	893	1	10	10	will	5up	0	0	FALSE	0.903876	0.903876
1:04	Ptx1	0.904312	6.593036665	893	1	10	10	will	5up	0	0	FALSE	0.904312	0.904312
15:06	rib	0.905878	6.590207649	893	1	10	10	will	5up	0	0	FALSE	0.905878	0.905878
8:11	Sry-&dgr;	0.909225	6.584041732	893	1	10	10	will	5up	0	0	FALSE	0.909225	0.909225
13:19	Su(var)205	0.911229	6.580270632	893	1	10	10	will	5up	0	0	FALSE	0.911229	0.911229
4:19	al	0.922332	6.558126619	893	1	10	10	will	5up	0	0	FALSE	0.922332	0.922332
13:21	CG17361	0.922597	6.557570017	893	1	10	10	will	5up	0	0	FALSE	0.922597	0.922597
9:02	CG2808	0.926182	6.54988766	893	1	10	10	will	5up	0	0	FALSE	0.926182	0.926182
8:07	bsh	0.955377	6.473160872	893	1	10	10	will	5up	0	0	FALSE	0.955377	0.955377
14:17	ems	0.968861	6.422837926	893	1	10	10	will	5up	0	0	FALSE	0.968861	0.968861
13:08	CG32105	0.974256	6.397487821	893	1	10	10	will	5up	0	0	FALSE	0.974256	0.974256
13:12	CG15782	0.980646	6.360910116	893	1	10	10	will	5up	0	0	FALSE	0.980646	0.980646
4:21	hbn	0.988507	6.297935275	893	1	10	10	will	5up	0	0	FALSE	0.988507	0.988507
9:15	ovo	0.99273	6.246063983	893	1	10	10	will	5up	0	0	FALSE	0.99273	0.99273
10:15	slbo	0.996239	6.176134834	893	1	10	10	will	5up	0	0	FALSE	0.996239	0.996239
7:13	Rx	0.998618	6.078497804	893	1	10	10	will	5up	0	0	FALSE	0.998618	0.998618
7:22	Mnt	0.998968	6.051671236	893	1	10	10	will	5up	0	0	FALSE	0.998968	0.998968
1:22	CG4936	0.999245	6.023611688	893	1	10	10	will	5up	0	0	FALSE	0.999245	0.999245
5:22	Sox21b	0.999941	5.817383129	893	1	10	10	will	5up	0	0	FALSE	0.999941	0.999941
13:10	toe	0.999942	5.815327959	893	1	10	10	will	5up	0	0	FALSE	0.999942	0.999942
7:04	SoxN	0.999981	5.733480732	893	1	10	10	will	5up	0	0	FALSE	0.999981	0.999981
2:07	Dsp1	0.999994	5.656407446	893	1	10	10	will	5up	0	0	FALSE	0.999994	0.999994
7:08	z	1	5.374459769	893	1	10	10	will	5up	0	0	FALSE	1	1
15:00	CG4282	0.008953	7.489358507	893	1	20	3	will	5up	0	0	FALSE	0.008953	0.008953
9:03	CG10669	0.011895	7.461871891	893	1	20	3	will	5up	0	0	FALSE	0.011895	0.011895
5:01	CG8944	0.023518	7.391386346	893	1	20	3	will	5up	0	0	FALSE	0.023518	0.023518
15:05	CG33695	0.03738	7.338999841	893	1	20	3	will	5up	0	0	FALSE	0.03738	0.03738
0:01	exd	0.041522	7.32651178	893	1	20	3	will	5up	0	0	FALSE	0.041522	0.041522
7:10	inv	0.044159	7.319076164	893	1	20	3	will	5up	0	0	FALSE	0.044159	0.044159
13:11	CG5591	0.045909	7.314340517	893	1	20	3	will	5up	0	0	FALSE	0.045909	0.045909
2:21	dimm	0.050219	7.303262194	893	1	20	3	will	5up	0	0	FALSE	0.050219	0.050219
5:15	E2f	0.051875	7.299204757	893	1	20	3	will	5up	0	0	FALSE	0.051875	0.051875
15:23	CG9890	0.056771	7.28778782	893	1	20	3	will	5up	0	0	FALSE	0.056771	0.056771
0:06	CG18619	0.06823	7.263817982	893	1	20	3	will	5up	0	0	FALSE	0.06823	0.06823
11:14	CG6689	0.072559	7.255574205	893	1	20	3	will	5up	0	0	FALSE	0.072559	0.072559
1:01	CG12942	0.074895	7.251280864	893	1	20	3	will	5up	0	0	FALSE	0.074895	0.074895
10:03	Hr46	0.076861	7.247745492	893	1	20	3	will	5up	0	0	FALSE	0.076861	0.076861
13:09	CG1845	0.081341	7.239941118	893	1	20	3	will	5up	0	0	FALSE	0.081341	0.081341
3:14	CG3281	0.082761	7.237534748	893	1	20	3	will	5up	0	0	FALSE	0.082761	0.082761
3:17	CG12029	0.083366	7.236519099	893	1	20	3	will	5up	0	0	FALSE	0.083366	0.083366
7:09	lmd	0.085341	7.233241812	893	1	20	3	will	5up	0	0	FALSE	0.085341	0.085341
4:18	CG8359	0.087594	7.229572024	893	1	20	3	will	5up	0	0	FALSE	0.087594	0.087594
14:04	CG1621	0.093114	7.220867748	893	1	20	3	will	5up	0	0	FALSE	0.093114	0.093114
11:11	stc	0.093443	7.220362308	893	1	20	3	will	5up	0	0	FALSE	0.093443	0.093443
9:18	Hr78	0.097746	7.213853653	893	1	20	3	will	5up	0	0	FALSE	0.097746	0.097746
3:09	bowl	0.10617	7.201698751	893	1	20	3	will	5up	0	0	FALSE	0.10617	0.10617
3:22	kay	0.112526	7.19298137	893	1	20	3	will	5up	0	0	FALSE	0.112526	0.112526
14:19	CG2712	0.116279	7.187998131	893	1	20	3	will	5up	0	0	FALSE	0.116279	0.116279
5:05	bbx	0.117485	7.186421224	893	1	20	3	will	5up	0	0	FALSE	0.117485	0.117485
1:00	croc	0.120113	7.183024829	893	1	20	3	will	5up	0	0	FALSE	0.120113	0.120113
3:20	B-H1	0.120718	7.182249593	893	1	20	3	will	5up	0	0	FALSE	0.120718	0.120718
9:10	dwg	0.124898	7.176970897	893	1	20	3	will	5up	0	0	FALSE	0.124898	0.124898
2:13	ATbp	0.124973	7.176877734	893	1	20	3	will	5up	0	0	FALSE	0.124973	0.124973
9:14	Su(H)	0.127019	7.174339844	893	1	20	3	will	5up	0	0	FALSE	0.127019	0.127019
4:09	CG4730	0.130423	7.170179616	893	1	20	3	will	5up	0	0	FALSE	0.130423	0.130423
8:12	CG11617	0.13773	7.161496961	893	1	20	3	will	5up	0	0	FALSE	0.13773	0.13773
7:05	Kr-h1	0.138586	7.160500973	893	1	20	3	will	5up	0	0	FALSE	0.138586	0.138586
2:05	p53	0.144637	7.153574304	893	1	20	3	will	5up	0	0	FALSE	0.144637	0.144637
4:01	ind	0.149077	7.148614828	893	1	20	3	will	5up	0	0	FALSE	0.149077	0.149077
11:05	Tkr	0.16271	7.133975936	893	1	20	3	will	5up	0	0	FALSE	0.16271	0.16271
14:01	apt	0.168177	7.128330791	893	1	20	3	will	5up	0	0	FALSE	0.168177	0.168177
13:16	tgo	0.174365	7.122082064	893	1	20	3	will	5up	0	0	FALSE	0.174365	0.174365
12:16	ro	0.177947	7.118528592	893	1	20	3	will	5up	0	0	FALSE	0.177947	0.177947
3:02	exex	0.178446	7.118037092	893	1	20	3	will	5up	0	0	FALSE	0.178446	0.178446
10:19	tll	0.178987	7.117505467	893	1	20	3	will	5up	0	0	FALSE	0.178987	0.178987
10:12	CG3995	0.182318	7.114253928	893	1	20	3	will	5up	0	0	FALSE	0.182318	0.182318
14:22	HLH3B	0.183111	7.113485695	893	1	20	3	will	5up	0	0	FALSE	0.183111	0.183111
1:05	CG8765	0.184781	7.111872816	893	1	20	3	will	5up	0	0	FALSE	0.184781	0.184781
3:11	GATAe	0.190447	7.106470511	893	1	20	3	will	5up	0	0	FALSE	0.190447	0.190447
10:17	bs	0.199324	7.098200272	893	1	20	3	will	5up	0	0	FALSE	0.199324	0.199324
11:15	Mio	0.203502	7.09438428	893	1	20	3	will	5up	0	0	FALSE	0.203502	0.203502
5:06	gl	0.204845	7.09316813	893	1	20	3	will	5up	0	0	FALSE	0.204845	0.204845
8:04	BEAF-32	0.2109	7.087741222	893	1	20	3	will	5up	0	0	FALSE	0.2109	0.2109
11:18	CG12605	0.212924	7.085948089	893	1	20	3	will	5up	0	0	FALSE	0.212924	0.212924
13:22	knrl	0.213602	7.085349457	893	1	20	3	will	5up	0	0	FALSE	0.213602	0.213602
1:13	lola	0.219284	7.080375448	893	1	20	3	will	5up	0	0	FALSE	0.219284	0.219284
5:19	CTCF	0.219501	7.080187372	893	1	20	3	will	5up	0	0	FALSE	0.219501	0.219501
10:21	Mad	0.22029	7.079503273	893	1	20	3	will	5up	0	0	FALSE	0.22029	0.22029
9:16	CG2116	0.220879	7.078993055	893	1	20	3	will	5up	0	0	FALSE	0.220879	0.220879
1:14	CG8924	0.223051	7.07711879	893	1	20	3	will	5up	0	0	FALSE	0.223051	0.223051
0:23	sug	0.223996	7.076307581	893	1	20	3	will	5up	0	0	FALSE	0.223996	0.223996
1:11	Hnf4	0.225014	7.075434281	893	1	20	3	will	5up	0	0	FALSE	0.225014	0.225014
3:15	CG5204	0.226721	7.073976343	893	1	20	3	will	5up	0	0	FALSE	0.226721	0.226721
5:09	D19B	0.22988	7.071293976	893	1	20	3	will	5up	0	0	FALSE	0.22988	0.22988
12:09	AP-2	0.232134	7.069392993	893	1	20	3	will	5up	0	0	FALSE	0.232134	0.232134
11:21	CG7839	0.235913	7.066228697	893	1	20	3	will	5up	0	0	FALSE	0.235913	0.235913
7:07	CG30420	0.23605	7.066113895	893	1	20	3	will	5up	0	0	FALSE	0.23605	0.23605
11:09	MBD-R2	0.239978	7.062855657	893	1	20	3	will	5up	0	0	FALSE	0.239978	0.239978
7:16	sob	0.249063	7.055427059	893	1	20	3	will	5up	0	0	FALSE	0.249063	0.249063
2:17	CG10267	0.249108	7.055390491	893	1	20	3	will	5up	0	0	FALSE	0.249108	0.249108
2:00	HLHm5	0.252017	7.053043581	893	1	20	3	will	5up	0	0	FALSE	0.252017	0.252017
4:12	CG4318	0.254458	7.051084345	893	1	20	3	will	5up	0	0	FALSE	0.254458	0.254458
14:07	Smox	0.259441	7.047116024	893	1	20	3	will	5up	0	0	FALSE	0.259441	0.259441
7:20	CG2889	0.260269	7.046460159	893	1	20	3	will	5up	0	0	FALSE	0.260269	0.260269
12:01	CG10949	0.260666	7.046146177	893	1	20	3	will	5up	0	0	FALSE	0.260666	0.260666
7:15	EcR	0.264261	7.043314622	893	1	20	3	will	5up	0	0	FALSE	0.264261	0.264261
3:01	aop	0.265101	7.042656168	893	1	20	3	will	5up	0	0	FALSE	0.265101	0.265101
10:01	CG10959	0.265559	7.042296937	893	1	20	3	will	5up	0	0	FALSE	0.265559	0.265559
4:05	odd	0.265849	7.042069696	893	1	20	3	will	5up	0	0	FALSE	0.265849	0.265849
8:19	CG17802	0.269506	7.03921829	893	1	20	3	will	5up	0	0	FALSE	0.269506	0.269506
6:09	Gsc	0.270072	7.038778576	893	1	20	3	will	5up	0	0	FALSE	0.270072	0.270072
8:21	CG17181	0.274318	7.035494406	893	1	20	3	will	5up	0	0	FALSE	0.274318	0.274318
0:04	CG6272	0.279701	7.031366983	893	1	20	3	will	5up	0	0	FALSE	0.279701	0.279701
3:05	CG3136	0.282124	7.029522395	893	1	20	3	will	5up	0	0	FALSE	0.282124	0.282124
14:13	her	0.284396	7.027799103	893	1	20	3	will	5up	0	0	FALSE	0.284396	0.284396
0:21	CG8319	0.289993	7.023581252	893	1	20	3	will	5up	0	0	FALSE	0.289993	0.289993
13:04	CG31365	0.293949	7.020623884	893	1	20	3	will	5up	0	0	FALSE	0.293949	0.293949
3:18	toy	0.298259	7.017421897	893	1	20	3	will	5up	0	0	FALSE	0.298259	0.298259
9:00	CG17803	0.300891	7.015477076	893	1	20	3	will	5up	0	0	FALSE	0.300891	0.300891
2:14	Mef2	0.301298	7.015176979	893	1	20	3	will	5up	0	0	FALSE	0.301298	0.301298
10:00	Aef1	0.303994	7.013194116	893	1	20	3	will	5up	0	0	FALSE	0.303994	0.303994
3:21	hb	0.305832	7.011846942	893	1	20	3	will	5up	0	0	FALSE	0.305832	0.305832
9:22	nub	0.309769	7.008972849	893	1	20	3	will	5up	0	0	FALSE	0.309769	0.309769
8:09	CG7357	0.310128	7.008711521	893	1	20	3	will	5up	0	0	FALSE	0.310128	0.310128
8:13	CG2678	0.310276	7.008603677	893	1	20	3	will	5up	0	0	FALSE	0.310276	0.310276
8:22	Xbp1	0.312016	7.007339611	893	1	20	3	will	5up	0	0	FALSE	0.312016	0.312016
13:06	CG6654	0.312226	7.007187317	893	1	20	3	will	5up	0	0	FALSE	0.312226	0.312226
10:07	CG31388	0.312323	7.007116844	893	1	20	3	will	5up	0	0	FALSE	0.312323	0.312323
14:08	CG8145	0.316724	7.003933761	893	1	20	3	will	5up	0	0	FALSE	0.316724	0.316724
4:14	HLH54F	0.323772	6.998875461	893	1	20	3	will	5up	0	0	FALSE	0.323772	0.323772
1:02	usp	0.331919	6.993084111	893	1	20	3	will	5up	0	0	FALSE	0.331919	0.331919
10:22	CG17359	0.332435	6.992719718	893	1	20	3	will	5up	0	0	FALSE	0.332435	0.332435
9:06	CG11971	0.333638	6.991869818	893	1	20	3	will	5up	0	0	FALSE	0.333638	0.333638
11:19	CG1233	0.336709	6.98970587	893	1	20	3	will	5up	0	0	FALSE	0.336709	0.336709
12:03	CG13296	0.337781	6.988951973	893	1	20	3	will	5up	0	0	FALSE	0.337781	0.337781
2:16	HLHm&bgr;	0.337965	6.988822927	893	1	20	3	will	5up	0	0	FALSE	0.337965	0.337965
13:13	lid	0.340811	6.986827381	893	1	20	3	will	5up	0	0	FALSE	0.340811	0.340811
12:00	CG33213	0.343981	6.984612103	893	1	20	3	will	5up	0	0	FALSE	0.343981	0.343981
10:16	CG11398	0.344386	6.984329585	893	1	20	3	will	5up	0	0	FALSE	0.344386	0.344386
12:12	Usf	0.348817	6.981247382	893	1	20	3	will	5up	0	0	FALSE	0.348817	0.348817
14:16	CG1792	0.349831	6.980544052	893	1	20	3	will	5up	0	0	FALSE	0.349831	0.349831
11:08	CG8301	0.351091	6.979671172	893	1	20	3	will	5up	0	0	FALSE	0.351091	0.351091
4:08	HLHm3	0.352717	6.978545961	893	1	20	3	will	5up	0	0	FALSE	0.352717	0.352717
5:10	CG1832	0.353486	6.978014497	893	1	20	3	will	5up	0	0	FALSE	0.353486	0.353486
8:01	term	0.35406	6.97761844	893	1	20	3	will	5up	0	0	FALSE	0.35406	0.35406
8:16	Antp	0.355813	6.976409609	893	1	20	3	will	5up	0	0	FALSE	0.355813	0.355813
15:20	CG3726	0.358186	6.974776165	893	1	20	3	will	5up	0	0	FALSE	0.358186	0.358186
6:19	achi	0.360617	6.973106795	893	1	20	3	will	5up	0	0	FALSE	0.360617	0.360617
3:10	cnc	0.361465	6.972525646	893	1	20	3	will	5up	0	0	FALSE	0.361465	0.361465
1:09	CG9139	0.369767	6.966857695	893	1	20	3	will	5up	0	0	FALSE	0.369767	0.369767
5:03	NfI	0.369839	6.966808501	893	1	20	3	will	5up	0	0	FALSE	0.369839	0.369839
10:09	CG14710	0.370048	6.966666605	893	1	20	3	will	5up	0	0	FALSE	0.370048	0.370048
2:15	CG14962	0.370068	6.966652902	893	1	20	3	will	5up	0	0	FALSE	0.370068	0.370068
11:12	repo	0.370919	6.966074616	893	1	20	3	will	5up	0	0	FALSE	0.370919	0.370919
8:00	CG17385	0.371581	6.965624865	893	1	20	3	will	5up	0	0	FALSE	0.371581	0.371581
1:10	CG17568	0.372385	6.96507932	893	1	20	3	will	5up	0	0	FALSE	0.372385	0.372385
6:18	Pdp1	0.372399	6.965069764	893	1	20	3	will	5up	0	0	FALSE	0.372399	0.372399
2:12	bun	0.374617	6.963565969	893	1	20	3	will	5up	0	0	FALSE	0.374617	0.374617
7:21	CG2202	0.376997	6.961955553	893	1	20	3	will	5up	0	0	FALSE	0.376997	0.376997
1:20	pho	0.378097	6.961212697	893	1	20	3	will	5up	0	0	FALSE	0.378097	0.378097
9:20	CG11152	0.378821	6.960723616	893	1	20	3	will	5up	0	0	FALSE	0.378821	0.378821
3:06	CG10348	0.379289	6.960407924	893	1	20	3	will	5up	0	0	FALSE	0.379289	0.379289
11:06	CG31666	0.379316	6.9603896	893	1	20	3	will	5up	0	0	FALSE	0.379316	0.379316
10:13	gsb-n	0.379854	6.960026583	893	1	20	3	will	5up	0	0	FALSE	0.379854	0.379854
11:04	CG8092	0.382011	6.958573502	893	1	20	3	will	5up	0	0	FALSE	0.382011	0.382011
13:00	CG6254	0.382856	6.958004508	893	1	20	3	will	5up	0	0	FALSE	0.382856	0.382856
9:08	prd	0.383443	6.957609728	893	1	20	3	will	5up	0	0	FALSE	0.383443	0.383443
2:18	Fer3	0.383999	6.957236203	893	1	20	3	will	5up	0	0	FALSE	0.383999	0.383999
7:14	CG10366	0.385058	6.956524206	893	1	20	3	will	5up	0	0	FALSE	0.385058	0.385058
5:18	grau	0.387772	6.954703676	893	1	20	3	will	5up	0	0	FALSE	0.387772	0.387772
8:15	dpn	0.388676	6.954097557	893	1	20	3	will	5up	0	0	FALSE	0.388676	0.388676
2:02	CG15696	0.390111	6.953137083	893	1	20	3	will	5up	0	0	FALSE	0.390111	0.390111
0:22	HLHm&dgr;	0.391377	6.952290386	893	1	20	3	will	5up	0	0	FALSE	0.391377	0.391377
4:22	ct	0.399187	6.947083586	893	1	20	3	will	5up	0	0	FALSE	0.399187	0.399187
1:23	Hr96	0.407506	6.941567246	893	1	20	3	will	5up	0	0	FALSE	0.407506	0.407506
0:14	Hesr	0.414073	6.937231628	893	1	20	3	will	5up	0	0	FALSE	0.414073	0.414073
14:03	ERR	0.414917	6.936676047	893	1	20	3	will	5up	0	0	FALSE	0.414917	0.414917
6:08	Optix	0.421992	6.932024925	893	1	20	3	will	5up	0	0	FALSE	0.421992	0.421992
1:17	dm	0.4225	6.931692034	893	1	20	3	will	5up	0	0	FALSE	0.4225	0.4225
6:01	ftz	0.423407	6.931097027	893	1	20	3	will	5up	0	0	FALSE	0.423407	0.423407
12:21	CG6276	0.423629	6.930951152	893	1	20	3	will	5up	0	0	FALSE	0.423629	0.423629
13:23	Trf	0.425751	6.929561071	893	1	20	3	will	5up	0	0	FALSE	0.425751	0.425751
6:17	Poxn	0.427889	6.928161139	893	1	20	3	will	5up	0	0	FALSE	0.427889	0.427889
12:22	zen	0.428745	6.927601323	893	1	20	3	will	5up	0	0	FALSE	0.428745	0.428745
8:17	CG3838	0.429435	6.927150125	893	1	20	3	will	5up	0	0	FALSE	0.429435	0.429435
10:14	CG13123	0.429443	6.927144817	893	1	20	3	will	5up	0	0	FALSE	0.429443	0.429443
7:06	Deaf1	0.430696	6.926326224	893	1	20	3	will	5up	0	0	FALSE	0.430696	0.430696
4:10	Oli	0.441015	6.919597727	893	1	20	3	will	5up	0	0	FALSE	0.441015	0.441015
0:08	maf-S	0.445493	6.916686343	893	1	20	3	will	5up	0	0	FALSE	0.445493	0.445493
15:21	esc	0.445568	6.916637795	893	1	20	3	will	5up	0	0	FALSE	0.445568	0.445568
1:21	CG2199	0.44638	6.916110458	893	1	20	3	will	5up	0	0	FALSE	0.44638	0.44638
5:13	cas	0.449313	6.914206502	893	1	20	3	will	5up	0	0	FALSE	0.449313	0.449313
3:12	noc	0.449394	6.914153595	893	1	20	3	will	5up	0	0	FALSE	0.449394	0.449394
15:22	pita	0.450472	6.91345438	893	1	20	3	will	5up	0	0	FALSE	0.450472	0.450472
1:12	CG10274	0.453874	6.911249044	893	1	20	3	will	5up	0	0	FALSE	0.453874	0.453874
7:00	CG8478	0.454376	6.91092419	893	1	20	3	will	5up	0	0	FALSE	0.454376	0.454376
5:17	Hr39	0.454717	6.910703184	893	1	20	3	will	5up	0	0	FALSE	0.454717	0.454717
2:08	cato	0.457904	6.908639848	893	1	20	3	will	5up	0	0	FALSE	0.457904	0.457904
14:06	fd3F	0.462679	6.905551119	893	1	20	3	will	5up	0	0	FALSE	0.462679	0.462679
4:16	Fer1	0.463436	6.905062152	893	1	20	3	will	5up	0	0	FALSE	0.463436	0.463436
8:06	CG7691	0.463808	6.904821752	893	1	20	3	will	5up	0	0	FALSE	0.463808	0.463808
12:08	sc	0.467632	6.902351342	893	1	20	3	will	5up	0	0	FALSE	0.467632	0.467632
2:10	sisA	0.472215	6.899393331	893	1	20	3	will	5up	0	0	FALSE	0.472215	0.472215
14:11	ase	0.472283	6.899349582	893	1	20	3	will	5up	0	0	FALSE	0.472283	0.472283
9:07	su(Hw)	0.474227	6.898095595	893	1	20	3	will	5up	0	0	FALSE	0.474227	0.474227
15:02	Myb	0.478667	6.895233134	893	1	20	3	will	5up	0	0	FALSE	0.478667	0.478667
7:18	mid	0.479003	6.895017043	893	1	20	3	will	5up	0	0	FALSE	0.479003	0.479003
9:23	Z4	0.47911	6.894948219	893	1	20	3	will	5up	0	0	FALSE	0.47911	0.47911
12:23	Cf2	0.481222	6.893587363	893	1	20	3	will	5up	0	0	FALSE	0.481222	0.481222
6:20	fd96Cb	0.481267	6.893557825	893	1	20	3	will	5up	0	0	FALSE	0.481267	0.481267
15:01	HP1c	0.481504	6.893405331	893	1	20	3	will	5up	0	0	FALSE	0.481504	0.481504
5:14	CG12219	0.483042	6.892414338	893	1	20	3	will	5up	0	0	FALSE	0.483042	0.483042
3:00	Su(var)2-10	0.484366	6.891561997	893	1	20	3	will	5up	0	0	FALSE	0.484366	0.484366
15:09	Lhr	0.485254	6.890989793	893	1	20	3	will	5up	0	0	FALSE	0.485254	0.485254
5:08	CG9215	0.486179	6.890394019	893	1	20	3	will	5up	0	0	FALSE	0.486179	0.486179
11:02	ken	0.490582	6.887559371	893	1	20	3	will	5up	0	0	FALSE	0.490582	0.490582
6:07	CG9797	0.491814	6.886766225	893	1	20	3	will	5up	0	0	FALSE	0.491814	0.491814
0:12	CG9705	0.492407	6.886384435	893	1	20	3	will	5up	0	0	FALSE	0.492407	0.492407
8:10	Jra	0.492466	6.886346868	893	1	20	3	will	5up	0	0	FALSE	0.492466	0.492466
15:07	CG11317	0.496978	6.883442891	893	1	20	3	will	5up	0	0	FALSE	0.496978	0.496978
2:09	CG10654	0.498734	6.882312207	893	1	20	3	will	5up	0	0	FALSE	0.498734	0.498734
3:23	Stat92E	0.499658	6.881718115	893	1	20	3	will	5up	0	0	FALSE	0.499658	0.499658
8:23	CG16899	0.499913	6.881553451	893	1	20	3	will	5up	0	0	FALSE	0.499913	0.499913
4:11	tap	0.500333	6.881283364	893	1	20	3	will	5up	0	0	FALSE	0.500333	0.500333
1:16	Dr	0.500759	6.881009152	893	1	20	3	will	5up	0	0	FALSE	0.500759	0.500759
14:18	eg	0.511991	6.873779889	893	1	20	3	will	5up	0	0	FALSE	0.511991	0.511991
12:19	wek	0.512207	6.873640722	893	1	20	3	will	5up	0	0	FALSE	0.512207	0.512207
12:20	YL-1	0.516342	6.870977582	893	1	20	3	will	5up	0	0	FALSE	0.516342	0.516342
10:11	CG10147	0.524218	6.865902656	893	1	20	3	will	5up	0	0	FALSE	0.524218	0.524218
2:03	CG4360	0.526316	6.864549264	893	1	20	3	will	5up	0	0	FALSE	0.526316	0.526316
6:00	l(1)sc	0.526799	6.864237921	893	1	20	3	will	5up	0	0	FALSE	0.526799	0.526799
9:12	az2	0.53119	6.861404314	893	1	20	3	will	5up	0	0	FALSE	0.53119	0.53119
14:12	E2f2	0.532658	6.860456936	893	1	20	3	will	5up	0	0	FALSE	0.532658	0.532658
15:12	phol	0.534229	6.859441871	893	1	20	3	will	5up	0	0	FALSE	0.534229	0.534229
2:23	sna	0.537696	6.857201631	893	1	20	3	will	5up	0	0	FALSE	0.537696	0.537696
12:04	CG17801	0.539488	6.856042988	893	1	20	3	will	5up	0	0	FALSE	0.539488	0.539488
6:12	CG15710	0.546938	6.851220168	893	1	20	3	will	5up	0	0	FALSE	0.546938	0.546938
11:10	CG31670	0.550834	6.848693571	893	1	20	3	will	5up	0	0	FALSE	0.550834	0.550834
15:08	CG11696	0.551199	6.848457153	893	1	20	3	will	5up	0	0	FALSE	0.551199	0.551199
7:11	wdn	0.554094	6.846577379	893	1	20	3	will	5up	0	0	FALSE	0.554094	0.554094
1:08	HGTX	0.554769	6.846139189	893	1	20	3	will	5up	0	0	FALSE	0.554769	0.554769
0:20	HLH4C	0.555088	6.845931877	893	1	20	3	will	5up	0	0	FALSE	0.555088	0.555088
9:19	CG31612	0.55699	6.844695272	893	1	20	3	will	5up	0	0	FALSE	0.55699	0.55699
3:04	CG14655	0.559836	6.842843628	893	1	20	3	will	5up	1	0	FALSE	0.559836	0.559836
3:03	CG12299	0.561072	6.842039055	893	1	20	3	will	5up	0	0	FALSE	0.561072	0.561072
4:00	ac	0.561355	6.841854788	893	1	20	3	will	5up	0	0	FALSE	0.561355	0.561355
10:23	CG7928	0.562822	6.840899418	893	1	20	3	will	5up	0	0	FALSE	0.562822	0.562822
8:14	CG11085	0.566848	6.838273305	893	1	20	3	will	5up	0	0	FALSE	0.566848	0.566848
0:05	CG14711	0.572274	6.834727394	893	1	20	3	will	5up	0	0	FALSE	0.572274	0.572274
15:16	CG4707	0.573413	6.833981724	893	1	20	3	will	5up	0	0	FALSE	0.573413	0.573413
6:02	Ets65A	0.57492	6.832995197	893	1	20	3	will	5up	0	0	FALSE	0.57492	0.57492
12:17	nerfin-1	0.57521	6.83280473	893	1	20	3	will	5up	0	0	FALSE	0.57521	0.57521
9:09	CG10979	0.575816	6.832408025	893	1	20	3	will	5up	0	0	FALSE	0.575816	0.575816
4:07	CG3919	0.577495	6.831306997	893	1	20	3	will	5up	0	0	FALSE	0.577495	0.577495
13:15	mbf1	0.579632	6.829904555	893	1	20	3	will	5up	0	0	FALSE	0.579632	0.579632
10:02	CG15514	0.579855	6.829757908	893	1	20	3	will	5up	0	0	FALSE	0.579855	0.579855
13:02	CG11906	0.581713	6.828537304	893	1	20	3	will	5up	0	0	FALSE	0.581713	0.581713
15:11	CG6470	0.583914	6.827089313	893	1	20	3	will	5up	0	0	FALSE	0.583914	0.583914
12:10	CG15436	0.587365	6.82481603	893	1	20	3	will	5up	0	0	FALSE	0.587365	0.587365
0:19	OdsH	0.587726	6.824577814	893	1	20	3	will	5up	0	0	FALSE	0.587726	0.587726
8:20	crc	0.589057	6.823699519	893	1	20	3	will	5up	0	0	FALSE	0.589057	0.589057
14:00	Sry-&bgr;	0.597728	6.817960783	893	1	20	3	will	5up	0	0	FALSE	0.597728	0.597728
4:17	CG9609	0.597857	6.817875496	893	1	20	3	will	5up	0	0	FALSE	0.597857	0.597857
5:16	disco	0.6004	6.816186547	893	1	20	3	will	5up	0	0	FALSE	0.6004	0.6004
14:23	Side	0.600417	6.816175295	893	1	20	3	will	5up	0	0	FALSE	0.600417	0.600417
4:06	CG12071	0.603259	6.814284416	893	1	20	3	will	5up	0	0	FALSE	0.603259	0.603259
3:08	CG7368	0.603592	6.814062559	893	1	20	3	will	5up	0	0	FALSE	0.603592	0.603592
7:23	retn	0.607324	6.811572764	893	1	20	3	will	5up	0	0	FALSE	0.607324	0.607324
10:10	slp1	0.613477	6.807454585	893	1	20	3	will	5up	0	0	FALSE	0.613477	0.613477
6:16	sage	0.614066	6.807059189	893	1	20	3	will	5up	0	0	FALSE	0.614066	0.614066
8:08	CrebB-17A	0.6147	6.806633358	893	1	20	3	will	5up	0	0	FALSE	0.6147	0.6147
0:10	CG31460	0.619915	6.80312443	893	1	20	3	will	5up	0	0	FALSE	0.619915	0.619915
12:06	CG4424	0.620967	6.802415174	893	1	20	3	will	5up	0	0	FALSE	0.620967	0.620967
12:14	Dip3	0.625823	6.799131045	893	1	20	3	will	5up	0	0	FALSE	0.625823	0.625823
8:18	hkb	0.626245	6.798845242	893	1	20	3	will	5up	0	0	FALSE	0.626245	0.626245
1:19	jumu	0.628682	6.797191535	893	1	20	3	will	5up	0	0	FALSE	0.628682	0.628682
10:20	h	0.62873	6.797159435	893	1	20	3	will	5up	0	0	FALSE	0.62873	0.62873
15:13	MBD-like	0.631857	6.795032077	893	1	20	3	will	5up	0	0	FALSE	0.631857	0.631857
4:23	pan	0.642507	6.787742966	893	1	20	3	will	5up	0	0	FALSE	0.642507	0.642507
0:16	grh	0.643345	6.787166026	893	1	20	3	will	5up	0	0	FALSE	0.643345	0.643345
7:12	CG1602	0.653205	6.78034329	893	1	20	3	will	5up	0	0	FALSE	0.653205	0.653205
6:21	cad	0.654606	6.779368243	893	1	20	3	will	5up	0	0	FALSE	0.654606	0.654606
15:03	CG14451	0.657643	6.777249086	893	1	20	3	will	5up	0	0	FALSE	0.657643	0.657643
8:05	kni	0.659256	6.776121301	893	1	20	3	will	5up	0	0	FALSE	0.659256	0.659256
6:04	TFAM	0.660717	6.775097344	893	1	20	3	will	5up	0	0	FALSE	0.660717	0.660717
11:16	foxo	0.663276	6.773300585	893	1	20	3	will	5up	0	0	FALSE	0.663276	0.663276
14:02	CG17912	0.667896	6.770041816	893	1	20	3	will	5up	0	0	FALSE	0.667896	0.667896
14:09	grn	0.671663	6.767372147	893	1	20	3	will	5up	0	0	FALSE	0.671663	0.671663
2:06	HLHm7	0.673219	6.766265915	893	1	20	3	will	5up	0	0	FALSE	0.673219	0.673219
9:04	CG12391	0.674176	6.765584112	893	1	20	3	will	5up	0	0	FALSE	0.674176	0.674176
13:14	Ets96B	0.675708	6.764491267	893	1	20	3	will	5up	0	0	FALSE	0.675708	0.675708
0:15	Neu2	0.677016	6.763556401	893	1	20	3	will	5up	0	0	FALSE	0.677016	0.677016
4:02	HLHm&ggr;	0.677629	6.763118129	893	1	20	3	will	5up	0	0	FALSE	0.677629	0.677629
12:15	ap	0.682534	6.759596551	893	1	20	3	will	5up	0	0	FALSE	0.682534	0.682534
8:03	CG6854	0.685097	6.757746605	893	1	20	3	will	5up	0	0	FALSE	0.685097	0.685097
13:18	ttk	0.686146	6.756988262	893	1	20	3	will	5up	0	0	FALSE	0.686146	0.686146
12:02	CG31441	0.687706	6.755857337	893	1	20	3	will	5up	0	0	FALSE	0.687706	0.687706
0:09	CG6930	0.690493	6.753831593	893	1	20	3	will	5up	0	0	FALSE	0.690493	0.690493
6:23	unc-4	0.693627	6.751544101	893	1	20	3	will	5up	0	0	FALSE	0.693627	0.693627
4:20	bigmax	0.694422	6.750962786	893	1	20	3	will	5up	0	0	FALSE	0.694422	0.694422
14:10	Poxm	0.697296	6.748853472	893	1	20	3	will	5up	0	0	FALSE	0.697296	0.697296
10:18	abd-A	0.702057	6.745339472	893	1	20	3	will	5up	0	0	FALSE	0.702057	0.702057
15:14	cg	0.718154	6.733261781	893	1	20	3	will	5up	0	0	FALSE	0.718154	0.718154
15:18	bin	0.72075	6.731283717	893	1	20	3	will	5up	0	0	FALSE	0.72075	0.72075
0:03	CG9418	0.722004	6.730325341	893	1	20	3	will	5up	0	0	FALSE	0.722004	0.722004
4:15	Lag1	0.723045	6.729527759	893	1	20	3	will	5up	0	0	FALSE	0.723045	0.723045
10:06	CG4854	0.725635	6.727537133	893	1	20	3	will	5up	0	0	FALSE	0.725635	0.725635
11:20	ey	0.739517	6.716704029	893	1	20	3	will	5up	0	0	FALSE	0.739517	0.739517
5:23	CG10321	0.742012	6.714726831	893	1	20	3	will	5up	0	0	FALSE	0.742012	0.742012
0:17	bap	0.751095	6.707440257	893	1	20	3	will	5up	0	0	FALSE	0.751095	0.751095
3:07	BtbVII	0.75274	6.706105777	893	1	20	3	will	5up	0	0	FALSE	0.75274	0.75274
6:10	CG11294	0.756222	6.703265501	893	1	20	3	will	5up	0	0	FALSE	0.756222	0.756222
14:15	bcd	0.759948	6.700200877	893	1	20	3	will	5up	0	0	FALSE	0.759948	0.759948
6:14	hth	0.762663	6.6979523	893	1	20	3	will	5up	0	0	FALSE	0.762663	0.762663
4:03	Six4	0.76364	6.697139349	893	1	20	3	will	5up	0	0	FALSE	0.76364	0.76364
15:04	H15	0.764183	6.696687035	893	1	20	3	will	5up	0	0	FALSE	0.764183	0.764183
13:21	CG17361	0.765173	6.695860374	893	1	20	3	will	5up	0	0	FALSE	0.765173	0.765173
5:12	CG30443	0.766766	6.694526454	893	1	20	3	will	5up	0	0	FALSE	0.766766	0.766766
1:06	dmrt99B	0.767127	6.694223397	893	1	20	3	will	5up	0	0	FALSE	0.767127	0.767127
15:15	CG6769	0.768835	6.692786086	893	1	20	3	will	5up	0	0	FALSE	0.768835	0.768835
15:17	CkII&agr;-i1	0.772423	6.689748234	893	1	20	3	will	5up	0	0	FALSE	0.772423	0.772423
3:19	CG13624	0.779957	6.683278416	893	1	20	3	will	5up	0	0	FALSE	0.779957	0.779957
7:02	CG8388	0.784138	6.67963308	893	1	20	3	will	5up	0	0	FALSE	0.784138	0.784138
12:18	CG11723	0.787939	6.676283837	893	1	20	3	will	5up	0	0	FALSE	0.787939	0.787939
15:06	rib	0.789026	6.675319454	893	1	20	3	will	5up	0	0	FALSE	0.789026	0.789026
0:18	CG12744	0.789304	6.675072832	893	1	20	3	will	5up	0	0	FALSE	0.789304	0.789304
5:00	wor	0.805348	6.660471132	893	1	20	3	will	5up	0	0	FALSE	0.805348	0.805348
15:19	Ada2b	0.813857	6.652430014	893	1	20	3	will	5up	0	0	FALSE	0.813857	0.813857
10:04	Bteb2	0.815643	6.65071382	893	1	20	3	will	5up	0	0	FALSE	0.815643	0.815643
5:02	elB	0.817742	6.648682901	893	1	20	3	will	5up	0	0	FALSE	0.817742	0.817742
2:19	Sox21a	0.829018	6.637514871	893	1	20	3	will	5up	0	0	FALSE	0.829018	0.829018
2:20	amos	0.830423	6.636091749	893	1	20	3	will	5up	0	0	FALSE	0.830423	0.830423
7:17	crol	0.845363	6.620453491	893	1	20	3	will	5up	0	0	FALSE	0.845363	0.845363
4:04	Bgb	0.85124	6.614029635	893	1	20	3	will	5up	0	0	FALSE	0.85124	0.85124
8:11	Sry-&dgr;	0.864772	6.598562137	893	1	20	3	will	5up	0	0	FALSE	0.864772	0.864772
15:10	Dek	0.865737	6.597419082	893	1	20	3	will	5up	0	0	FALSE	0.865737	0.865737
8:02	svp	0.885421	6.572754735	893	1	20	3	will	5up	0	0	FALSE	0.885421	0.885421
1:18	Trl	0.887187	6.570398791	893	1	20	3	will	5up	0	0	FALSE	0.887187	0.887187
1:04	Ptx1	0.89815	6.555154917	893	1	20	3	will	5up	0	0	FALSE	0.89815	0.89815
5:04	en	0.909433	6.538160338	893	1	20	3	will	5up	0	0	FALSE	0.909433	0.909433
14:14	fd96Ca	0.910774	6.536038293	893	1	20	3	will	5up	0	0	FALSE	0.910774	0.910774
4:13	CG3891	0.912657	6.533017961	893	1	20	3	will	5up	0	0	FALSE	0.912657	0.912657
11:22	lab	0.913871	6.531045235	893	1	20	3	will	5up	0	0	FALSE	0.913871	0.913871
6:03	CG17328	0.916284	6.527060792	893	1	20	3	will	5up	0	0	FALSE	0.916284	0.916284
13:19	Su(var)205	0.922789	6.515871064	893	1	20	3	will	5up	0	0	FALSE	0.922789	0.922789
0:07	CG3847	0.927212	6.507847486	893	1	20	3	will	5up	0	0	FALSE	0.927212	0.927212
9:02	CG2808	0.928565	6.505319214	893	1	20	3	will	5up	0	0	FALSE	0.928565	0.928565
4:19	al	0.931474	6.499753872	893	1	20	3	will	5up	0	0	FALSE	0.931474	0.931474
13:08	CG32105	0.933195	6.49637537	893	1	20	3	will	5up	0	0	FALSE	0.933195	0.933195
14:17	ems	0.965915	6.413224353	893	1	20	3	will	5up	0	0	FALSE	0.965915	0.965915
8:07	bsh	0.971325	6.393519333	893	1	20	3	will	5up	0	0	FALSE	0.971325	0.971325
1:07	caup	0.97683	6.369989108	893	1	20	3	will	5up	0	0	FALSE	0.97683	0.97683
13:12	CG15782	0.977227	6.368116368	893	1	20	3	will	5up	0	0	FALSE	0.977227	0.977227
4:21	hbn	0.978962	6.359596414	893	1	20	3	will	5up	0	0	FALSE	0.978962	0.978962
9:15	ovo	0.982132	6.342353212	893	1	20	3	will	5up	0	0	FALSE	0.982132	0.982132
7:13	Rx	0.987984	6.302126026	893	1	20	3	will	5up	0	0	FALSE	0.987984	0.987984
7:22	Mnt	0.996211	6.195917632	893	1	20	3	will	5up	0	0	FALSE	0.996211	0.996211
1:22	CG4936	0.998925	6.093652833	893	1	20	3	will	5up	0	0	FALSE	0.998925	0.998925
5:22	Sox21b	0.999338	6.057201154	893	1	20	3	will	5up	0	0	FALSE	0.999338	0.999338
13:10	toe	0.999618	6.017357356	893	1	20	3	will	5up	0	0	FALSE	0.999618	0.999618
7:04	SoxN	0.99973	5.993039484	893	1	20	3	will	5up	0	0	FALSE	0.99973	0.99973
6:22	otp	0.999917	5.914910757	893	1	20	3	will	5up	0	0	FALSE	0.999917	0.999917
10:15	slbo	0.999968	5.855700031	893	1	20	3	will	5up	0	0	FALSE	0.999968	0.999968
2:07	Dsp1	0.999998	5.693595974	893	1	20	3	will	5up	0	0	FALSE	0.999998	0.999998
7:08	z	1	5.356504727	893	1	20	3	will	5up	0	0	FALSE	1	1
15:00	CG4282	0.004685	7.595711697	893	1	20	10	will	5up	0	0	FALSE	0.004685	0.004685
9:03	CG10669	0.013969	7.497193895	893	1	20	10	will	5up	0	0	FALSE	0.013969	0.013969
0:01	exd	0.017196	7.476827078	893	1	20	10	will	5up	0	0	FALSE	0.017196	0.017196
5:01	CG8944	0.019074	7.466441688	893	1	20	10	will	5up	0	0	FALSE	0.019074	0.019074
0:06	CG18619	0.027291	7.42923851	893	1	20	10	will	5up	0	0	FALSE	0.027291	0.027291
7:10	inv	0.028193	7.425755117	893	1	20	10	will	5up	0	0	FALSE	0.028193	0.028193
5:15	E2f	0.029341	7.421454302	893	1	20	10	will	5up	0	0	FALSE	0.029341	0.029341
15:05	CG33695	0.034217	7.404600759	893	1	20	10	will	5up	0	0	FALSE	0.034217	0.034217
1:01	CG12942	0.035286	7.401176068	893	1	20	10	will	5up	0	0	FALSE	0.035286	0.035286
2:21	dimm	0.044505	7.374684388	893	1	20	10	will	5up	0	0	FALSE	0.044505	0.044505
3:14	CG3281	0.051179	7.358156406	893	1	20	10	will	5up	0	0	FALSE	0.051179	0.051179
13:11	CG5591	0.051523	7.357353098	893	1	20	10	will	5up	0	0	FALSE	0.051523	0.051523
3:17	CG12029	0.053041	7.353856217	893	1	20	10	will	5up	0	0	FALSE	0.053041	0.053041
4:18	CG8359	0.055767	7.347766614	893	1	20	10	will	5up	0	0	FALSE	0.055767	0.055767
11:14	CG6689	0.062867	7.332945521	893	1	20	10	will	5up	0	0	FALSE	0.062867	0.062867
3:09	bowl	0.0631	7.332481112	893	1	20	10	will	5up	0	0	FALSE	0.0631	0.0631
13:09	CG1845	0.065038	7.328675518	893	1	20	10	will	5up	0	0	FALSE	0.065038	0.065038
15:23	CG9890	0.067451	7.324056064	893	1	20	10	will	5up	0	0	FALSE	0.067451	0.067451
1:00	croc	0.07509	7.310230283	893	1	20	10	will	5up	0	0	FALSE	0.07509	0.07509
10:03	Hr46	0.076456	7.307872176	893	1	20	10	will	5up	0	0	FALSE	0.076456	0.076456
7:09	lmd	0.079576	7.302604793	893	1	20	10	will	5up	0	0	FALSE	0.079576	0.079576
4:09	CG4730	0.08958	7.286700934	893	1	20	10	will	5up	0	0	FALSE	0.08958	0.08958
11:11	stc	0.092322	7.28257529	893	1	20	10	will	5up	0	0	FALSE	0.092322	0.092322
5:03	NfI	0.095604	7.277754228	893	1	20	10	will	5up	0	0	FALSE	0.095604	0.095604
5:05	bbx	0.10548	7.263943264	893	1	20	10	will	5up	0	0	FALSE	0.10548	0.10548
2:13	ATbp	0.111351	7.256173828	893	1	20	10	will	5up	0	0	FALSE	0.111351	0.111351
5:13	cas	0.112324	7.254913951	893	1	20	10	will	5up	0	0	FALSE	0.112324	0.112324
2:05	p53	0.113087	7.253932471	893	1	20	10	will	5up	0	0	FALSE	0.113087	0.113087
14:04	CG1621	0.115344	7.251055461	893	1	20	10	will	5up	0	0	FALSE	0.115344	0.115344
9:18	Hr78	0.121552	7.243341185	893	1	20	10	will	5up	0	0	FALSE	0.121552	0.121552
3:22	kay	0.122223	7.242524264	893	1	20	10	will	5up	0	0	FALSE	0.122223	0.122223
1:05	CG8765	0.124508	7.239765057	893	1	20	10	will	5up	0	0	FALSE	0.124508	0.124508
14:19	CG2712	0.130513	7.23268056	893	1	20	10	will	5up	0	0	FALSE	0.130513	0.130513
8:12	CG11617	0.130811	7.232334455	893	1	20	10	will	5up	0	0	FALSE	0.130811	0.130811
4:01	ind	0.131329	7.231734662	893	1	20	10	will	5up	0	0	FALSE	0.131329	0.131329
1:13	lola	0.134125	7.228526369	893	1	20	10	will	5up	0	0	FALSE	0.134125	0.134125
9:14	Su(H)	0.135453	7.227018418	893	1	20	10	will	5up	0	0	FALSE	0.135453	0.135453
1:14	CG8924	0.143686	7.217889536	893	1	20	10	will	5up	0	0	FALSE	0.143686	0.143686
7:05	Kr-h1	0.150323	7.210783944	893	1	20	10	will	5up	0	0	FALSE	0.150323	0.150323
9:10	dwg	0.153935	7.207004941	893	1	20	10	will	5up	0	0	FALSE	0.153935	0.153935
10:12	CG3995	0.15506	7.205839929	893	1	20	10	will	5up	0	0	FALSE	0.15506	0.15506
3:20	B-H1	0.159178	7.20162174	893	1	20	10	will	5up	0	0	FALSE	0.159178	0.159178
3:01	aop	0.163224	7.197547056	893	1	20	10	will	5up	0	0	FALSE	0.163224	0.163224
1:11	Hnf4	0.163267	7.197503937	893	1	20	10	will	5up	0	0	FALSE	0.163267	0.163267
3:15	CG5204	0.167471	7.193339654	893	1	20	10	will	5up	0	0	FALSE	0.167471	0.167471
3:11	GATAe	0.172795	7.188160582	893	1	20	10	will	5up	0	0	FALSE	0.172795	0.172795
3:02	exex	0.174819	7.186219379	893	1	20	10	will	5up	0	0	FALSE	0.174819	0.174819
5:06	gl	0.180034	7.181279926	893	1	20	10	will	5up	0	0	FALSE	0.180034	0.180034
13:16	tgo	0.184592	7.177036847	893	1	20	10	will	5up	0	0	FALSE	0.184592	0.184592
12:16	ro	0.189957	7.172124417	893	1	20	10	will	5up	0	0	FALSE	0.189957	0.189957
14:01	apt	0.205867	7.158037688	893	1	20	10	will	5up	0	0	FALSE	0.205867	0.205867
2:17	CG10267	0.207205	7.156883139	893	1	20	10	will	5up	0	0	FALSE	0.207205	0.207205
11:15	Mio	0.210952	7.153672524	893	1	20	10	will	5up	0	0	FALSE	0.210952	0.210952
0:21	CG8319	0.214479	7.150682234	893	1	20	10	will	5up	0	0	FALSE	0.214479	0.214479
0:23	sug	0.216929	7.148621062	893	1	20	10	will	5up	0	0	FALSE	0.216929	0.216929
10:19	tll	0.217476	7.148162781	893	1	20	10	will	5up	0	0	FALSE	0.217476	0.217476
5:09	D19B	0.218058	7.14767578	893	1	20	10	will	5up	0	0	FALSE	0.218058	0.218058
2:00	HLHm5	0.218237	7.147526459	893	1	20	10	will	5up	0	0	FALSE	0.218237	0.218237
10:17	bs	0.223693	7.143000347	893	1	20	10	will	5up	0	0	FALSE	0.223693	0.223693
7:07	CG30420	0.227573	7.13981914	893	1	20	10	will	5up	0	0	FALSE	0.227573	0.227573
11:05	Tkr	0.228713	7.138890536	893	1	20	10	will	5up	0	0	FALSE	0.228713	0.228713
5:19	CTCF	0.23097	7.13705951	893	1	20	10	will	5up	0	0	FALSE	0.23097	0.23097
2:14	Mef2	0.231714	7.136458339	893	1	20	10	will	5up	0	0	FALSE	0.231714	0.231714
6:09	Gsc	0.23415	7.134496281	893	1	20	10	will	5up	0	0	FALSE	0.23415	0.23415
9:16	CG2116	0.236409	7.132687328	893	1	20	10	will	5up	0	0	FALSE	0.236409	0.236409
4:12	CG4318	0.237542	7.131783723	893	1	20	10	will	5up	0	0	FALSE	0.237542	0.237542
12:09	AP-2	0.239506	7.130222893	893	1	20	10	will	5up	0	0	FALSE	0.239506	0.239506
14:13	her	0.2411	7.128961279	893	1	20	10	will	5up	0	0	FALSE	0.2411	0.2411
1:02	usp	0.242429	7.127912747	893	1	20	10	will	5up	0	0	FALSE	0.242429	0.242429
0:04	CG6272	0.244352	7.126400643	893	1	20	10	will	5up	0	0	FALSE	0.244352	0.244352
7:16	sob	0.249161	7.122648441	893	1	20	10	will	5up	0	0	FALSE	0.249161	0.249161
11:18	CG12605	0.249197	7.122620725	893	1	20	10	will	5up	0	0	FALSE	0.249197	0.249197
3:05	CG3136	0.254367	7.118628724	893	1	20	10	will	5up	0	0	FALSE	0.254367	0.254367
4:14	HLH54F	0.261765	7.112991142	893	1	20	10	will	5up	0	0	FALSE	0.261765	0.261765
14:22	HLH3B	0.262762	7.112236957	893	1	20	10	will	5up	0	0	FALSE	0.262762	0.262762
1:09	CG9139	0.271028	7.106044734	893	1	20	10	will	5up	0	0	FALSE	0.271028	0.271028
3:18	toy	0.271359	7.105799144	893	1	20	10	will	5up	0	0	FALSE	0.271359	0.271359
2:16	HLHm&bgr;	0.278689	7.100389794	893	1	20	10	will	5up	0	0	FALSE	0.278689	0.278689
8:04	BEAF-32	0.285279	7.095585506	893	1	20	10	will	5up	0	0	FALSE	0.285279	0.285279
7:15	EcR	0.286821	7.094469052	893	1	20	10	will	5up	0	0	FALSE	0.286821	0.286821
13:22	knrl	0.290796	7.091603267	893	1	20	10	will	5up	0	0	FALSE	0.290796	0.290796
11:09	MBD-R2	0.293619	7.089580097	893	1	20	10	will	5up	0	0	FALSE	0.293619	0.293619
2:12	bun	0.294195	7.089168203	893	1	20	10	will	5up	0	0	FALSE	0.294195	0.294195
8:19	CG17802	0.296564	7.087478179	893	1	20	10	will	5up	0	0	FALSE	0.296564	0.296564
10:01	CG10959	0.297465	7.086837626	893	1	20	10	will	5up	0	0	FALSE	0.297465	0.297465
1:10	CG17568	0.30083	7.084450843	893	1	20	10	will	5up	0	0	FALSE	0.30083	0.30083
4:08	HLHm3	0.301583	7.083918797	893	1	20	10	will	5up	0	0	FALSE	0.301583	0.301583
0:22	HLHm&dgr;	0.309677	7.078234096	893	1	20	10	will	5up	0	0	FALSE	0.309677	0.309677
2:15	CG14962	0.310084	7.077949607	893	1	20	10	will	5up	0	0	FALSE	0.310084	0.310084
14:07	Smox	0.310331	7.07777736	893	1	20	10	will	5up	0	0	FALSE	0.310331	0.310331
1:20	pho	0.311138	7.077214722	893	1	20	10	will	5up	0	0	FALSE	0.311138	0.311138
3:10	cnc	0.314925	7.074582215	893	1	20	10	will	5up	0	0	FALSE	0.314925	0.314925
3:06	CG10348	0.320338	7.070843494	893	1	20	10	will	5up	0	0	FALSE	0.320338	0.320338
8:09	CG7357	0.321181	7.070263473	893	1	20	10	will	5up	0	0	FALSE	0.321181	0.321181
1:12	CG10274	0.321441	7.070084934	893	1	20	10	will	5up	0	0	FALSE	0.321441	0.321441
8:16	Antp	0.32221	7.069556559	893	1	20	10	will	5up	0	0	FALSE	0.32221	0.32221
12:01	CG10949	0.325301	7.067438524	893	1	20	10	will	5up	0	0	FALSE	0.325301	0.325301
8:13	CG2678	0.326149	7.066858732	893	1	20	10	will	5up	0	0	FALSE	0.326149	0.326149
14:08	CG8145	0.326253	7.066787862	893	1	20	10	will	5up	0	0	FALSE	0.326253	0.326253
10:21	Mad	0.327048	7.066244718	893	1	20	10	will	5up	0	0	FALSE	0.327048	0.327048
11:21	CG7839	0.333638	7.06176545	893	1	20	10	will	5up	0	0	FALSE	0.333638	0.333638
10:07	CG31388	0.335886	7.060245986	893	1	20	10	will	5up	0	0	FALSE	0.335886	0.335886
0:14	Hesr	0.340302	7.057271572	893	1	20	10	will	5up	0	0	FALSE	0.340302	0.340302
1:17	dm	0.34102	7.056789169	893	1	20	10	will	5up	0	0	FALSE	0.34102	0.34102
5:10	CG1832	0.342289	7.055937877	893	1	20	10	will	5up	0	0	FALSE	0.342289	0.342289
11:19	CG1233	0.344181	7.054671148	893	1	20	10	will	5up	0	0	FALSE	0.344181	0.344181
5:18	grau	0.34529	7.053929806	893	1	20	10	will	5up	0	0	FALSE	0.34529	0.34529
10:00	Aef1	0.3463	7.053255197	893	1	20	10	will	5up	0	0	FALSE	0.3463	0.3463
4:05	odd	0.354206	7.048000543	893	1	20	10	will	5up	0	0	FALSE	0.354206	0.354206
9:06	CG11971	0.355209	7.04733661	893	1	20	10	will	5up	0	0	FALSE	0.355209	0.355209
3:00	Su(var)2-10	0.356057	7.046776623	893	1	20	10	will	5up	0	0	FALSE	0.356057	0.356057
13:04	CG31365	0.357008	7.046148178	893	1	20	10	will	5up	0	0	FALSE	0.357008	0.357008
2:02	CG15696	0.359225	7.044686426	893	1	20	10	will	5up	0	0	FALSE	0.359225	0.359225
14:16	CG1792	0.359862	7.044267038	893	1	20	10	will	5up	0	0	FALSE	0.359862	0.359862
9:00	CG17803	0.362088	7.042803409	893	1	20	10	will	5up	0	0	FALSE	0.362088	0.362088
2:18	Fer3	0.363254	7.042037404	893	1	20	10	will	5up	0	0	FALSE	0.363254	0.363254
13:13	lid	0.366778	7.039728951	893	1	20	10	will	5up	0	0	FALSE	0.366778	0.366778
6:19	achi	0.367257	7.039415519	893	1	20	10	will	5up	0	0	FALSE	0.367257	0.367257
10:09	CG14710	0.368552	7.038569771	893	1	20	10	will	5up	0	0	FALSE	0.368552	0.368552
10:16	CG11398	0.370724	7.037152848	893	1	20	10	will	5up	0	0	FALSE	0.370724	0.370724
11:12	repo	0.372605	7.03592783	893	1	20	10	will	5up	0	0	FALSE	0.372605	0.372605
7:20	CG2889	0.374745	7.034536113	893	1	20	10	will	5up	0	0	FALSE	0.374745	0.374745
1:16	Dr	0.379541	7.031427504	893	1	20	10	will	5up	0	0	FALSE	0.379541	0.379541
9:08	prd	0.379722	7.031310281	893	1	20	10	will	5up	0	0	FALSE	0.379722	0.379722
8:00	CG17385	0.382265	7.029666891	893	1	20	10	will	5up	0	0	FALSE	0.382265	0.382265
6:18	Pdp1	0.383226	7.029046733	893	1	20	10	will	5up	0	0	FALSE	0.383226	0.383226
8:01	term	0.389608	7.02493952	893	1	20	10	will	5up	0	0	FALSE	0.389608	0.389608
8:21	CG17181	0.390648	7.024272621	893	1	20	10	will	5up	0	0	FALSE	0.390648	0.390648
3:21	hb	0.392268	7.023233889	893	1	20	10	will	5up	0	0	FALSE	0.392268	0.392268
0:08	maf-S	0.39649	7.020532372	893	1	20	10	will	5up	0	0	FALSE	0.39649	0.39649
7:14	CG10366	0.396906	7.020267037	893	1	20	10	will	5up	0	0	FALSE	0.396906	0.396906
9:22	nub	0.399283	7.018749748	893	1	20	10	will	5up	0	0	FALSE	0.399283	0.399283
8:15	dpn	0.402553	7.016666857	893	1	20	10	will	5up	0	0	FALSE	0.402553	0.402553
2:09	CG10654	0.40816	7.013105267	893	1	20	10	will	5up	0	0	FALSE	0.40816	0.40816
13:06	CG6654	0.410286	7.011757833	893	1	20	10	will	5up	0	0	FALSE	0.410286	0.410286
8:22	Xbp1	0.411575	7.010941638	893	1	20	10	will	5up	0	0	FALSE	0.411575	0.411575
0:12	CG9705	0.413303	7.00984859	893	1	20	10	will	5up	0	0	FALSE	0.413303	0.413303
10:13	gsb-n	0.413839	7.009509685	893	1	20	10	will	5up	0	0	FALSE	0.413839	0.413839
11:08	CG8301	0.414058	7.009371231	893	1	20	10	will	5up	0	0	FALSE	0.414058	0.414058
2:10	sisA	0.414574	7.009045531	893	1	20	10	will	5up	0	0	FALSE	0.414574	0.414574
1:23	Hr96	0.415249	7.008618915	893	1	20	10	will	5up	0	0	FALSE	0.415249	0.415249
1:21	CG2199	0.415296	7.008589621	893	1	20	10	will	5up	0	0	FALSE	0.415296	0.415296
4:10	Oli	0.415298	7.008588241	893	1	20	10	will	5up	0	0	FALSE	0.415298	0.415298
4:16	Fer1	0.41545	7.008492061	893	1	20	10	will	5up	0	0	FALSE	0.41545	0.41545
3:12	noc	0.416715	7.007693315	893	1	20	10	will	5up	0	0	FALSE	0.416715	0.416715
2:08	cato	0.419083	7.006199923	893	1	20	10	will	5up	0	0	FALSE	0.419083	0.419083
15:20	CG3726	0.419663	7.005834636	893	1	20	10	will	5up	0	0	FALSE	0.419663	0.419663
5:17	Hr39	0.420197	7.005498119	893	1	20	10	will	5up	0	0	FALSE	0.420197	0.420197
6:17	Poxn	0.422202	7.004236202	893	1	20	10	will	5up	0	0	FALSE	0.422202	0.422202
12:03	CG13296	0.42499	7.002483048	893	1	20	10	will	5up	0	0	FALSE	0.42499	0.42499
12:12	Usf	0.427224	7.001079748	893	1	20	10	will	5up	0	0	FALSE	0.427224	0.427224
10:14	CG13123	0.428333	7.000383664	893	1	20	10	will	5up	0	0	FALSE	0.428333	0.428333
6:01	ftz	0.430531	6.99900563	893	1	20	10	will	5up	0	0	FALSE	0.430531	0.430531
6:08	Optix	0.430816	6.998826964	893	1	20	10	will	5up	0	0	FALSE	0.430816	0.430816
8:17	CG3838	0.43421	6.996701185	893	1	20	10	will	5up	0	0	FALSE	0.43421	0.43421
5:14	CG12219	0.435285	6.996029134	893	1	20	10	will	5up	0	0	FALSE	0.435285	0.435285
14:11	ase	0.439659	6.993295156	893	1	20	10	will	5up	0	0	FALSE	0.439659	0.439659
12:00	CG33213	0.441779	6.991972142	893	1	20	10	will	5up	0	0	FALSE	0.441779	0.441779
11:04	CG8092	0.445957	6.989367256	893	1	20	10	will	5up	0	0	FALSE	0.445957	0.445957
8:06	CG7691	0.449293	6.987290699	893	1	20	10	will	5up	0	0	FALSE	0.449293	0.449293
7:06	Deaf1	0.451252	6.986071679	893	1	20	10	will	5up	0	0	FALSE	0.451252	0.451252
11:06	CG31666	0.459487	6.9809565	893	1	20	10	will	5up	0	0	FALSE	0.459487	0.459487
0:20	HLH4C	0.462322	6.979198371	893	1	20	10	will	5up	0	0	FALSE	0.462322	0.462322
14:03	ERR	0.463115	6.978706396	893	1	20	10	will	5up	0	0	FALSE	0.463115	0.463115
13:00	CG6254	0.464233	6.978013595	893	1	20	10	will	5up	0	0	FALSE	0.464233	0.464233
14:06	fd3F	0.466975	6.976314684	893	1	20	10	will	5up	0	0	FALSE	0.466975	0.466975
10:22	CG17359	0.468006	6.975676395	893	1	20	10	will	5up	0	0	FALSE	0.468006	0.468006
6:07	CG9797	0.469821	6.974552444	893	1	20	10	will	5up	0	0	FALSE	0.469821	0.469821
7:21	CG2202	0.471703	6.973387591	893	1	20	10	will	5up	0	0	FALSE	0.471703	0.471703
12:19	wek	0.478393	6.969250484	893	1	20	10	will	5up	0	0	FALSE	0.478393	0.478393
5:08	CG9215	0.478925	6.968921628	893	1	20	10	will	5up	0	0	FALSE	0.478925	0.478925
4:00	ac	0.484483	6.965486925	893	1	20	10	will	5up	0	0	FALSE	0.484483	0.484483
1:08	HGTX	0.490046	6.962051899	893	1	20	10	will	5up	0	0	FALSE	0.490046	0.490046
0:19	OdsH	0.490623	6.961695636	893	1	20	10	will	5up	0	0	FALSE	0.490623	0.490623
15:02	Myb	0.491278	6.961290919	893	1	20	10	will	5up	0	0	FALSE	0.491278	0.491278
0:05	CG14711	0.493866	6.959693356	893	1	20	10	will	5up	0	0	FALSE	0.493866	0.493866
9:20	CG11152	0.500254	6.955749966	893	1	20	10	will	5up	0	0	FALSE	0.500254	0.500254
3:04	CG14655	0.50328	6.953882481	893	1	20	10	will	5up	1	0	FALSE	0.50328	0.50328
2:03	CG4360	0.503758	6.953587038	893	1	20	10	will	5up	0	0	FALSE	0.503758	0.503758
14:18	eg	0.50438	6.953203385	893	1	20	10	will	5up	0	0	FALSE	0.50438	0.50438
7:00	CG8478	0.505732	6.95236898	893	1	20	10	will	5up	0	0	FALSE	0.505732	0.505732
4:11	tap	0.505788	6.952334308	893	1	20	10	will	5up	0	0	FALSE	0.505788	0.505788
4:22	ct	0.510061	6.94969608	893	1	20	10	will	5up	0	0	FALSE	0.510061	0.510061
8:10	Jra	0.510965	6.949137906	893	1	20	10	will	5up	0	0	FALSE	0.510965	0.510965
12:08	sc	0.51187	6.948579	893	1	20	10	will	5up	0	0	FALSE	0.51187	0.51187
15:21	esc	0.51213	6.948418693	893	1	20	10	will	5up	0	0	FALSE	0.51213	0.51213
15:12	phol	0.512641	6.948103231	893	1	20	10	will	5up	0	0	FALSE	0.512641	0.512641
9:07	su(Hw)	0.515909	6.94608437	893	1	20	10	will	5up	0	0	FALSE	0.515909	0.515909
9:12	az2	0.517303	6.945223428	893	1	20	10	will	5up	0	0	FALSE	0.517303	0.517303
15:09	Lhr	0.517938	6.944831198	893	1	20	10	will	5up	0	0	FALSE	0.517938	0.517938
14:12	E2f2	0.52214	6.942233863	893	1	20	10	will	5up	0	0	FALSE	0.52214	0.52214
6:12	CG15710	0.524523	6.940760384	893	1	20	10	will	5up	0	0	FALSE	0.524523	0.524523
7:18	mid	0.524888	6.940534911	893	1	20	10	will	5up	0	0	FALSE	0.524888	0.524888
15:01	HP1c	0.531626	6.936365433	893	1	20	10	will	5up	0	0	FALSE	0.531626	0.531626
4:06	CG12071	0.535173	6.934167988	893	1	20	10	will	5up	0	0	FALSE	0.535173	0.535173
3:03	CG12299	0.540642	6.930776959	893	1	20	10	will	5up	0	0	FALSE	0.540642	0.540642
12:21	CG6276	0.542006	6.929930675	893	1	20	10	will	5up	0	0	FALSE	0.542006	0.542006
6:00	l(1)sc	0.5478	6.926331546	893	1	20	10	will	5up	0	0	FALSE	0.5478	0.5478
4:17	CG9609	0.547923	6.926254814	893	1	20	10	will	5up	0	0	FALSE	0.547923	0.547923
12:20	YL-1	0.550598	6.924591158	893	1	20	10	will	5up	0	0	FALSE	0.550598	0.550598
15:07	CG11317	0.551874	6.923797076	893	1	20	10	will	5up	0	0	FALSE	0.551874	0.551874
1:19	jumu	0.552426	6.923453512	893	1	20	10	will	5up	0	0	FALSE	0.552426	0.552426
15:22	pita	0.5593	6.919168125	893	1	20	10	will	5up	0	0	FALSE	0.5593	0.5593
3:23	Stat92E	0.559629	6.918962911	893	1	20	10	will	5up	0	0	FALSE	0.559629	0.559629
2:23	sna	0.559688	6.918926161	893	1	20	10	will	5up	0	0	FALSE	0.559688	0.559688
15:08	CG11696	0.560934	6.918148305	893	1	20	10	will	5up	0	0	FALSE	0.560934	0.560934
5:16	disco	0.562775	6.916997867	893	1	20	10	will	5up	0	0	FALSE	0.562775	0.562775
0:16	grh	0.564456	6.915946849	893	1	20	10	will	5up	0	0	FALSE	0.564456	0.564456
13:23	Trf	0.565489	6.915300336	893	1	20	10	will	5up	0	0	FALSE	0.565489	0.565489
0:10	CG31460	0.567498	6.914042769	893	1	20	10	will	5up	0	0	FALSE	0.567498	0.567498
15:16	CG4707	0.568455	6.913443374	893	1	20	10	will	5up	0	0	FALSE	0.568455	0.568455
3:08	CG7368	0.572739	6.91075719	893	1	20	10	will	5up	0	0	FALSE	0.572739	0.572739
7:11	wdn	0.574352	6.909744481	893	1	20	10	will	5up	0	0	FALSE	0.574352	0.574352
11:10	CG31670	0.577867	6.907534238	893	1	20	10	will	5up	0	0	FALSE	0.577867	0.577867
6:20	fd96Cb	0.586713	6.9019547	893	1	20	10	will	5up	0	0	FALSE	0.586713	0.586713
9:23	Z4	0.587927	6.901186792	893	1	20	10	will	5up	0	0	FALSE	0.587927	0.587927
15:11	CG6470	0.588015	6.901131578	893	1	20	10	will	5up	0	0	FALSE	0.588015	0.588015
10:11	CG10147	0.589346	6.90028914	893	1	20	10	will	5up	0	0	FALSE	0.589346	0.589346
4:07	CG3919	0.589695	6.900068153	893	1	20	10	will	5up	0	0	FALSE	0.589695	0.589695
12:22	zen	0.599351	6.893934464	893	1	20	10	will	5up	0	0	FALSE	0.599351	0.599351
9:19	CG31612	0.600488	6.893209893	893	1	20	10	will	5up	0	0	FALSE	0.600488	0.600488
12:23	Cf2	0.611474	6.886178977	893	1	20	10	will	5up	0	0	FALSE	0.611474	0.611474
8:08	CrebB-17A	0.615933	6.883309498	893	1	20	10	will	5up	0	0	FALSE	0.615933	0.461767667
11:02	ken	0.618474	6.881669432	893	1	20	10	will	5up	0	0	FALSE	0.618474	0.618474
12:04	CG17801	0.622081	6.879336485	893	1	20	10	will	5up	0	0	FALSE	0.622081	0.622081
8:14	CG11085	0.622121	6.879310613	893	1	20	10	will	5up	0	0	FALSE	0.622121	0.622121
9:09	CG10979	0.622764	6.87889363	893	1	20	10	will	5up	0	0	FALSE	0.622764	0.622764
6:16	sage	0.626859	6.876234979	893	1	20	10	will	5up	0	0	FALSE	0.626859	0.626859
2:06	HLHm7	0.630678	6.873747038	893	1	20	10	will	5up	0	0	FALSE	0.630678	0.630678
8:23	CG16899	0.634815	6.871042316	893	1	20	10	will	5up	0	0	FALSE	0.634815	0.634815
0:09	CG6930	0.640684	6.867187199	893	1	20	10	will	5up	0	0	FALSE	0.640684	0.640684
14:00	Sry-&bgr;	0.644335	6.864778186	893	1	20	10	will	5up	0	0	FALSE	0.644335	0.644335
0:15	Neu2	0.645551	6.863974081	893	1	20	10	will	5up	0	0	FALSE	0.645551	0.645551
13:15	mbf1	0.645726	6.863858226	893	1	20	10	will	5up	0	0	FALSE	0.645726	0.645726
12:17	nerfin-1	0.646699	6.863214001	893	1	20	10	will	5up	0	0	FALSE	0.646699	0.646699
15:13	MBD-like	0.647146	6.862917582	893	1	20	10	will	5up	0	0	FALSE	0.647146	0.647146
8:18	hkb	0.649293	6.861493089	893	1	20	10	will	5up	0	0	FALSE	0.649293	0.649293
10:10	slp1	0.650226	6.860872795	893	1	20	10	will	5up	0	0	FALSE	0.650226	0.650226
12:10	CG15436	0.652459	6.859385915	893	1	20	10	will	5up	0	0	FALSE	0.652459	0.652459
6:02	Ets65A	0.653978	6.858372947	893	1	20	10	will	5up	0	0	FALSE	0.653978	0.653978
15:03	CG14451	0.654408	6.858085894	893	1	20	10	will	5up	0	0	FALSE	0.654408	0.654408
8:05	kni	0.655494	6.857359912	893	1	20	10	will	5up	0	0	FALSE	0.655494	0.655494
7:12	CG1602	0.657055	6.856315399	893	1	20	10	will	5up	0	0	FALSE	0.657055	0.657055
10:02	CG15514	0.662213	6.852850272	893	1	20	10	will	5up	0	0	FALSE	0.662213	0.662213
12:06	CG4424	0.662363	6.852749344	893	1	20	10	will	5up	0	0	FALSE	0.662363	0.662363
8:20	crc	0.664572	6.851258962	893	1	20	10	will	5up	0	0	FALSE	0.664572	0.664572
14:09	grn	0.664882	6.851049148	893	1	20	10	will	5up	0	0	FALSE	0.664882	0.664882
10:23	CG7928	0.665039	6.850942974	893	1	20	10	will	5up	0	0	FALSE	0.665039	0.665039
6:21	cad	0.667232	6.849458669	893	1	20	10	will	5up	0	0	FALSE	0.667232	0.667232
0:17	bap	0.673356	6.845292949	893	1	20	10	will	5up	0	0	FALSE	0.673356	0.673356
13:02	CG11906	0.673582	6.845138637	893	1	20	10	will	5up	0	0	FALSE	0.673582	0.673582
1:06	dmrt99B	0.679673	6.840962953	893	1	20	10	will	5up	0	0	FALSE	0.679673	0.679673
12:15	ap	0.679779	6.840889586	893	1	20	10	will	5up	0	0	FALSE	0.679779	0.679779
12:14	Dip3	0.681555	6.839665906	893	1	20	10	will	5up	0	0	FALSE	0.681555	0.681555
4:02	HLHm&ggr;	0.682016	6.839347874	893	1	20	10	will	5up	0	0	FALSE	0.682016	0.682016
14:23	Side	0.687825	6.835321578	893	1	20	10	will	5up	0	0	FALSE	0.687825	0.687825
4:15	Lag1	0.69683	6.829014624	893	1	20	10	will	5up	0	0	FALSE	0.69683	0.69683
10:18	abd-A	0.702313	6.825133968	893	1	20	10	will	5up	0	0	FALSE	0.702313	0.702313
13:14	Ets96B	0.705488	6.822872144	893	1	20	10	will	5up	0	0	FALSE	0.705488	0.705488
14:10	Poxm	0.707178	6.821663383	893	1	20	10	will	5up	0	0	FALSE	0.707178	0.707178
15:14	cg	0.707834	6.821193483	893	1	20	10	will	5up	0	0	FALSE	0.707834	0.707834
6:04	TFAM	0.707921	6.821131127	893	1	20	10	will	5up	0	0	FALSE	0.707921	0.707921
4:23	pan	0.710754	6.819095295	893	1	20	10	will	5up	0	0	FALSE	0.710754	0.710754
14:15	bcd	0.711907	6.818264139	893	1	20	10	will	5up	0	0	FALSE	0.711907	0.711907
13:18	ttk	0.71246	6.817864942	893	1	20	10	will	5up	0	0	FALSE	0.71246	0.71246
15:18	bin	0.713747	6.816934136	893	1	20	10	will	5up	0	0	FALSE	0.713747	0.713747
4:20	bigmax	0.715475	6.815681679	893	1	20	10	will	5up	0	0	FALSE	0.715475	0.715475
9:04	CG12391	0.720577	6.811962038	893	1	20	10	will	5up	0	0	FALSE	0.720577	0.720577
10:20	h	0.721532	6.811262132	893	1	20	10	will	5up	0	0	FALSE	0.721532	0.721532
7:23	retn	0.723105	6.810106551	893	1	20	10	will	5up	0	0	FALSE	0.723105	0.723105
0:03	CG9418	0.72354	6.80978654	893	1	20	10	will	5up	0	0	FALSE	0.72354	0.72354
0:18	CG12744	0.731974	6.803531321	893	1	20	10	will	5up	0	0	FALSE	0.731974	0.731974
8:03	CG6854	0.733995	6.802017548	893	1	20	10	will	5up	0	0	FALSE	0.733995	0.733995
14:02	CG17912	0.734265	6.80181489	893	1	20	10	will	5up	0	0	FALSE	0.734265	0.734265
10:06	CG4854	0.737974	6.799020199	893	1	20	10	will	5up	0	0	FALSE	0.737974	0.737974
3:07	BtbVII	0.740485	6.797116669	893	1	20	10	will	5up	0	0	FALSE	0.740485	0.740485
15:15	CG6769	0.74155	6.796307073	893	1	20	10	will	5up	0	0	FALSE	0.74155	0.74155
15:04	H15	0.747692	6.791600679	893	1	20	10	will	5up	0	0	FALSE	0.747692	0.747692
11:16	foxo	0.754615	6.786222257	893	1	20	10	will	5up	0	0	FALSE	0.754615	0.754615
5:12	CG30443	0.759013	6.782763128	893	1	20	10	will	5up	0	0	FALSE	0.759013	0.759013
6:10	CG11294	0.768649	6.775062176	893	1	20	10	will	5up	0	0	FALSE	0.768649	0.768649
6:23	unc-4	0.768727	6.774999435	893	1	20	10	will	5up	0	0	FALSE	0.768727	0.768727
11:20	ey	0.777033	6.768215335	893	1	20	10	will	5up	0	0	FALSE	0.777033	0.696352
15:17	CkII&agr;-i1	0.78257	6.763612498	893	1	20	10	will	5up	0	0	FALSE	0.78257	0.78257
4:03	Six4	0.787512	6.759447286	893	1	20	10	will	5up	0	0	FALSE	0.787512	0.787512
2:20	amos	0.793307	6.75448985	893	1	20	10	will	5up	0	0	FALSE	0.793307	0.793307
5:23	CG10321	0.794886	6.753124685	893	1	20	10	will	5up	0	0	FALSE	0.794886	0.794886
5:00	wor	0.797693	6.750682605	893	1	20	10	will	5up	0	0	FALSE	0.797693	0.797693
12:02	CG31441	0.797926	6.750479076	893	1	20	10	will	5up	0	0	FALSE	0.797926	0.797926
12:18	CG11723	0.800175	6.748506803	893	1	20	10	will	5up	0	0	FALSE	0.800175	0.800175
6:14	hth	0.805609	6.743685145	893	1	20	10	will	5up	0	0	FALSE	0.805609	0.805609
2:19	Sox21a	0.810006	6.739722322	893	1	20	10	will	5up	0	0	FALSE	0.810006	0.810006
15:06	rib	0.810463	6.739307913	893	1	20	10	will	5up	0	0	FALSE	0.810463	0.810463
15:19	Ada2b	0.813728	6.736324269	893	1	20	10	will	5up	0	0	FALSE	0.813728	0.813728
1:18	Trl	0.817961	6.73240795	893	1	20	10	will	5up	0	0	FALSE	0.817961	0.817961
3:19	CG13624	0.818245	6.732143631	893	1	20	10	will	5up	0	0	FALSE	0.818245	0.818245
13:21	CG17361	0.832535	6.718467915	893	1	20	10	will	5up	0	0	FALSE	0.832535	0.832535
1:04	Ptx1	0.832638	6.718367661	893	1	20	10	will	5up	0	0	FALSE	0.832638	0.832638
7:02	CG8388	0.849516	6.701199153	893	1	20	10	will	5up	0	0	FALSE	0.849516	0.849516
5:02	elB	0.853298	6.69717956	893	1	20	10	will	5up	0	0	FALSE	0.853298	0.853298
7:17	crol	0.860473	6.689358215	893	1	20	10	will	5up	0	0	FALSE	0.860473	0.860473
4:04	Bgb	0.863159	6.686360283	893	1	20	10	will	5up	0	0	FALSE	0.863159	0.863159
15:10	Dek	0.868591	6.680171436	893	1	20	10	will	5up	0	0	FALSE	0.868591	0.868591
8:11	Sry-&dgr;	0.879001	6.66779679	893	1	20	10	will	5up	0	0	FALSE	0.879001	0.879001
10:04	Bteb2	0.879083	6.667696208	893	1	20	10	will	5up	0	0	FALSE	0.879083	0.879083
0:07	CG3847	0.884923	6.660420841	893	1	20	10	will	5up	0	0	FALSE	0.884923	0.884923
14:14	fd96Ca	0.896194	6.645596947	893	1	20	10	will	5up	0	0	FALSE	0.896194	0.896194
5:04	en	0.909683	6.626231184	893	1	20	10	will	5up	0	0	FALSE	0.909683	0.909683
4:13	CG3891	0.911622	6.623274937	893	1	20	10	will	5up	0	0	FALSE	0.911622	0.911622
13:19	Su(var)205	0.915935	6.616521322	893	1	20	10	will	5up	0	0	FALSE	0.915935	0.915935
8:02	svp	0.917395	6.614176168	893	1	20	10	will	5up	0	0	FALSE	0.917395	0.917395
6:03	CG17328	0.927128	6.597684512	893	1	20	10	will	5up	0	0	FALSE	0.927128	0.927128
4:19	al	0.928457	6.595305051	893	1	20	10	will	5up	0	0	FALSE	0.928457	0.928457
9:02	CG2808	0.935447	6.582193879	893	1	20	10	will	5up	0	0	FALSE	0.935447	0.935447
11:22	lab	0.94312	6.566464655	893	1	20	10	will	5up	0	0	FALSE	0.94312	0.94312
13:08	CG32105	0.946495	6.559012868	893	1	20	10	will	5up	0	0	FALSE	0.946495	0.946495
1:07	caup	0.94663	6.558705342	893	1	20	10	will	5up	0	0	FALSE	0.94663	0.94663
14:17	ems	0.962668	6.516968457	893	1	20	10	will	5up	0	0	FALSE	0.962668	0.962668
8:07	bsh	0.967751	6.500664714	893	1	20	10	will	5up	0	0	FALSE	0.967751	0.967751
13:12	CG15782	0.971224	6.488260669	893	1	20	10	will	5up	0	0	FALSE	0.971224	0.971224
4:21	hbn	0.98376	6.429322495	893	1	20	10	will	5up	0	0	FALSE	0.98376	0.98376
9:15	ovo	0.984636	6.423869545	893	1	20	10	will	5up	0	0	FALSE	0.984636	0.984636
7:13	Rx	0.990972	6.373668068	893	1	20	10	will	5up	0	0	FALSE	0.990972	0.990972
1:22	CG4936	0.995857	6.305765799	893	1	20	10	will	5up	0	0	FALSE	0.995857	0.995857
7:22	Mnt	0.998135	6.241754308	893	1	20	10	will	5up	0	0	FALSE	0.998135	0.998135
5:22	Sox21b	0.998586	6.220648392	893	1	20	10	will	5up	0	0	FALSE	0.998586	0.998586
13:10	toe	0.999493	6.146525227	893	1	20	10	will	5up	0	0	FALSE	0.999493	0.999493
6:22	otp	0.99963	6.12498437	893	1	20	10	will	5up	0	0	FALSE	0.99963	0.99963
10:15	slbo	0.999876	6.053823992	893	1	20	10	will	5up	0	0	FALSE	0.999876	0.999876
7:04	SoxN	0.99995	5.997932482	893	1	20	10	will	5up	0	0	FALSE	0.99995	0.99995
2:07	Dsp1	0.999954	5.992711712	893	1	20	10	will	5up	0	0	FALSE	0.999954	0.999954
7:08	z	1	5.659766276	893	1	20	10	will	5up	0	0	FALSE	1	1
15:00	CG4282	0.005832	7.560870591	893	1	40	3	will	5up	0	0	FALSE	0.005832	0.005832
3:17	CG12029	0.012649	7.48813599	893	1	40	3	will	5up	0	0	FALSE	0.012649	0.012649
9:03	CG10669	0.016962	7.458601723	893	1	40	3	will	5up	0	0	FALSE	0.016962	0.016962
5:15	E2f	0.017314	7.456488907	893	1	40	3	will	5up	0	0	FALSE	0.017314	0.017314
13:22	knrl	0.024146	7.421338521	893	1	40	3	will	5up	0	0	FALSE	0.024146	0.024146
13:09	CG1845	0.024399	7.420207364	893	1	40	3	will	5up	0	0	FALSE	0.024399	0.024399
15:05	CG33695	0.032399	7.388675398	893	1	40	3	will	5up	0	0	FALSE	0.032399	0.032399
5:01	CG8944	0.03486	7.380281171	893	1	40	3	will	5up	0	0	FALSE	0.03486	0.03486
13:11	CG5591	0.035258	7.37896961	893	1	40	3	will	5up	0	0	FALSE	0.035258	0.035258
4:18	CG8359	0.040869	7.361662489	893	1	40	3	will	5up	0	0	FALSE	0.040869	0.040869
9:18	Hr78	0.041027	7.361205667	893	1	40	3	will	5up	0	0	FALSE	0.041027	0.041027
14:04	CG1621	0.045062	7.349950171	893	1	40	3	will	5up	0	0	FALSE	0.045062	0.045062
7:10	inv	0.047962	7.342355508	893	1	40	3	will	5up	0	0	FALSE	0.047962	0.047962
3:20	B-H1	0.057881	7.318869112	893	1	40	3	will	5up	0	0	FALSE	0.057881	0.057881
1:01	CG12942	0.071405	7.291488553	893	1	40	3	will	5up	0	0	FALSE	0.071405	0.071405
2:21	dimm	0.072993	7.28854548	893	1	40	3	will	5up	0	0	FALSE	0.072993	0.072993
13:16	tgo	0.074555	7.285696259	893	1	40	3	will	5up	0	0	FALSE	0.074555	0.074555
12:01	CG10949	0.074557	7.285693109	893	1	40	3	will	5up	0	0	FALSE	0.074557	0.074557
11:05	Tkr	0.079175	7.277528998	893	1	40	3	will	5up	0	0	FALSE	0.079175	0.079175
0:01	exd	0.080608	7.275069763	893	1	40	3	will	5up	0	0	FALSE	0.080608	0.080608
3:09	bowl	0.083075	7.270910817	893	1	40	3	will	5up	0	0	FALSE	0.083075	0.083075
3:14	CG3281	0.08766	7.263422455	893	1	40	3	will	5up	0	0	FALSE	0.08766	0.08766
14:07	Smox	0.093838	7.253781749	893	1	40	3	will	5up	0	0	FALSE	0.093838	0.093838
0:06	CG18619	0.096982	7.249054173	893	1	40	3	will	5up	0	0	FALSE	0.096982	0.096982
11:14	CG6689	0.102705	7.240730467	893	1	40	3	will	5up	0	0	FALSE	0.102705	0.102705
10:01	CG10959	0.102794	7.240604046	893	1	40	3	will	5up	0	0	FALSE	0.102794	0.102794
12:00	CG33213	0.107032	7.234658338	893	1	40	3	will	5up	0	0	FALSE	0.107032	0.107032
1:11	Hnf4	0.10877	7.232270471	893	1	40	3	will	5up	0	0	FALSE	0.10877	0.10877
2:05	p53	0.112804	7.226828326	893	1	40	3	will	5up	0	0	FALSE	0.112804	0.112804
14:08	CG8145	0.115549	7.223205531	893	1	40	3	will	5up	0	0	FALSE	0.115549	0.115549
14:01	apt	0.118842	7.218937535	893	1	40	3	will	5up	0	0	FALSE	0.118842	0.118842
11:11	stc	0.123163	7.213462605	893	1	40	3	will	5up	0	0	FALSE	0.123163	0.123163
13:04	CG31365	0.124405	7.211914888	893	1	40	3	will	5up	0	0	FALSE	0.124405	0.124405
9:10	dwg	0.127171	7.208504372	893	1	40	3	will	5up	0	0	FALSE	0.127171	0.127171
7:09	lmd	0.128107	7.207361735	893	1	40	3	will	5up	0	0	FALSE	0.128107	0.128107
14:13	her	0.128762	7.20656649	893	1	40	3	will	5up	0	0	FALSE	0.128762	0.128762
9:14	Su(H)	0.132526	7.202045788	893	1	40	3	will	5up	0	0	FALSE	0.132526	0.132526
12:16	ro	0.140362	7.192910289	893	1	40	3	will	5up	0	0	FALSE	0.140362	0.140362
3:22	kay	0.144507	7.188218021	893	1	40	3	will	5up	0	0	FALSE	0.144507	0.144507
1:05	CG8765	0.145402	7.18721744	893	1	40	3	will	5up	0	0	FALSE	0.145402	0.145402
4:09	CG4730	0.145662	7.186926879	893	1	40	3	will	5up	0	0	FALSE	0.145662	0.145662
10:19	tll	0.148609	7.18366273	893	1	40	3	will	5up	0	0	FALSE	0.148609	0.148609
5:05	bbx	0.155021	7.176707609	893	1	40	3	will	5up	0	0	FALSE	0.155021	0.155021
5:18	grau	0.157581	7.173984109	893	1	40	3	will	5up	0	0	FALSE	0.157581	0.157581
3:11	GATAe	0.166447	7.164769787	893	1	40	3	will	5up	0	0	FALSE	0.166447	0.166447
12:09	AP-2	0.166645	7.164567074	893	1	40	3	will	5up	0	0	FALSE	0.166645	0.166645
13:23	Trf	0.172686	7.158473669	893	1	40	3	will	5up	0	0	FALSE	0.172686	0.172686
2:13	ATbp	0.173097	7.158063858	893	1	40	3	will	5up	0	0	FALSE	0.173097	0.173097
10:03	Hr46	0.176745	7.154455335	893	1	40	3	will	5up	0	0	FALSE	0.176745	0.176745
10:12	CG3995	0.190026	7.141699645	893	1	40	3	will	5up	0	0	FALSE	0.190026	0.190026
3:02	exex	0.193607	7.138354922	893	1	40	3	will	5up	0	0	FALSE	0.193607	0.193607
11:02	ken	0.194253	7.137755452	893	1	40	3	will	5up	0	0	FALSE	0.194253	0.194253
13:00	CG6254	0.198013	7.13429145	893	1	40	3	will	5up	0	0	FALSE	0.198013	0.198013
10:21	Mad	0.19924	7.133169311	893	1	40	3	will	5up	0	0	FALSE	0.19924	0.19924
12:22	zen	0.201471	7.131140728	893	1	40	3	will	5up	0	0	FALSE	0.201471	0.201471
4:01	ind	0.202205	7.130475372	893	1	40	3	will	5up	0	0	FALSE	0.202205	0.202205
11:04	CG8092	0.204984	7.127972052	893	1	40	3	will	5up	0	0	FALSE	0.204984	0.204984
7:05	Kr-h1	0.210967	7.122650125	893	1	40	3	will	5up	0	0	FALSE	0.210967	0.210967
13:06	CG6654	0.214776	7.119307691	893	1	40	3	will	5up	0	0	FALSE	0.214776	0.214776
11:06	CG31666	0.221603	7.113401196	893	1	40	3	will	5up	0	0	FALSE	0.221603	0.221603
7:20	CG2889	0.225351	7.110203116	893	1	40	3	will	5up	0	0	FALSE	0.225351	0.225351
13:21	CG17361	0.225402	7.110160351	893	1	40	3	will	5up	0	0	FALSE	0.225402	0.225402
1:00	croc	0.226083	7.109581903	893	1	40	3	will	5up	0	0	FALSE	0.226083	0.226083
1:13	lola	0.226885	7.10890336	893	1	40	3	will	5up	0	0	FALSE	0.226885	0.226885
3:05	CG3136	0.22762	7.108282198	893	1	40	3	will	5up	0	0	FALSE	0.22762	0.22762
4:12	CG4318	0.227815	7.108117187	893	1	40	3	will	5up	0	0	FALSE	0.227815	0.227815
1:02	usp	0.228118	7.10786133	893	1	40	3	will	5up	0	0	FALSE	0.228118	0.228118
7:16	sob	0.231194	7.105276917	893	1	40	3	will	5up	0	0	FALSE	0.231194	0.231194
13:18	ttk	0.238063	7.099573904	893	1	40	3	will	5up	0	0	FALSE	0.238063	0.238063
14:03	ERR	0.23884	7.098934517	893	1	40	3	will	5up	0	0	FALSE	0.23884	0.23884
15:01	HP1c	0.239513	7.098381484	893	1	40	3	will	5up	0	0	FALSE	0.239513	0.239513
10:17	bs	0.241185	7.097012063	893	1	40	3	will	5up	0	0	FALSE	0.241185	0.241185
1:14	CG8924	0.242594	7.095861563	893	1	40	3	will	5up	0	0	FALSE	0.242594	0.242594
12:23	Cf2	0.255684	7.08533984	893	1	40	3	will	5up	0	0	FALSE	0.255684	0.255684
9:00	CG17803	0.257457	7.08393722	893	1	40	3	will	5up	0	0	FALSE	0.257457	0.257457
10:00	Aef1	0.258841	7.082845013	893	1	40	3	will	5up	0	0	FALSE	0.258841	0.258841
12:21	CG6276	0.264376	7.078508709	893	1	40	3	will	5up	0	0	FALSE	0.264376	0.264376
14:06	fd3F	0.266453	7.076894105	893	1	40	3	will	5up	0	0	FALSE	0.266453	0.266453
9:16	CG2116	0.269417	7.074599893	893	1	40	3	will	5up	0	0	FALSE	0.269417	0.269417
8:12	CG11617	0.273837	7.071202421	893	1	40	3	will	5up	0	0	FALSE	0.273837	0.273837
14:11	ase	0.276039	7.069520077	893	1	40	3	will	5up	0	0	FALSE	0.276039	0.276039
7:07	CG30420	0.281978	7.065014595	893	1	40	3	will	5up	0	0	FALSE	0.281978	0.281978
9:08	prd	0.288816	7.05988342	893	1	40	3	will	5up	0	0	FALSE	0.288816	0.288816
12:08	sc	0.29217	7.057387943	893	1	40	3	will	5up	0	0	FALSE	0.29217	0.29217
12:03	CG13296	0.293895	7.056109589	893	1	40	3	will	5up	0	0	FALSE	0.293895	0.293895
5:06	gl	0.2956	7.054849188	893	1	40	3	will	5up	0	0	FALSE	0.2956	0.2956
2:14	Mef2	0.295751	7.054737375	893	1	40	3	will	5up	0	0	FALSE	0.295751	0.295751
15:02	Myb	0.302496	7.049785723	893	1	40	3	will	5up	0	0	FALSE	0.302496	0.302496
1:10	CG17568	0.3056	7.047523595	893	1	40	3	will	5up	0	0	FALSE	0.3056	0.3056
3:15	CG5204	0.310451	7.04400874	893	1	40	3	will	5up	0	0	FALSE	0.310451	0.310451
11:15	Mio	0.312426	7.042584353	893	1	40	3	will	5up	0	0	FALSE	0.312426	0.312426
1:09	CG9139	0.313952	7.041487053	893	1	40	3	will	5up	0	0	FALSE	0.313952	0.313952
9:22	nub	0.318411	7.038292465	893	1	40	3	will	5up	0	0	FALSE	0.318411	0.318411
3:12	noc	0.319356	7.037617552	893	1	40	3	will	5up	0	0	FALSE	0.319356	0.319356
14:12	E2f2	0.320714	7.03664939	893	1	40	3	will	5up	0	0	FALSE	0.320714	0.320714
7:15	EcR	0.321245	7.036271842	893	1	40	3	will	5up	0	0	FALSE	0.321245	0.321245
14:00	Sry-&bgr;	0.322094	7.035667518	893	1	40	3	will	5up	0	0	FALSE	0.322094	0.322094
4:14	HLH54F	0.325499	7.033252436	893	1	40	3	will	5up	0	0	FALSE	0.325499	0.325499
7:14	CG10366	0.326285	7.032695893	893	1	40	3	will	5up	0	0	FALSE	0.326285	0.326285
5:09	D19B	0.326397	7.032617133	893	1	40	3	will	5up	0	0	FALSE	0.326397	0.326397
8:13	CG2678	0.328207	7.031339074	893	1	40	3	will	5up	0	0	FALSE	0.328207	0.328207
15:07	CG11317	0.329293	7.030573146	893	1	40	3	will	5up	0	0	FALSE	0.329293	0.329293
12:04	CG17801	0.332025	7.028651492	893	1	40	3	will	5up	0	0	FALSE	0.332025	0.332025
3:01	aop	0.336906	7.025234173	893	1	40	3	will	5up	0	0	FALSE	0.336906	0.336906
7:21	CG2202	0.337094	7.025103016	893	1	40	3	will	5up	0	0	FALSE	0.337094	0.337094
15:04	H15	0.347393	7.017955064	893	1	40	3	will	5up	0	0	FALSE	0.347393	0.347393
2:00	HLHm5	0.349512	7.016494667	893	1	40	3	will	5up	0	0	FALSE	0.349512	0.349512
6:19	achi	0.352225	7.014628885	893	1	40	3	will	5up	0	0	FALSE	0.352225	0.352225
12:20	YL-1	0.353058	7.014057598	893	1	40	3	will	5up	0	0	FALSE	0.353058	0.353058
10:07	CG31388	0.353273	7.013909768	893	1	40	3	will	5up	0	0	FALSE	0.353273	0.353273
0:04	CG6272	0.354468	7.013091001	893	1	40	3	will	5up	0	0	FALSE	0.354468	0.354468
6:09	Gsc	0.355561	7.012342645	893	1	40	3	will	5up	0	0	FALSE	0.355561	0.355561
4:05	odd	0.356837	7.011469942	893	1	40	3	will	5up	0	0	FALSE	0.356837	0.356837
15:08	CG11696	0.359041	7.009965225	893	1	40	3	will	5up	0	0	FALSE	0.359041	0.359041
3:10	cnc	0.359608	7.00957844	893	1	40	3	will	5up	0	0	FALSE	0.359608	0.359608
10:22	CG17359	0.361343	7.008396873	893	1	40	3	will	5up	0	0	FALSE	0.361343	0.361343
11:09	MBD-R2	0.36201	7.007942882	893	1	40	3	will	5up	0	0	FALSE	0.36201	0.36201
4:08	HLHm3	0.36399	7.006597606	893	1	40	3	will	5up	0	0	FALSE	0.36399	0.36399
3:06	CG10348	0.36606	7.005193805	893	1	40	3	will	5up	0	0	FALSE	0.36606	0.36606
15:09	Lhr	0.367952	7.003913348	893	1	40	3	will	5up	0	0	FALSE	0.367952	0.367952
12:19	wek	0.368892	7.003277822	893	1	40	3	will	5up	0	0	FALSE	0.368892	0.368892
2:17	CG10267	0.369267	7.003024146	893	1	40	3	will	5up	0	0	FALSE	0.369267	0.369267
13:13	lid	0.374595	6.999432782	893	1	40	3	will	5up	0	0	FALSE	0.374595	0.374595
15:11	CG6470	0.376067	6.998443895	893	1	40	3	will	5up	0	0	FALSE	0.376067	0.376067
8:00	CG17385	0.378497	6.996813574	893	1	40	3	will	5up	0	0	FALSE	0.378497	0.378497
3:21	hb	0.379061	6.996435267	893	1	40	3	will	5up	0	0	FALSE	0.379061	0.379061
0:23	sug	0.385506	6.99212784	893	1	40	3	will	5up	0	0	FALSE	0.385506	0.385506
2:18	Fer3	0.388121	6.990386842	893	1	40	3	will	5up	0	0	FALSE	0.388121	0.388121
11:18	CG12605	0.388415	6.990191207	893	1	40	3	will	5up	0	0	FALSE	0.388415	0.388415
9:20	CG11152	0.389992	6.989142351	893	1	40	3	will	5up	0	0	FALSE	0.389992	0.389992
8:16	Antp	0.397809	6.983963146	893	1	40	3	will	5up	0	0	FALSE	0.397809	0.397809
8:19	CG17802	0.401411	6.98158605	893	1	40	3	will	5up	0	0	FALSE	0.401411	0.401411
8:09	CG7357	0.401598	6.981462988	893	1	40	3	will	5up	0	0	FALSE	0.401598	0.401598
14:09	grn	0.402618	6.980790628	893	1	40	3	will	5up	0	0	FALSE	0.402618	0.402618
4:22	ct	0.404284	6.979694238	893	1	40	3	will	5up	0	0	FALSE	0.404284	0.404284
13:19	Su(var)205	0.407143	6.977814381	893	1	40	3	will	5up	0	0	FALSE	0.407143	0.407143
5:14	CG12219	0.407234	6.977754792	893	1	40	3	will	5up	0	0	FALSE	0.407234	0.407234
11:21	CG7839	0.408245	6.97709045	893	1	40	3	will	5up	0	0	FALSE	0.408245	0.408245
12:06	CG4424	0.410163	6.975832461	893	1	40	3	will	5up	0	0	FALSE	0.410163	0.410163
1:12	CG10274	0.412737	6.974145809	893	1	40	3	will	5up	0	0	FALSE	0.412737	0.412737
2:02	CG15696	0.41913	6.969967919	893	1	40	3	will	5up	0	0	FALSE	0.41913	0.41913
6:01	ftz	0.422048	6.968065384	893	1	40	3	will	5up	0	0	FALSE	0.422048	0.422048
2:10	sisA	0.426925	6.964892128	893	1	40	3	will	5up	0	0	FALSE	0.426925	0.426925
15:03	CG14451	0.428115	6.964118695	893	1	40	3	will	5up	0	0	FALSE	0.428115	0.428115
15:12	phol	0.429503	6.963217554	893	1	40	3	will	5up	0	0	FALSE	0.429503	0.429503
3:18	toy	0.432697	6.961145611	893	1	40	3	will	5up	0	0	FALSE	0.432697	0.432697
2:12	bun	0.437193	6.958233849	893	1	40	3	will	5up	0	0	FALSE	0.437193	0.437193
7:18	mid	0.438418	6.957441599	893	1	40	3	will	5up	0	0	FALSE	0.438418	0.438418
0:14	Hesr	0.438685	6.957269022	893	1	40	3	will	5up	0	0	FALSE	0.438685	0.438685
8:21	CG17181	0.442232	6.954976837	893	1	40	3	will	5up	0	0	FALSE	0.442232	0.442232
11:08	CG8301	0.445887	6.952618622	893	1	40	3	will	5up	0	0	FALSE	0.445887	0.445887
8:22	Xbp1	0.448259	6.951089154	893	1	40	3	will	5up	0	0	FALSE	0.448259	0.448259
10:09	CG14710	0.449129	6.950528469	893	1	40	3	will	5up	0	0	FALSE	0.449129	0.449129
2:08	cato	0.455377	6.94650776	893	1	40	3	will	5up	0	0	FALSE	0.455377	0.455377
9:06	CG11971	0.456101	6.94604205	893	1	40	3	will	5up	0	0	FALSE	0.456101	0.456101
14:10	Poxm	0.458207	6.944688203	893	1	40	3	will	5up	0	0	FALSE	0.458207	0.458207
5:19	CTCF	0.460357	6.943307228	893	1	40	3	will	5up	0	0	FALSE	0.460357	0.460357
13:15	mbf1	0.465954	6.93971575	893	1	40	3	will	5up	0	0	FALSE	0.465954	0.465954
2:16	HLHm&bgr;	0.466153	6.939588238	893	1	40	3	will	5up	0	0	FALSE	0.466153	0.466153
11:19	CG1233	0.466617	6.939290598	893	1	40	3	will	5up	0	0	FALSE	0.466617	0.466617
15:13	MBD-like	0.466652	6.939268198	893	1	40	3	will	5up	0	0	FALSE	0.466652	0.466652
6:17	Poxn	0.467035	6.939022315	893	1	40	3	will	5up	0	0	FALSE	0.467035	0.467035
10:23	CG7928	0.470229	6.936975545	893	1	40	3	will	5up	0	0	FALSE	0.470229	0.470229
6:18	Pdp1	0.473341	6.934982093	893	1	40	3	will	5up	0	0	FALSE	0.473341	0.473341
10:13	gsb-n	0.474321	6.934353954	893	1	40	3	will	5up	0	0	FALSE	0.474321	0.474321
8:01	term	0.475836	6.933384225	893	1	40	3	will	5up	0	0	FALSE	0.475836	0.475836
8:15	dpn	0.477862	6.932087708	893	1	40	3	will	5up	0	0	FALSE	0.477862	0.477862
7:06	Deaf1	0.480033	6.930698391	893	1	40	3	will	5up	0	0	FALSE	0.480033	0.480033
1:17	dm	0.481337	6.929864064	893	1	40	3	will	5up	0	0	FALSE	0.481337	0.481337
6:12	CG15710	0.481485	6.929769665	893	1	40	3	will	5up	0	0	FALSE	0.481485	0.481485
5:10	CG1832	0.484274	6.927985511	893	1	40	3	will	5up	0	0	FALSE	0.484274	0.484274
15:06	rib	0.484969	6.927541337	893	1	40	3	will	5up	0	0	FALSE	0.484969	0.484969
0:12	CG9705	0.491593	6.923307175	893	1	40	3	will	5up	0	0	FALSE	0.491593	0.491593
8:04	BEAF-32	0.49182	6.923161989	893	1	40	3	will	5up	0	0	FALSE	0.49182	0.49182
7:11	wdn	0.493325	6.922199696	893	1	40	3	will	5up	0	0	FALSE	0.493325	0.493325
3:00	Su(var)2-10	0.49339	6.922158233	893	1	40	3	will	5up	0	0	FALSE	0.49339	0.49339
11:12	repo	0.494017	6.921757456	893	1	40	3	will	5up	0	0	FALSE	0.494017	0.494017
4:10	Oli	0.496698	6.920044279	893	1	40	3	will	5up	0	0	FALSE	0.496698	0.496698
10:16	CG11398	0.499003	6.918571763	893	1	40	3	will	5up	0	0	FALSE	0.499003	0.499003
0:21	CG8319	0.500062	6.917894881	893	1	40	3	will	5up	0	0	FALSE	0.500062	0.500062
4:07	CG3919	0.50577	6.914247579	893	1	40	3	will	5up	0	0	FALSE	0.50577	0.50577
4:16	Fer1	0.507452	6.913172814	893	1	40	3	will	5up	0	0	FALSE	0.507452	0.507452
2:09	CG10654	0.508069	6.912778531	893	1	40	3	will	5up	0	0	FALSE	0.508069	0.508069
12:17	nerfin-1	0.509386	6.911936804	893	1	40	3	will	5up	0	0	FALSE	0.509386	0.509386
1:16	Dr	0.511578	6.910535438	893	1	40	3	will	5up	0	0	FALSE	0.511578	0.511578
1:20	pho	0.512853	6.909720279	893	1	40	3	will	5up	0	0	FALSE	0.512853	0.512853
5:17	Hr39	0.514582	6.908614873	893	1	40	3	will	5up	0	0	FALSE	0.514582	0.514582
6:08	Optix	0.5164	6.907452525	893	1	40	3	will	5up	0	0	FALSE	0.5164	0.5164
8:17	CG3838	0.517075	6.907020584	893	1	40	3	will	5up	0	0	FALSE	0.517075	0.517075
5:08	CG9215	0.517217	6.90692972	893	1	40	3	will	5up	0	0	FALSE	0.517217	0.517217
10:02	CG15514	0.523682	6.902793481	893	1	40	3	will	5up	0	0	FALSE	0.523682	0.523682
0:08	maf-S	0.526911	6.90072619	893	1	40	3	will	5up	0	0	FALSE	0.526911	0.526911
8:10	Jra	0.534001	6.896182556	893	1	40	3	will	5up	0	0	FALSE	0.534001	0.534001
3:03	CG12299	0.534352	6.895957244	893	1	40	3	will	5up	0	0	FALSE	0.534352	0.534352
4:20	bigmax	0.535124	6.895461952	893	1	40	3	will	5up	0	0	FALSE	0.535124	0.535124
10:11	CG10147	0.535886	6.894973026	893	1	40	3	will	5up	0	0	FALSE	0.535886	0.535886
9:07	su(Hw)	0.540096	6.892271106	893	1	40	3	will	5up	0	0	FALSE	0.540096	0.540096
13:02	CG11906	0.541565	6.891327133	893	1	40	3	will	5up	0	0	FALSE	0.541565	0.541565
15:14	cg	0.549571	6.886177654	893	1	40	3	will	5up	0	0	FALSE	0.549571	0.549571
4:00	ac	0.558105	6.880674294	893	1	40	3	will	5up	0	0	FALSE	0.558105	0.558105
8:23	CG16899	0.563953	6.876893441	893	1	40	3	will	5up	0	0	FALSE	0.563953	0.563953
1:08	HGTX	0.565143	6.876122813	893	1	40	3	will	5up	0	0	FALSE	0.565143	0.565143
0:22	HLHm&dgr;	0.565982	6.875579538	893	1	40	3	will	5up	0	0	FALSE	0.565982	0.565982
3:04	CG14655	0.56825	6.874109475	893	1	40	3	will	5up	1	0	FALSE	0.56825	0.56825
6:00	l(1)sc	0.571309	6.872124173	893	1	40	3	will	5up	0	0	FALSE	0.571309	0.571309
6:07	CG9797	0.571938	6.871715886	893	1	40	3	will	5up	0	0	FALSE	0.571938	0.571938
10:14	CG13123	0.572392	6.871420776	893	1	40	3	will	5up	0	0	FALSE	0.572392	0.572392
6:21	cad	0.574452	6.870081717	893	1	40	3	will	5up	0	0	FALSE	0.574452	0.574452
4:06	CG12071	0.574591	6.869991486	893	1	40	3	will	5up	0	0	FALSE	0.574591	0.574591
9:12	az2	0.577341	6.868201484	893	1	40	3	will	5up	0	0	FALSE	0.577341	0.577341
8:06	CG7691	0.588381	6.860990738	893	1	40	3	will	5up	0	0	FALSE	0.588381	0.588381
2:03	CG4360	0.598539	6.854315903	893	1	40	3	will	5up	0	0	FALSE	0.598539	0.598539
12:10	CG15436	0.610637	6.846308799	893	1	40	3	will	5up	0	0	FALSE	0.610637	0.610637
0:10	CG31460	0.619513	6.840388716	893	1	40	3	will	5up	0	0	FALSE	0.619513	0.619513
5:03	NfI	0.623839	6.837488716	893	1	40	3	will	5up	0	0	FALSE	0.623839	0.623839
12:14	Dip3	0.627337	6.835135904	893	1	40	3	will	5up	0	0	FALSE	0.627337	0.627337
11:10	CG31670	0.629156	6.833909614	893	1	40	3	will	5up	0	0	FALSE	0.629156	0.629156
8:18	hkb	0.633386	6.831050375	893	1	40	3	will	5up	0	0	FALSE	0.633386	0.633386
6:20	fd96Cb	0.634602	6.830226615	893	1	40	3	will	5up	0	0	FALSE	0.634602	0.634602
13:14	Ets96B	0.636124	6.829193792	893	1	40	3	will	5up	0	0	FALSE	0.636124	0.636124
8:20	crc	0.64156	6.825493808	893	1	40	3	will	5up	0	0	FALSE	0.64156	0.64156
7:00	CG8478	0.642622	6.824768711	893	1	40	3	will	5up	0	0	FALSE	0.642622	0.642622
1:21	CG2199	0.644321	6.823607676	893	1	40	3	will	5up	0	0	FALSE	0.644321	0.644321
9:23	Z4	0.647445	6.821466799	893	1	40	3	will	5up	0	0	FALSE	0.647445	0.647445
10:10	slp1	0.647502	6.821427062	893	1	40	3	will	5up	0	0	FALSE	0.647502	0.647502
2:06	HLHm7	0.65222	6.818180631	893	1	40	3	will	5up	0	0	FALSE	0.65222	0.65222
6:16	sage	0.660736	6.812279429	893	1	40	3	will	5up	0	0	FALSE	0.660736	0.660736
3:07	BtbVII	0.662927	6.810751513	893	1	40	3	will	5up	0	0	FALSE	0.662927	0.662927
5:12	CG30443	0.668767	6.806661451	893	1	40	3	will	5up	0	0	FALSE	0.668767	0.668767
7:12	CG1602	0.677968	6.800157171	893	1	40	3	will	5up	0	0	FALSE	0.677968	0.677968
3:23	Stat92E	0.682909	6.796633307	893	1	40	3	will	5up	0	0	FALSE	0.682909	0.682909
4:17	CG9609	0.684961	6.795162576	893	1	40	3	will	5up	0	0	FALSE	0.684961	0.684961
8:05	kni	0.687223	6.793537059	893	1	40	3	will	5up	0	0	FALSE	0.687223	0.687223
9:09	CG10979	0.688577	6.79256151	893	1	40	3	will	5up	0	0	FALSE	0.688577	0.688577
0:20	HLH4C	0.688691	6.792479749	893	1	40	3	will	5up	0	0	FALSE	0.688691	0.688691
10:06	CG4854	0.68956	6.791852709	893	1	40	3	will	5up	0	0	FALSE	0.68956	0.68956
6:04	TFAM	0.691328	6.790574139	893	1	40	3	will	5up	0	0	FALSE	0.691328	0.691328
6:23	unc-4	0.693889	6.788717166	893	1	40	3	will	5up	0	0	FALSE	0.693889	0.693889
0:16	grh	0.698797	6.785137981	893	1	40	3	will	5up	0	0	FALSE	0.698797	0.698797
4:03	Six4	0.706035	6.779811386	893	1	40	3	will	5up	0	0	FALSE	0.706035	0.706035
5:16	disco	0.707325	6.778856276	893	1	40	3	will	5up	0	0	FALSE	0.707325	0.707325
9:19	CG31612	0.70853	6.777961889	893	1	40	3	will	5up	0	0	FALSE	0.70853	0.70853
11:20	ey	0.712153	6.775262132	893	1	40	3	will	5up	0	0	FALSE	0.712153	0.712153
12:15	ap	0.718627	6.770397589	893	1	40	3	will	5up	0	0	FALSE	0.718627	0.718627
15:10	Dek	0.720284	6.769144197	893	1	40	3	will	5up	0	0	FALSE	0.720284	0.720284
8:08	CrebB-17A	0.721064	6.768552813	893	1	40	3	will	5up	0	0	FALSE	0.721064	0.721064
4:02	HLHm&ggr;	0.72156	6.768176494	893	1	40	3	will	5up	0	0	FALSE	0.72156	0.72156
1:23	Hr96	0.724921	6.765616912	893	1	40	3	will	5up	0	0	FALSE	0.724921	0.724921
1:06	dmrt99B	0.725681	6.765035704	893	1	40	3	will	5up	0	0	FALSE	0.725681	0.725681
0:05	CG14711	0.732683	6.759645088	893	1	40	3	will	5up	0	0	FALSE	0.732683	0.732683
10:18	abd-A	0.738161	6.75537888	893	1	40	3	will	5up	0	0	FALSE	0.738161	0.738161
11:22	lab	0.752803	6.743741464	893	1	40	3	will	5up	0	0	FALSE	0.752803	0.752803
12:12	Usf	0.752976	6.74360163	893	1	40	3	will	5up	0	0	FALSE	0.752976	0.752976
13:08	CG32105	0.756165	6.741018532	893	1	40	3	will	5up	0	0	FALSE	0.756165	0.756165
2:15	CG14962	0.7616	6.736572695	893	1	40	3	will	5up	0	0	FALSE	0.7616	0.7616
7:23	retn	0.769143	6.730309573	893	1	40	3	will	5up	0	0	FALSE	0.769143	0.769143
14:02	CG17912	0.770623	6.729067666	893	1	40	3	will	5up	0	0	FALSE	0.770623	0.770623
15:15	CG6769	0.771963	6.727939405	893	1	40	3	will	5up	0	0	FALSE	0.771963	0.771963
6:02	Ets65A	0.776462	6.724122284	893	1	40	3	will	5up	0	0	FALSE	0.776462	0.776462
10:20	h	0.786432	6.715505805	893	1	40	3	will	5up	0	0	FALSE	0.786432	0.786432
0:03	CG9418	0.788953	6.713289611	893	1	40	3	will	5up	0	0	FALSE	0.788953	0.788953
4:15	Lag1	0.790165	6.712219682	893	1	40	3	will	5up	0	0	FALSE	0.790165	0.790165
4:23	pan	0.793054	6.709652403	893	1	40	3	will	5up	0	0	FALSE	0.793054	0.793054
2:23	sna	0.79862	6.704646508	893	1	40	3	will	5up	0	0	FALSE	0.79862	0.79862
0:09	CG6930	0.800192	6.703217095	893	1	40	3	will	5up	0	0	FALSE	0.800192	0.800192
8:11	Sry-&dgr;	0.802432	6.701169402	893	1	40	3	will	5up	0	0	FALSE	0.802432	0.802432
4:11	tap	0.802717	6.700908228	893	1	40	3	will	5up	0	0	FALSE	0.802717	0.802717
0:18	CG12744	0.805377	6.69845642	893	1	40	3	will	5up	0	0	FALSE	0.805377	0.805377
5:02	elB	0.805948	6.697927459	893	1	40	3	will	5up	0	0	FALSE	0.805948	0.805948
0:15	Neu2	0.80883	6.69524263	893	1	40	3	will	5up	0	0	FALSE	0.80883	0.80883
3:08	CG7368	0.821336	6.683292806	893	1	40	3	will	5up	0	0	FALSE	0.821336	0.821336
8:03	CG6854	0.829138	6.67557001	893	1	40	3	will	5up	0	0	FALSE	0.829138	0.829138
8:07	bsh	0.836584	6.667986494	893	1	40	3	will	5up	0	0	FALSE	0.836584	0.836584
8:14	CG11085	0.837707	6.666823187	893	1	40	3	will	5up	0	0	FALSE	0.837707	0.837707
12:18	CG11723	0.841906	6.662426634	893	1	40	3	will	5up	0	0	FALSE	0.841906	0.841906
11:16	foxo	0.848198	6.655694258	893	1	40	3	will	5up	0	0	FALSE	0.848198	0.848198
1:04	Ptx1	0.852822	6.650626213	893	1	40	3	will	5up	0	0	FALSE	0.852822	0.852822
9:02	CG2808	0.859352	6.643285137	893	1	40	3	will	5up	0	0	FALSE	0.859352	0.859352
13:12	CG15782	0.860198	6.642318065	893	1	40	3	will	5up	0	0	FALSE	0.860198	0.860198
0:07	CG3847	0.863973	6.637949854	893	1	40	3	will	5up	0	0	FALSE	0.863973	0.863973
5:13	cas	0.865492	6.6361687	893	1	40	3	will	5up	0	0	FALSE	0.865492	0.865492
0:17	bap	0.866271	6.63525025	893	1	40	3	will	5up	0	0	FALSE	0.866271	0.866271
5:04	en	0.869062	6.631927582	893	1	40	3	will	5up	0	0	FALSE	0.869062	0.869062
7:02	CG8388	0.869577	6.631309202	893	1	40	3	will	5up	0	0	FALSE	0.869577	0.869577
6:03	CG17328	0.878233	6.620651861	893	1	40	3	will	5up	0	0	FALSE	0.878233	0.878233
6:10	CG11294	0.888602	6.607160002	893	1	40	3	will	5up	0	0	FALSE	0.888602	0.888602
14:15	bcd	0.898289	6.593717633	893	1	40	3	will	5up	0	0	FALSE	0.898289	0.898289
5:00	wor	0.900927	6.589896491	893	1	40	3	will	5up	0	0	FALSE	0.900927	0.900927
2:20	amos	0.902942	6.58692719	893	1	40	3	will	5up	0	0	FALSE	0.902942	0.902942
7:17	crol	0.907997	6.579273549	893	1	40	3	will	5up	0	0	FALSE	0.907997	0.907997
5:23	CG10321	0.913505	6.570571814	893	1	40	3	will	5up	0	0	FALSE	0.913505	0.913505
5:22	Sox21b	0.915825	6.566782696	893	1	40	3	will	5up	0	0	FALSE	0.915825	0.915825
0:19	OdsH	0.917705	6.563653468	893	1	40	3	will	5up	0	0	FALSE	0.917705	0.917705
4:13	CG3891	0.930572	6.540643077	893	1	40	3	will	5up	0	0	FALSE	0.930572	0.930572
8:02	svp	0.938092	6.525632206	893	1	40	3	will	5up	0	0	FALSE	0.938092	0.938092
1:07	caup	0.948532	6.502222954	893	1	40	3	will	5up	0	0	FALSE	0.948532	0.948532
3:19	CG13624	0.949602	6.499616947	893	1	40	3	will	5up	0	0	FALSE	0.949602	0.949602
4:21	hbn	0.952892	6.491317312	893	1	40	3	will	5up	0	0	FALSE	0.952892	0.952892
9:04	CG12391	0.95356	6.489574708	893	1	40	3	will	5up	0	0	FALSE	0.95356	0.95356
12:02	CG31441	0.956709	6.481084004	893	1	40	3	will	5up	0	0	FALSE	0.956709	0.956709
4:19	al	0.960933	6.468871479	893	1	40	3	will	5up	0	0	FALSE	0.960933	0.960933
1:19	jumu	0.963809	6.459924564	893	1	40	3	will	5up	0	0	FALSE	0.963809	0.963809
1:22	CG4936	0.969234	6.441332473	893	1	40	3	will	5up	0	0	FALSE	0.969234	0.969234
2:19	Sox21a	0.969719	6.439539135	893	1	40	3	will	5up	0	0	FALSE	0.969719	0.969719
1:18	Trl	0.978257	6.403255555	893	1	40	3	will	5up	0	0	FALSE	0.978257	0.978257
9:15	ovo	0.980259	6.39303317	893	1	40	3	will	5up	0	0	FALSE	0.980259	0.980259
7:22	Mnt	0.981475	6.386379714	893	1	40	3	will	5up	0	0	FALSE	0.981475	0.981475
13:10	toe	0.985821	6.359083679	893	1	40	3	will	5up	0	0	FALSE	0.985821	0.985821
4:04	Bgb	0.986417	6.354797097	893	1	40	3	will	5up	0	0	FALSE	0.986417	0.986417
10:15	slbo	0.987965	6.34284223	893	1	40	3	will	5up	0	0	FALSE	0.987965	0.987965
10:04	Bteb2	0.98977	6.327094486	893	1	40	3	will	5up	0	0	FALSE	0.98977	0.98977
14:14	fd96Ca	0.991144	6.313377744	893	1	40	3	will	5up	0	0	FALSE	0.991144	0.991144
2:07	Dsp1	0.9921	6.302697147	893	1	40	3	will	5up	0	0	FALSE	0.9921	0.9921
6:14	hth	0.993973	6.27795204	893	1	40	3	will	5up	0	0	FALSE	0.993973	0.993973
6:22	otp	0.995409	6.253825941	893	1	40	3	will	5up	0	0	FALSE	0.995409	0.995409
7:13	Rx	0.998832	6.142004108	893	1	40	3	will	5up	0	0	FALSE	0.998832	0.998832
7:04	SoxN	0.999977	5.877892065	893	1	40	3	will	5up	0	0	FALSE	0.999977	0.999977
7:08	z	0.999997	5.764755944	893	1	40	3	will	5up	0	0	FALSE	0.999997	0.999997
15:00	CG4282	0.004683	7.741124643	893	1	40	10	will	5up	0	0	FALSE	0.004683	0.004683
3:17	CG12029	0.00552	7.728714893	893	1	40	10	will	5up	0	0	FALSE	0.00552	0.00552
5:15	E2f	0.011928	7.667324606	893	1	40	10	will	5up	0	0	FALSE	0.011928	0.011928
13:22	knrl	0.013772	7.655195583	893	1	40	10	will	5up	0	0	FALSE	0.013772	0.013772
13:09	CG1845	0.018725	7.628437021	893	1	40	10	will	5up	0	0	FALSE	0.018725	0.018725
9:03	CG10669	0.01902	7.627040448	893	1	40	10	will	5up	0	0	FALSE	0.01902	0.01902
15:05	CG33695	0.023762	7.606832625	893	1	40	10	will	5up	0	0	FALSE	0.023762	0.023762
4:18	CG8359	0.028804	7.588774761	893	1	40	10	will	5up	0	0	FALSE	0.028804	0.028804
13:11	CG5591	0.038574	7.560212869	893	1	40	10	will	5up	0	0	FALSE	0.038574	0.038574
9:18	Hr78	0.040361	7.555647299	893	1	40	10	will	5up	0	0	FALSE	0.040361	0.040361
7:10	inv	0.043611	7.54774937	893	1	40	10	will	5up	0	0	FALSE	0.043611	0.043611
1:01	CG12942	0.047754	7.538342936	893	1	40	10	will	5up	0	0	FALSE	0.047754	0.047754
5:01	CG8944	0.047833	7.538169554	893	1	40	10	will	5up	0	0	FALSE	0.047833	0.047833
14:04	CG1621	0.049141	7.535340903	893	1	40	10	will	5up	0	0	FALSE	0.049141	0.049141
3:20	B-H1	0.049862	7.533806638	893	1	40	10	will	5up	0	0	FALSE	0.049862	0.049862
13:16	tgo	0.054555	7.524229208	893	1	40	10	will	5up	0	0	FALSE	0.054555	0.054555
0:01	exd	0.056685	7.520097147	893	1	40	10	will	5up	0	0	FALSE	0.056685	0.056685
2:21	dimm	0.070503	7.495892332	893	1	40	10	will	5up	0	0	FALSE	0.070503	0.070503
3:14	CG3281	0.071647	7.494059152	893	1	40	10	will	5up	0	0	FALSE	0.071647	0.071647
11:05	Tkr	0.077298	7.485316546	893	1	40	10	will	5up	0	0	FALSE	0.077298	0.077298
13:04	CG31365	0.083775	7.475876251	893	1	40	10	will	5up	0	0	FALSE	0.083775	0.083775
0:06	CG18619	0.084718	7.474546848	893	1	40	10	will	5up	0	0	FALSE	0.084718	0.084718
11:14	CG6689	0.08573	7.473134029	893	1	40	10	will	5up	0	0	FALSE	0.08573	0.08573
3:09	bowl	0.099042	7.455607597	893	1	40	10	will	5up	0	0	FALSE	0.099042	0.099042
12:01	CG10949	0.100194	7.454174729	893	1	40	10	will	5up	0	0	FALSE	0.100194	0.100194
14:07	Smox	0.103837	7.449720411	893	1	40	10	will	5up	0	0	FALSE	0.103837	0.103837
14:01	apt	0.106239	7.446844531	893	1	40	10	will	5up	0	0	FALSE	0.106239	0.106239
1:11	Hnf4	0.108533	7.444142196	893	1	40	10	will	5up	0	0	FALSE	0.108533	0.108533
14:13	her	0.109176	7.443391818	893	1	40	10	will	5up	0	0	FALSE	0.109176	0.109176
10:01	CG10959	0.109769	7.442703012	893	1	40	10	will	5up	0	0	FALSE	0.109769	0.109769
12:16	ro	0.113432	7.438504596	893	1	40	10	will	5up	0	0	FALSE	0.113432	0.113432
9:10	dwg	0.115706	7.435947512	893	1	40	10	will	5up	0	0	FALSE	0.115706	0.115706
13:18	ttk	0.117496	7.433959582	893	1	40	10	will	5up	0	0	FALSE	0.117496	0.117496
3:22	kay	0.117738	7.433691892	893	1	40	10	will	5up	0	0	FALSE	0.117738	0.117738
12:00	CG33213	0.127527	7.423195464	893	1	40	10	will	5up	0	0	FALSE	0.127527	0.127527
7:09	lmd	0.128974	7.42169229	893	1	40	10	will	5up	0	0	FALSE	0.128974	0.128974
11:11	stc	0.133992	7.416567588	893	1	40	10	will	5up	0	0	FALSE	0.133992	0.133992
9:14	Su(H)	0.135947	7.414606691	893	1	40	10	will	5up	0	0	FALSE	0.135947	0.135947
2:05	p53	0.138239	7.412331864	893	1	40	10	will	5up	0	0	FALSE	0.138239	0.138239
10:19	tll	0.139153	7.411431885	893	1	40	10	will	5up	0	0	FALSE	0.139153	0.139153
2:13	ATbp	0.148036	7.402889208	893	1	40	10	will	5up	0	0	FALSE	0.148036	0.148036
4:09	CG4730	0.148981	7.402000324	893	1	40	10	will	5up	0	0	FALSE	0.148981	0.148981
12:09	AP-2	0.149201	7.401794368	893	1	40	10	will	5up	0	0	FALSE	0.149201	0.149201
12:22	zen	0.150338	7.400731425	893	1	40	10	will	5up	0	0	FALSE	0.150338	0.150338
14:08	CG8145	0.161023	7.390994556	893	1	40	10	will	5up	0	0	FALSE	0.161023	0.161023
7:16	sob	0.162555	7.389633118	893	1	40	10	will	5up	0	0	FALSE	0.162555	0.162555
1:05	CG8765	0.168876	7.38410418	893	1	40	10	will	5up	0	0	FALSE	0.168876	0.168876
3:11	GATAe	0.172194	7.381255454	893	1	40	10	will	5up	0	0	FALSE	0.172194	0.172194
5:18	grau	0.178341	7.376068375	893	1	40	10	will	5up	0	0	FALSE	0.178341	0.178341
12:21	CG6276	0.187458	7.368577827	893	1	40	10	will	5up	0	0	FALSE	0.187458	0.187458
1:13	lola	0.187998	7.368141019	893	1	40	10	will	5up	0	0	FALSE	0.187998	0.187998
13:21	CG17361	0.188156	7.368013357	893	1	40	10	will	5up	0	0	FALSE	0.188156	0.188156
10:03	Hr46	0.188707	7.367569163	893	1	40	10	will	5up	0	0	FALSE	0.188707	0.188707
11:04	CG8092	0.194728	7.362764982	893	1	40	10	will	5up	0	0	FALSE	0.194728	0.194728
10:12	CG3995	0.19872	7.359629488	893	1	40	10	will	5up	0	0	FALSE	0.19872	0.19872
15:01	HP1c	0.199469	7.359045388	893	1	40	10	will	5up	0	0	FALSE	0.199469	0.199469
13:06	CG6654	0.202493	7.356700164	893	1	40	10	will	5up	0	0	FALSE	0.202493	0.202493
13:23	Trf	0.204983	7.354784718	893	1	40	10	will	5up	0	0	FALSE	0.204983	0.204983
11:06	CG31666	0.205782	7.354173722	893	1	40	10	will	5up	0	0	FALSE	0.205782	0.205782
1:00	croc	0.205848	7.354122739	893	1	40	10	will	5up	0	0	FALSE	0.205848	0.205848
1:14	CG8924	0.208184	7.352343355	893	1	40	10	will	5up	0	0	FALSE	0.208184	0.208184
5:05	bbx	0.208435	7.352152911	893	1	40	10	will	5up	0	0	FALSE	0.208435	0.208435
10:17	bs	0.222861	7.341419915	893	1	40	10	will	5up	0	0	FALSE	0.222861	0.222861
13:19	Su(var)205	0.228398	7.337406402	893	1	40	10	will	5up	0	0	FALSE	0.228398	0.228398
11:02	ken	0.239197	7.329732747	893	1	40	10	will	5up	0	0	FALSE	0.239197	0.239197
12:08	sc	0.240402	7.328887892	893	1	40	10	will	5up	0	0	FALSE	0.240402	0.240402
4:12	CG4318	0.242052	7.32773616	893	1	40	10	will	5up	0	0	FALSE	0.242052	0.242052
12:23	Cf2	0.247275	7.324115464	893	1	40	10	will	5up	0	0	FALSE	0.247275	0.247275
1:02	usp	0.249572	7.322536473	893	1	40	10	will	5up	0	0	FALSE	0.249572	0.249572
4:01	ind	0.250689	7.321771406	893	1	40	10	will	5up	0	0	FALSE	0.250689	0.250689
12:19	wek	0.252444	7.320573165	893	1	40	10	will	5up	0	0	FALSE	0.252444	0.252444
9:16	CG2116	0.253363	7.319947063	893	1	40	10	will	5up	0	0	FALSE	0.253363	0.253363
12:04	CG17801	0.253764	7.319674322	893	1	40	10	will	5up	0	0	FALSE	0.253764	0.253764
10:00	Aef1	0.256151	7.318055879	893	1	40	10	will	5up	0	0	FALSE	0.256151	0.256151
7:05	Kr-h1	0.258455	7.316500789	893	1	40	10	will	5up	0	0	FALSE	0.258455	0.258455
15:14	cg	0.259593	7.315735447	893	1	40	10	will	5up	0	0	FALSE	0.259593	0.259593
10:21	Mad	0.260388	7.315201903	893	1	40	10	will	5up	0	0	FALSE	0.260388	0.260388
13:00	CG6254	0.265869	7.311545132	893	1	40	10	will	5up	0	0	FALSE	0.265869	0.265869
3:15	CG5204	0.269453	7.309174968	893	1	40	10	will	5up	0	0	FALSE	0.269453	0.269453
2:14	Mef2	0.271378	7.307908494	893	1	40	10	will	5up	0	0	FALSE	0.271378	0.271378
12:20	YL-1	0.271868	7.307586487	893	1	40	10	will	5up	0	0	FALSE	0.271868	0.271868
11:15	Mio	0.273372	7.306601359	893	1	40	10	will	5up	0	0	FALSE	0.273372	0.273372
7:20	CG2889	0.27409	7.306131624	893	1	40	10	will	5up	0	0	FALSE	0.27409	0.27409
14:03	ERR	0.275796	7.30501866	893	1	40	10	will	5up	0	0	FALSE	0.275796	0.275796
9:00	CG17803	0.278995	7.302939556	893	1	40	10	will	5up	0	0	FALSE	0.278995	0.278995
3:12	noc	0.298415	7.290559155	893	1	40	10	will	5up	0	0	FALSE	0.298415	0.298415
9:22	nub	0.29864	7.290417763	893	1	40	10	will	5up	0	0	FALSE	0.29864	0.29864
14:06	fd3F	0.301296	7.288754558	893	1	40	10	will	5up	0	0	FALSE	0.301296	0.301296
7:15	EcR	0.301724	7.288487272	893	1	40	10	will	5up	0	0	FALSE	0.301724	0.301724
3:02	exex	0.303583	7.287327288	893	1	40	10	will	5up	0	0	FALSE	0.303583	0.303583
1:10	CG17568	0.306499	7.285514851	893	1	40	10	will	5up	0	0	FALSE	0.306499	0.306499
2:17	CG10267	0.306747	7.285361576	893	1	40	10	will	5up	0	0	FALSE	0.306747	0.306747
3:05	CG3136	0.30762	7.284820721	893	1	40	10	will	5up	0	0	FALSE	0.30762	0.30762
4:14	HLH54F	0.310473	7.283057327	893	1	40	10	will	5up	0	0	FALSE	0.310473	0.310473
7:14	CG10366	0.316099	7.279600938	893	1	40	10	will	5up	0	0	FALSE	0.316099	0.316099
14:11	ase	0.316796	7.279174803	893	1	40	10	will	5up	0	0	FALSE	0.316796	0.316796
9:08	prd	0.317538	7.278721406	893	1	40	10	will	5up	0	0	FALSE	0.317538	0.317538
7:07	CG30420	0.317639	7.278659527	893	1	40	10	will	5up	0	0	FALSE	0.317639	0.317639
1:09	CG9139	0.317731	7.278603151	893	1	40	10	will	5up	0	0	FALSE	0.317731	0.317731
0:23	sug	0.320372	7.276993431	893	1	40	10	will	5up	0	0	FALSE	0.320372	0.320372
0:21	CG8319	0.3207	7.276794064	893	1	40	10	will	5up	0	0	FALSE	0.3207	0.3207
12:03	CG13296	0.321792	7.276130381	893	1	40	10	will	5up	0	0	FALSE	0.321792	0.321792
15:02	Myb	0.327621	7.272602711	893	1	40	10	will	5up	0	0	FALSE	0.327621	0.327621
14:00	Sry-&bgr;	0.330826	7.270674212	893	1	40	10	will	5up	0	0	FALSE	0.330826	0.330826
12:06	CG4424	0.333357	7.269156309	893	1	40	10	will	5up	0	0	FALSE	0.333357	0.333357
0:22	HLHm&dgr;	0.339893	7.265257427	893	1	40	10	will	5up	0	0	FALSE	0.339893	0.339893
5:09	D19B	0.340227	7.265058737	893	1	40	10	will	5up	0	0	FALSE	0.340227	0.340227
15:07	CG11317	0.341257	7.264447623	893	1	40	10	will	5up	0	0	FALSE	0.341257	0.341257
15:04	H15	0.342725	7.263576793	893	1	40	10	will	5up	0	0	FALSE	0.342725	0.342725
3:10	cnc	0.344015	7.262813062	893	1	40	10	will	5up	0	0	FALSE	0.344015	0.344015
3:21	hb	0.346982	7.261061247	893	1	40	10	will	5up	0	0	FALSE	0.346982	0.346982
7:21	CG2202	0.355102	7.256292905	893	1	40	10	will	5up	0	0	FALSE	0.355102	0.355102
2:18	Fer3	0.35834	7.254402322	893	1	40	10	will	5up	0	0	FALSE	0.35834	0.35834
8:12	CG11617	0.359673	7.253626317	893	1	40	10	will	5up	0	0	FALSE	0.359673	0.359673
15:11	CG6470	0.359756	7.253578033	893	1	40	10	will	5up	0	0	FALSE	0.359756	0.359756
14:12	E2f2	0.361567	7.252524706	893	1	40	10	will	5up	0	0	FALSE	0.361567	0.361567
15:09	Lhr	0.365369	7.250319208	893	1	40	10	will	5up	0	0	FALSE	0.365369	0.365369
8:16	Antp	0.366804	7.249488395	893	1	40	10	will	5up	0	0	FALSE	0.366804	0.366804
10:07	CG31388	0.366974	7.249390505	893	1	40	10	will	5up	0	0	FALSE	0.366974	0.366974
8:13	CG2678	0.368894	7.248281269	893	1	40	10	will	5up	0	0	FALSE	0.368894	0.368894
0:04	CG6272	0.37102	7.247055312	893	1	40	10	will	5up	0	0	FALSE	0.37102	0.37102
4:08	HLHm3	0.373197	7.245801931	893	1	40	10	will	5up	0	0	FALSE	0.373197	0.373197
1:20	pho	0.373406	7.245681933	893	1	40	10	will	5up	0	0	FALSE	0.373406	0.373406
2:00	HLHm5	0.374761	7.244903172	893	1	40	10	will	5up	0	0	FALSE	0.374761	0.374761
5:06	gl	0.376345	7.243994081	893	1	40	10	will	5up	0	0	FALSE	0.376345	0.376345
10:22	CG17359	0.377709	7.243212369	893	1	40	10	will	5up	0	0	FALSE	0.377709	0.377709
15:08	CG11696	0.379979	7.241912919	893	1	40	10	will	5up	0	0	FALSE	0.379979	0.379979
3:18	toy	0.382958	7.240211789	893	1	40	10	will	5up	0	0	FALSE	0.382958	0.382958
13:13	lid	0.384384	7.239398662	893	1	40	10	will	5up	0	0	FALSE	0.384384	0.384384
2:10	sisA	0.385951	7.238506365	893	1	40	10	will	5up	0	0	FALSE	0.385951	0.385951
13:15	mbf1	0.386159	7.238388108	893	1	40	10	will	5up	0	0	FALSE	0.386159	0.386159
0:14	Hesr	0.387919	7.237387181	893	1	40	10	will	5up	0	0	FALSE	0.387919	0.387919
3:01	aop	0.388297	7.237171866	893	1	40	10	will	5up	0	0	FALSE	0.388297	0.388297
11:09	MBD-R2	0.390306	7.236031317	893	1	40	10	will	5up	0	0	FALSE	0.390306	0.390306
1:12	CG10274	0.391949	7.235100089	893	1	40	10	will	5up	0	0	FALSE	0.391949	0.391949
11:18	CG12605	0.392156	7.234982847	893	1	40	10	will	5up	0	0	FALSE	0.392156	0.392156
4:22	ct	0.394763	7.233506943	893	1	40	10	will	5up	0	0	FALSE	0.394763	0.394763
6:09	Gsc	0.395064	7.233336554	893	1	40	10	will	5up	0	0	FALSE	0.395064	0.395064
3:06	CG10348	0.395587	7.233040937	893	1	40	10	will	5up	0	0	FALSE	0.395587	0.395587
4:05	odd	0.397706	7.231844191	893	1	40	10	will	5up	0	0	FALSE	0.397706	0.397706
1:16	Dr	0.399664	7.230739852	893	1	40	10	will	5up	0	0	FALSE	0.399664	0.399664
8:00	CG17385	0.403375	7.228650644	893	1	40	10	will	5up	0	0	FALSE	0.403375	0.403375
2:16	HLHm&bgr;	0.406477	7.226907839	893	1	40	10	will	5up	0	0	FALSE	0.406477	0.406477
15:13	MBD-like	0.414131	7.222621897	893	1	40	10	will	5up	0	0	FALSE	0.414131	0.414131
8:09	CG7357	0.420759	7.218924931	893	1	40	10	will	5up	0	0	FALSE	0.420759	0.420759
14:09	grn	0.42964	7.213990917	893	1	40	10	will	5up	0	0	FALSE	0.42964	0.42964
5:14	CG12219	0.438428	7.209128096	893	1	40	10	will	5up	0	0	FALSE	0.438428	0.438428
1:17	dm	0.439073	7.208772064	893	1	40	10	will	5up	0	0	FALSE	0.439073	0.439073
6:19	achi	0.440283	7.208104158	893	1	40	10	will	5up	0	0	FALSE	0.440283	0.440283
11:19	CG1233	0.442736	7.20675056	893	1	40	10	will	5up	0	0	FALSE	0.442736	0.442736
2:08	cato	0.443317	7.206430652	893	1	40	10	will	5up	0	0	FALSE	0.443317	0.443317
9:20	CG11152	0.444943	7.205534322	893	1	40	10	will	5up	0	0	FALSE	0.444943	0.444943
2:12	bun	0.445553	7.205197871	893	1	40	10	will	5up	0	0	FALSE	0.445553	0.445553
15:12	phol	0.447673	7.204030632	893	1	40	10	will	5up	0	0	FALSE	0.447673	0.447673
7:18	mid	0.449161	7.203211458	893	1	40	10	will	5up	0	0	FALSE	0.449161	0.449161
5:13	cas	0.454223	7.200428921	893	1	40	10	will	5up	0	0	FALSE	0.454223	0.454223
8:22	Xbp1	0.456961	7.198925197	893	1	40	10	will	5up	0	0	FALSE	0.456961	0.456961
8:15	dpn	0.458308	7.19818579	893	1	40	10	will	5up	0	0	FALSE	0.458308	0.458308
4:10	Oli	0.459668	7.19743935	893	1	40	10	will	5up	0	0	FALSE	0.459668	0.459668
0:12	CG9705	0.464567	7.194754028	893	1	40	10	will	5up	0	0	FALSE	0.464567	0.464567
11:21	CG7839	0.466232	7.193841657	893	1	40	10	will	5up	0	0	FALSE	0.466232	0.466232
8:21	CG17181	0.469277	7.1921745	893	1	40	10	will	5up	0	0	FALSE	0.469277	0.469277
11:08	CG8301	0.472201	7.190574264	893	1	40	10	will	5up	0	0	FALSE	0.472201	0.472201
11:12	repo	0.47597	7.18851299	893	1	40	10	will	5up	0	0	FALSE	0.47597	0.47597
12:17	nerfin-1	0.479774	7.186433926	893	1	40	10	will	5up	0	0	FALSE	0.479774	0.479774
15:03	CG14451	0.482396	7.185000993	893	1	40	10	will	5up	0	0	FALSE	0.482396	0.482396
6:12	CG15710	0.485179	7.183480944	893	1	40	10	will	5up	0	0	FALSE	0.485179	0.485179
2:09	CG10654	0.486137	7.182958097	893	1	40	10	will	5up	0	0	FALSE	0.486137	0.486137
4:16	Fer1	0.492493	7.179487937	893	1	40	10	will	5up	0	0	FALSE	0.492493	0.492493
5:10	CG1832	0.493159	7.179124562	893	1	40	10	will	5up	0	0	FALSE	0.493159	0.493159
10:09	CG14710	0.495983	7.177583214	893	1	40	10	will	5up	0	0	FALSE	0.495983	0.495983
10:16	CG11398	0.498232	7.176355472	893	1	40	10	will	5up	0	0	FALSE	0.498232	0.498232
1:08	HGTX	0.499875	7.175459144	893	1	40	10	will	5up	0	0	FALSE	0.499875	0.499875
6:17	Poxn	0.503496	7.173482539	893	1	40	10	will	5up	0	0	FALSE	0.503496	0.503496
10:23	CG7928	0.504521	7.172923007	893	1	40	10	will	5up	0	0	FALSE	0.504521	0.504521
14:10	Poxm	0.508117	7.170960589	893	1	40	10	will	5up	0	0	FALSE	0.508117	0.508117
0:08	maf-S	0.5133	7.168130802	893	1	40	10	will	5up	0	0	FALSE	0.5133	0.5133
8:19	CG17802	0.515885	7.166719315	893	1	40	10	will	5up	0	0	FALSE	0.515885	0.515885
7:11	wdn	0.516086	7.166609362	893	1	40	10	will	5up	0	0	FALSE	0.516086	0.516086
8:17	CG3838	0.520085	7.164424829	893	1	40	10	will	5up	0	0	FALSE	0.520085	0.520085
13:02	CG11906	0.522861	7.162907618	893	1	40	10	will	5up	0	0	FALSE	0.522861	0.522861
10:13	gsb-n	0.524819	7.161837033	893	1	40	10	will	5up	0	0	FALSE	0.524819	0.524819
8:01	term	0.531361	7.158257803	893	1	40	10	will	5up	0	0	FALSE	0.531361	0.531361
6:01	ftz	0.532596	7.157581409	893	1	40	10	will	5up	0	0	FALSE	0.532596	0.532596
9:06	CG11971	0.541451	7.15272757	893	1	40	10	will	5up	0	0	FALSE	0.541451	0.541451
5:19	CTCF	0.543303	7.15171111	893	1	40	10	will	5up	0	0	FALSE	0.543303	0.543303
5:08	CG9215	0.547372	7.149476458	893	1	40	10	will	5up	0	0	FALSE	0.547372	0.547372
6:18	Pdp1	0.551149	7.147399256	893	1	40	10	will	5up	0	0	FALSE	0.551149	0.551149
8:10	Jra	0.554742	7.145420893	893	1	40	10	will	5up	0	0	FALSE	0.554742	0.554742
7:06	Deaf1	0.559945	7.142551659	893	1	40	10	will	5up	0	0	FALSE	0.559945	0.559945
4:07	CG3919	0.562844	7.140950015	893	1	40	10	will	5up	0	0	FALSE	0.562844	0.562844
10:14	CG13123	0.564568	7.139997056	893	1	40	10	will	5up	0	0	FALSE	0.564568	0.564568
2:02	CG15696	0.564703	7.139922548	893	1	40	10	will	5up	0	0	FALSE	0.564703	0.564703
6:08	Optix	0.567963	7.138118464	893	1	40	10	will	5up	0	0	FALSE	0.567963	0.567963
5:03	NfI	0.570826	7.136531865	893	1	40	10	will	5up	0	0	FALSE	0.570826	0.570826
10:02	CG15514	0.571629	7.136086545	893	1	40	10	will	5up	0	0	FALSE	0.571629	0.571629
12:14	Dip3	0.574168	7.134677272	893	1	40	10	will	5up	0	0	FALSE	0.574168	0.574168
12:10	CG15436	0.575693	7.133829973	893	1	40	10	will	5up	0	0	FALSE	0.575693	0.575693
5:17	Hr39	0.576027	7.133644355	893	1	40	10	will	5up	0	0	FALSE	0.576027	0.576027
9:07	su(Hw)	0.578615	7.132204911	893	1	40	10	will	5up	0	0	FALSE	0.578615	0.578615
0:10	CG31460	0.578679	7.132169231	893	1	40	10	will	5up	0	0	FALSE	0.578679	0.578679
0:20	HLH4C	0.585358	7.128445062	893	1	40	10	will	5up	0	0	FALSE	0.585358	0.585358
1:21	CG2199	0.588985	7.126416948	893	1	40	10	will	5up	0	0	FALSE	0.588985	0.588985
4:06	CG12071	0.591849	7.124812677	893	1	40	10	will	5up	0	0	FALSE	0.591849	0.591849
9:12	az2	0.596298	7.122314504	893	1	40	10	will	5up	0	0	FALSE	0.596298	0.596298
3:00	Su(var)2-10	0.598775	7.120921094	893	1	40	10	will	5up	0	0	FALSE	0.598775	0.598775
13:14	Ets96B	0.602198	7.118991295	893	1	40	10	will	5up	0	0	FALSE	0.602198	0.602198
4:20	bigmax	0.607326	7.116092228	893	1	40	10	will	5up	0	0	FALSE	0.607326	0.607326
11:10	CG31670	0.617358	7.110389492	893	1	40	10	will	5up	0	0	FALSE	0.617358	0.617358
15:06	rib	0.61856	7.109702926	893	1	40	10	will	5up	0	0	FALSE	0.61856	0.61856
6:07	CG9797	0.620626	7.108521933	893	1	40	10	will	5up	0	0	FALSE	0.620626	0.620626
10:11	CG10147	0.622615	7.107383396	893	1	40	10	will	5up	0	0	FALSE	0.622615	0.622615
6:16	sage	0.623382	7.106943817	893	1	40	10	will	5up	0	0	FALSE	0.623382	0.623382
8:23	CG16899	0.631521	7.102260542	893	1	40	10	will	5up	0	0	FALSE	0.631521	0.631521
2:06	HLHm7	0.635817	7.099774914	893	1	40	10	will	5up	0	0	FALSE	0.635817	0.635817
6:21	cad	0.641679	7.096367847	893	1	40	10	will	5up	0	0	FALSE	0.641679	0.641679
7:00	CG8478	0.643519	7.095293965	893	1	40	10	will	5up	0	0	FALSE	0.643519	0.643519
2:03	CG4360	0.643858	7.095096173	893	1	40	10	will	5up	0	0	FALSE	0.643858	0.643858
8:18	hkb	0.648969	7.092102983	893	1	40	10	will	5up	0	0	FALSE	0.648969	0.648969
8:06	CG7691	0.649982	7.091507791	893	1	40	10	will	5up	0	0	FALSE	0.649982	0.649982
0:16	grh	0.655004	7.088548201	893	1	40	10	will	5up	0	0	FALSE	0.655004	0.655004
3:07	BtbVII	0.656609	7.087598781	893	1	40	10	will	5up	0	0	FALSE	0.656609	0.656609
8:20	crc	0.665848	7.08210089	893	1	40	10	will	5up	0	0	FALSE	0.665848	0.665848
7:12	CG1602	0.667054	7.081379237	893	1	40	10	will	5up	0	0	FALSE	0.667054	0.667054
1:06	dmrt99B	0.669499	7.079912264	893	1	40	10	will	5up	0	0	FALSE	0.669499	0.669499
11:20	ey	0.673782	7.077332034	893	1	40	10	will	5up	0	0	FALSE	0.673782	0.510539
8:04	BEAF-32	0.674924	7.076641915	893	1	40	10	will	5up	0	0	FALSE	0.674924	0.674924
12:15	ap	0.675557	7.076258591	893	1	40	10	will	5up	0	0	FALSE	0.675557	0.675557
4:17	CG9609	0.680073	7.073516892	893	1	40	10	will	5up	0	0	FALSE	0.680073	0.680073
11:22	lab	0.680513	7.073249222	893	1	40	10	will	5up	0	0	FALSE	0.680513	0.680513
4:00	ac	0.681826	7.072448136	893	1	40	10	will	5up	0	0	FALSE	0.681826	0.681826
3:03	CG12299	0.685036	7.07048528	893	1	40	10	will	5up	0	0	FALSE	0.685036	0.685036
3:04	CG14655	0.689428	7.067785118	893	1	40	10	will	5up	1	0	FALSE	0.689428	0.689428
6:00	l(1)sc	0.694208	7.06482725	893	1	40	10	will	5up	0	0	FALSE	0.694208	0.694208
13:08	CG32105	0.694694	7.064525851	893	1	40	10	will	5up	0	0	FALSE	0.694694	0.694694
10:10	slp1	0.697952	7.062496409	893	1	40	10	will	5up	0	0	FALSE	0.697952	0.697952
9:19	CG31612	0.701081	7.06053888	893	1	40	10	will	5up	0	0	FALSE	0.701081	0.701081
5:16	disco	0.704619	7.05831355	893	1	40	10	will	5up	0	0	FALSE	0.704619	0.704619
9:23	Z4	0.706727	7.056981858	893	1	40	10	will	5up	0	0	FALSE	0.706727	0.706727
2:15	CG14962	0.708263	7.056008597	893	1	40	10	will	5up	0	0	FALSE	0.708263	0.708263
10:18	abd-A	0.714881	7.051788432	893	1	40	10	will	5up	0	0	FALSE	0.714881	0.714881
9:09	CG10979	0.717034	7.050405518	893	1	40	10	will	5up	0	0	FALSE	0.717034	0.717034
5:12	CG30443	0.719416	7.048869345	893	1	40	10	will	5up	0	0	FALSE	0.719416	0.719416
1:23	Hr96	0.727384	7.043685138	893	1	40	10	will	5up	0	0	FALSE	0.727384	0.727384
8:08	CrebB-17A	0.742434	7.033681004	893	1	40	10	will	5up	0	0	FALSE	0.742434	0.727984333
0:05	CG14711	0.75213	7.027075082	893	1	40	10	will	5up	0	0	FALSE	0.75213	0.75213
4:15	Lag1	0.755626	7.024659919	893	1	40	10	will	5up	0	0	FALSE	0.755626	0.755626
8:05	kni	0.756372	7.024142268	893	1	40	10	will	5up	0	0	FALSE	0.756372	0.756372
10:06	CG4854	0.756647	7.023951119	893	1	40	10	will	5up	0	0	FALSE	0.756647	0.756647
6:20	fd96Cb	0.759716	7.021810262	893	1	40	10	will	5up	0	0	FALSE	0.759716	0.759716
0:18	CG12744	0.761136	7.020814925	893	1	40	10	will	5up	0	0	FALSE	0.761136	0.761136
15:15	CG6769	0.762383	7.019938183	893	1	40	10	will	5up	0	0	FALSE	0.762383	0.762383
15:10	Dek	0.764195	7.018659518	893	1	40	10	will	5up	0	0	FALSE	0.764195	0.764195
3:23	Stat92E	0.769722	7.014725333	893	1	40	10	will	5up	0	0	FALSE	0.769722	0.769722
12:12	Usf	0.771109	7.013730109	893	1	40	10	will	5up	0	0	FALSE	0.771109	0.771109
3:08	CG7368	0.772252	7.012906805	893	1	40	10	will	5up	0	0	FALSE	0.772252	0.772252
12:18	CG11723	0.777798	7.008879911	893	1	40	10	will	5up	0	0	FALSE	0.777798	0.777798
0:15	Neu2	0.782679	7.005288795	893	1	40	10	will	5up	0	0	FALSE	0.782679	0.782679
0:03	CG9418	0.784767	7.003738508	893	1	40	10	will	5up	0	0	FALSE	0.784767	0.784767
0:09	CG6930	0.785557	7.003149089	893	1	40	10	will	5up	0	0	FALSE	0.785557	0.785557
14:02	CG17912	0.785787	7.00297764	893	1	40	10	will	5up	0	0	FALSE	0.785787	0.785787
2:20	amos	0.795509	6.995619073	893	1	40	10	will	5up	0	0	FALSE	0.795509	0.795509
7:23	retn	0.800215	6.991982127	893	1	40	10	will	5up	0	0	FALSE	0.800215	0.800215
6:04	TFAM	0.800994	6.99137513	893	1	40	10	will	5up	0	0	FALSE	0.800994	0.800994
6:23	unc-4	0.801565	6.990929303	893	1	40	10	will	5up	0	0	FALSE	0.801565	0.801565
4:11	tap	0.8043	6.988783728	893	1	40	10	will	5up	0	0	FALSE	0.8043	0.8043
10:20	h	0.805093	6.988157612	893	1	40	10	will	5up	0	0	FALSE	0.805093	0.805093
4:23	pan	0.806776	6.986825118	893	1	40	10	will	5up	0	0	FALSE	0.806776	0.806776
4:03	Six4	0.806831	6.986780932	893	1	40	10	will	5up	0	0	FALSE	0.806831	0.806831
0:17	bap	0.825111	6.971814263	893	1	40	10	will	5up	0	0	FALSE	0.825111	0.825111
2:23	sna	0.830364	6.96733227	893	1	40	10	will	5up	0	0	FALSE	0.830364	0.830364
14:15	bcd	0.832195	6.965749525	893	1	40	10	will	5up	0	0	FALSE	0.832195	0.832195
8:11	Sry-&dgr;	0.836947	6.961588269	893	1	40	10	will	5up	0	0	FALSE	0.836947	0.836947
13:12	CG15782	0.848811	6.950841272	893	1	40	10	will	5up	0	0	FALSE	0.848811	0.848811
8:07	bsh	0.853942	6.9460202	893	1	40	10	will	5up	0	0	FALSE	0.853942	0.853942
4:02	HLHm&ggr;	0.855203	6.944818525	893	1	40	10	will	5up	0	0	FALSE	0.855203	0.855203
0:19	OdsH	0.856306	6.943761246	893	1	40	10	will	5up	0	0	FALSE	0.856306	0.856306
11:16	foxo	0.857969	6.942155912	893	1	40	10	will	5up	0	0	FALSE	0.857969	0.857969
5:22	Sox21b	0.865312	6.934914207	893	1	40	10	will	5up	0	0	FALSE	0.865312	0.865312
0:07	CG3847	0.874853	6.92508707	893	1	40	10	will	5up	0	0	FALSE	0.874853	0.874853
1:04	Ptx1	0.879607	6.919994633	893	1	40	10	will	5up	0	0	FALSE	0.879607	0.879607
8:03	CG6854	0.883327	6.91591099	893	1	40	10	will	5up	0	0	FALSE	0.883327	0.883327
8:14	CG11085	0.884228	6.914908095	893	1	40	10	will	5up	0	0	FALSE	0.884228	0.884228
6:10	CG11294	0.88961	6.908797055	893	1	40	10	will	5up	0	0	FALSE	0.88961	0.88961
6:02	Ets65A	0.896191	6.90102692	893	1	40	10	will	5up	0	0	FALSE	0.896191	0.896191
1:19	jumu	0.906938	6.887530713	893	1	40	10	will	5up	0	0	FALSE	0.906938	0.906938
9:02	CG2808	0.907354	6.886985439	893	1	40	10	will	5up	0	0	FALSE	0.907354	0.907354
7:17	crol	0.910068	6.88338464	893	1	40	10	will	5up	0	0	FALSE	0.910068	0.910068
1:22	CG4936	0.911629	6.881277739	893	1	40	10	will	5up	0	0	FALSE	0.911629	0.911629
5:02	elB	0.917872	6.872559269	893	1	40	10	will	5up	0	0	FALSE	0.917872	0.917872
5:04	en	0.923856	6.863719259	893	1	40	10	will	5up	0	0	FALSE	0.923856	0.923856
4:21	hbn	0.925626	6.861004963	893	1	40	10	will	5up	0	0	FALSE	0.925626	0.925626
2:19	Sox21a	0.926872	6.859062798	893	1	40	10	will	5up	0	0	FALSE	0.926872	0.926872
3:19	CG13624	0.927022	6.858828217	893	1	40	10	will	5up	0	0	FALSE	0.927022	0.927022
1:07	caup	0.92708	6.858736782	893	1	40	10	will	5up	0	0	FALSE	0.92708	0.92708
7:02	CG8388	0.931522	6.851586141	893	1	40	10	will	5up	0	0	FALSE	0.931522	0.931522
5:00	wor	0.942834	6.831599884	893	1	40	10	will	5up	0	0	FALSE	0.942834	0.942834
6:03	CG17328	0.943335	6.830647047	893	1	40	10	will	5up	0	0	FALSE	0.943335	0.943335
4:13	CG3891	0.944242	6.828901356	893	1	40	10	will	5up	0	0	FALSE	0.944242	0.944242
1:18	Trl	0.944778	6.827859026	893	1	40	10	will	5up	0	0	FALSE	0.944778	0.944778
4:19	al	0.946745	6.823966415	893	1	40	10	will	5up	0	0	FALSE	0.946745	0.946745
5:23	CG10321	0.951956	6.813071573	893	1	40	10	will	5up	0	0	FALSE	0.951956	0.951956
7:22	Mnt	0.959284	6.796020909	893	1	40	10	will	5up	0	0	FALSE	0.959284	0.959284
9:04	CG12391	0.970594	6.763980667	893	1	40	10	will	5up	0	0	FALSE	0.970594	0.970594
8:02	svp	0.970768	6.76341175	893	1	40	10	will	5up	0	0	FALSE	0.970768	0.970768
9:15	ovo	0.971094	6.762342171	893	1	40	10	will	5up	0	0	FALSE	0.971094	0.971094
10:04	Bteb2	0.973021	6.755800062	893	1	40	10	will	5up	0	0	FALSE	0.973021	0.973021
2:07	Dsp1	0.980485	6.726037369	893	1	40	10	will	5up	0	0	FALSE	0.980485	0.980485
12:02	CG31441	0.980645	6.725300338	893	1	40	10	will	5up	0	0	FALSE	0.980645	0.980645
14:14	fd96Ca	0.986821	6.691848728	893	1	40	10	will	5up	0	0	FALSE	0.986821	0.986821
13:10	toe	0.988844	6.67788595	893	1	40	10	will	5up	0	0	FALSE	0.988844	0.988844
4:04	Bgb	0.990781	6.662277317	893	1	40	10	will	5up	0	0	FALSE	0.990781	0.990781
10:15	slbo	0.990983	6.660491081	893	1	40	10	will	5up	0	0	FALSE	0.990983	0.990983
6:22	otp	0.99117	6.658800795	893	1	40	10	will	5up	0	0	FALSE	0.99117	0.99117
6:14	hth	0.996839	6.580872453	893	1	40	10	will	5up	0	0	FALSE	0.996839	0.996839
7:13	Rx	0.999252	6.484000476	893	1	40	10	will	5up	0	0	FALSE	0.999252	0.999252
7:04	SoxN	0.999932	6.344673129	893	1	40	10	will	5up	0	0	FALSE	0.999932	0.999932
7:08	z	0.999934	6.343390059	893	1	40	10	will	5up	0	0	FALSE	0.999934	0.999934
3:04	CG14655	0.019877	7.580878987	893	1	60	7	will	5up	1	0	FALSE	0.019877	0.019877
10:15	slbo	0.040958	7.438555087	893	1	60	7	will	5up	0	0	FALSE	0.040958	0.040958
5:13	cas	0.048669	7.401794465	893	1	60	7	will	5up	0	0	FALSE	0.048669	0.048669
1:04	Ptx1	0.061113	7.351270901	893	1	60	7	will	5up	0	0	FALSE	0.061113	0.061113
8:07	bsh	0.063438	7.342747444	893	1	60	7	will	5up	0	0	FALSE	0.063438	0.063438
14:03	ERR	0.063744	7.341646661	893	1	60	7	will	5up	0	0	FALSE	0.063744	0.063744
12:06	CG4424	0.06675	7.33101964	893	1	60	7	will	5up	0	0	FALSE	0.06675	0.06675
13:02	CG11906	0.072175	7.31274221	893	1	60	7	will	5up	0	0	FALSE	0.072175	0.072175
12:22	zen	0.08097	7.285229556	893	1	60	7	will	5up	0	0	FALSE	0.08097	0.08097
12:17	nerfin-1	0.08282	7.27973476	893	1	60	7	will	5up	0	0	FALSE	0.08282	0.08282
12:04	CG17801	0.084105	7.275971109	893	1	60	7	will	5up	0	0	FALSE	0.084105	0.084105
14:06	fd3F	0.088407	7.263679702	893	1	60	7	will	5up	0	0	FALSE	0.088407	0.088407
14:09	grn	0.094832	7.246123323	893	1	60	7	will	5up	0	0	FALSE	0.094832	0.094832
14:01	apt	0.108795	7.210786068	893	1	60	7	will	5up	0	0	FALSE	0.108795	0.108795
13:22	knrl	0.109805	7.208362281	893	1	60	7	will	5up	0	0	FALSE	0.109805	0.109805
12:01	CG10949	0.110553	7.206575847	893	1	60	7	will	5up	0	0	FALSE	0.110553	0.110553
12:19	wek	0.112918	7.200983834	893	1	60	7	will	5up	0	0	FALSE	0.112918	0.112918
13:04	CG31365	0.119164	7.186610076	893	1	60	7	will	5up	0	0	FALSE	0.119164	0.119164
10:18	abd-A	0.123079	7.177869703	893	1	60	7	will	5up	0	0	FALSE	0.123079	0.123079
13:08	CG32105	0.130422	7.161987639	893	1	60	7	will	5up	0	0	FALSE	0.130422	0.130422
2:02	CG15696	0.131096	7.160561977	893	1	60	7	will	5up	0	0	FALSE	0.131096	0.131096
10:01	CG10959	0.131373	7.159977092	893	1	60	7	will	5up	0	0	FALSE	0.131373	0.131373
12:02	CG31441	0.132836	7.156901871	893	1	60	7	will	5up	0	0	FALSE	0.132836	0.132836
12:18	CG11723	0.133305	7.155921662	893	1	60	7	will	5up	0	0	FALSE	0.133305	0.133305
5:03	NfI	0.136718	7.148856784	893	1	60	7	will	5up	0	0	FALSE	0.136718	0.136718
12:15	ap	0.144004	7.134164664	893	1	60	7	will	5up	0	0	FALSE	0.144004	0.144004
10:02	CG15514	0.150456	7.121569843	893	1	60	7	will	5up	0	0	FALSE	0.150456	0.150456
13:15	mbf1	0.151605	7.119364235	893	1	60	7	will	5up	0	0	FALSE	0.151605	0.151605
13:06	CG6654	0.151784	7.119022058	893	1	60	7	will	5up	0	0	FALSE	0.151784	0.151784
14:12	E2f2	0.153484	7.115781708	893	1	60	7	will	5up	0	0	FALSE	0.153484	0.153484
11:02	ken	0.154149	7.114521395	893	1	60	7	will	5up	0	0	FALSE	0.154149	0.154149
8:11	Sry-&dgr;	0.160216	7.103181867	893	1	60	7	will	5up	0	0	FALSE	0.160216	0.160216
13:12	CG15782	0.162655	7.098700367	893	1	60	7	will	5up	0	0	FALSE	0.162655	0.162655
11:20	ey	0.164516	7.095311965	893	1	60	7	will	5up	0	0	FALSE	0.164516	0.30537
13:10	toe	0.166758	7.091262054	893	1	60	7	will	5up	0	0	FALSE	0.166758	0.166758
13:18	ttk	0.171403	7.082982421	893	1	60	7	will	5up	0	0	FALSE	0.171403	0.171403
1:02	usp	0.173335	7.07958112	893	1	60	7	will	5up	0	0	FALSE	0.173335	0.173335
13:21	CG17361	0.1758	7.075275108	893	1	60	7	will	5up	0	0	FALSE	0.1758	0.1758
10:22	CG17359	0.185895	7.058031692	893	1	60	7	will	5up	0	0	FALSE	0.185895	0.185895
6:21	cad	0.190858	7.049765443	893	1	60	7	will	5up	0	0	FALSE	0.190858	0.190858
12:14	Dip3	0.194491	7.043799349	893	1	60	7	will	5up	0	0	FALSE	0.194491	0.194491
1:06	dmrt99B	0.198096	7.037946428	893	1	60	7	will	5up	0	0	FALSE	0.198096	0.198096
13:19	Su(var)205	0.1998	7.035200947	893	1	60	7	will	5up	0	0	FALSE	0.1998	0.1998
1:16	Dr	0.201751	7.032076147	893	1	60	7	will	5up	0	0	FALSE	0.201751	0.201751
3:12	noc	0.203037	7.03002595	893	1	60	7	will	5up	0	0	FALSE	0.203037	0.203037
13:14	Ets96B	0.204376	7.027898807	893	1	60	7	will	5up	0	0	FALSE	0.204376	0.204376
10:20	h	0.20755	7.022891363	893	1	60	7	will	5up	0	0	FALSE	0.20755	0.20755
2:12	bun	0.208729	7.021044085	893	1	60	7	will	5up	0	0	FALSE	0.208729	0.208729
14:02	CG17912	0.208943	7.020708103	893	1	60	7	will	5up	0	0	FALSE	0.208943	0.208943
3:01	aop	0.212553	7.015090083	893	1	60	7	will	5up	0	0	FALSE	0.212553	0.212553
4:15	Lag1	0.223684	6.998105267	893	1	60	7	will	5up	0	0	FALSE	0.223684	0.223684
3:19	CG13624	0.224387	6.997049343	893	1	60	7	will	5up	0	0	FALSE	0.224387	0.224387
2:15	CG14962	0.226229	6.994291887	893	1	60	7	will	5up	0	0	FALSE	0.226229	0.226229
12:21	CG6276	0.227032	6.993091983	893	1	60	7	will	5up	0	0	FALSE	0.227032	0.227032
14:08	CG8145	0.231582	6.986344867	893	1	60	7	will	5up	0	0	FALSE	0.231582	0.231582
14:00	Sry-&bgr;	0.232949	6.984333622	893	1	60	7	will	5up	0	0	FALSE	0.232949	0.232949
4:22	ct	0.234324	6.982315545	893	1	60	7	will	5up	0	0	FALSE	0.234324	0.234324
6:16	sage	0.235066	6.981228618	893	1	60	7	will	5up	0	0	FALSE	0.235066	0.235066
14:10	Poxm	0.236496	6.979140982	893	1	60	7	will	5up	0	0	FALSE	0.236496	0.236496
6:10	CG11294	0.237015	6.978384607	893	1	60	7	will	5up	0	0	FALSE	0.237015	0.237015
1:21	CG2199	0.237294	6.977978479	893	1	60	7	will	5up	0	0	FALSE	0.237294	0.237294
1:08	HGTX	0.237957	6.977014538	893	1	60	7	will	5up	0	0	FALSE	0.237957	0.237957
4:19	al	0.238817	6.97576699	893	1	60	7	will	5up	0	0	FALSE	0.238817	0.238817
12:20	YL-1	0.240722	6.973011381	893	1	60	7	will	5up	0	0	FALSE	0.240722	0.240722
1:12	CG10274	0.242826	6.969980892	893	1	60	7	will	5up	0	0	FALSE	0.242826	0.242826
12:08	sc	0.243267	6.969347558	893	1	60	7	will	5up	0	0	FALSE	0.243267	0.243267
2:20	amos	0.244079	6.968182863	893	1	60	7	will	5up	0	0	FALSE	0.244079	0.244079
14:11	ase	0.251534	6.957588598	893	1	60	7	will	5up	0	0	FALSE	0.251534	0.251534
8:22	Xbp1	0.254982	6.952743954	893	1	60	7	will	5up	0	0	FALSE	0.254982	0.254982
13:16	tgo	0.256468	6.950667657	893	1	60	7	will	5up	0	0	FALSE	0.256468	0.256468
10:00	Aef1	0.260701	6.944784711	893	1	60	7	will	5up	0	0	FALSE	0.260701	0.260701
1:10	CG17568	0.267345	6.935649139	893	1	60	7	will	5up	0	0	FALSE	0.267345	0.267345
0:07	CG3847	0.268893	6.933536845	893	1	60	7	will	5up	0	0	FALSE	0.268893	0.268893
2:19	Sox21a	0.270209	6.931747062	893	1	60	7	will	5up	0	0	FALSE	0.270209	0.270209
13:13	lid	0.275649	6.924390198	893	1	60	7	will	5up	0	0	FALSE	0.275649	0.275649
12:10	CG15436	0.276958	6.922631706	893	1	60	7	will	5up	0	0	FALSE	0.276958	0.276958
15:06	rib	0.281383	6.916714722	893	1	60	7	will	5up	0	0	FALSE	0.281383	0.281383
4:06	CG12071	0.281532	6.916516243	893	1	60	7	will	5up	0	0	FALSE	0.281532	0.281532
14:07	Smox	0.286461	6.909978278	893	1	60	7	will	5up	0	0	FALSE	0.286461	0.286461
14:13	her	0.288758	6.90695028	893	1	60	7	will	5up	0	0	FALSE	0.288758	0.288758
0:03	CG9418	0.288815	6.906875708	893	1	60	7	will	5up	0	0	FALSE	0.288815	0.288815
7:02	CG8388	0.297024	6.896145432	893	1	60	7	will	5up	0	0	FALSE	0.297024	0.297024
4:20	bigmax	0.297555	6.895456595	893	1	60	7	will	5up	0	0	FALSE	0.297555	0.297555
1:19	jumu	0.300722	6.891356958	893	1	60	7	will	5up	0	0	FALSE	0.300722	0.300722
12:00	CG33213	0.300876	6.891158361	893	1	60	7	will	5up	0	0	FALSE	0.300876	0.300876
1:18	Trl	0.305929	6.884658518	893	1	60	7	will	5up	0	0	FALSE	0.305929	0.305929
9:15	ovo	0.306255	6.884240813	893	1	60	7	will	5up	0	0	FALSE	0.306255	0.306255
15:03	CG14451	0.308422	6.881469549	893	1	60	7	will	5up	0	0	FALSE	0.308422	0.308422
1:20	pho	0.309035	6.880686307	893	1	60	7	will	5up	0	0	FALSE	0.309035	0.309035
0:12	CG9705	0.314321	6.87396765	893	1	60	7	will	5up	0	0	FALSE	0.314321	0.314321
5:10	CG1832	0.317415	6.870057283	893	1	60	7	will	5up	0	0	FALSE	0.317415	0.317415
2:06	HLHm7	0.317449	6.870014047	893	1	60	7	will	5up	0	0	FALSE	0.317449	0.317449
15:01	HP1c	0.319787	6.867069995	893	1	60	7	will	5up	0	0	FALSE	0.319787	0.319787
9:22	nub	0.321353	6.865103437	893	1	60	7	will	5up	0	0	FALSE	0.321353	0.321353
2:09	CG10654	0.322633	6.863497834	893	1	60	7	will	5up	0	0	FALSE	0.322633	0.322633
8:20	crc	0.327819	6.857023715	893	1	60	7	will	5up	0	0	FALSE	0.327819	0.327819
6:01	ftz	0.329133	6.855389531	893	1	60	7	will	5up	0	0	FALSE	0.329133	0.329133
2:03	CG4360	0.329356	6.855112203	893	1	60	7	will	5up	0	0	FALSE	0.329356	0.329356
1:13	lola	0.333052	6.850530866	893	1	60	7	will	5up	0	0	FALSE	0.333052	0.333052
7:11	wdn	0.333098	6.850474657	893	1	60	7	will	5up	0	0	FALSE	0.333098	0.333098
5:00	wor	0.336242	6.846594371	893	1	60	7	will	5up	0	0	FALSE	0.336242	0.336242
5:16	disco	0.336809	6.845895096	893	1	60	7	will	5up	0	0	FALSE	0.336809	0.336809
15:02	Myb	0.337089	6.845551263	893	1	60	7	will	5up	0	0	FALSE	0.337089	0.337089
8:01	term	0.338148	6.844248036	893	1	60	7	will	5up	0	0	FALSE	0.338148	0.338148
7:12	CG1602	0.338749	6.843509104	893	1	60	7	will	5up	0	0	FALSE	0.338749	0.338749
12:12	Usf	0.343587	6.837582588	893	1	60	7	will	5up	0	0	FALSE	0.343587	0.343587
9:04	CG12391	0.343745	6.837388703	893	1	60	7	will	5up	0	0	FALSE	0.343745	0.343745
11:04	CG8092	0.349372	6.830535571	893	1	60	7	will	5up	0	0	FALSE	0.349372	0.349372
5:08	CG9215	0.350734	6.828883018	893	1	60	7	will	5up	0	0	FALSE	0.350734	0.350734
3:21	hb	0.350891	6.82869187	893	1	60	7	will	5up	0	0	FALSE	0.350891	0.350891
1:17	dm	0.355758	6.822805852	893	1	60	7	will	5up	0	0	FALSE	0.355758	0.355758
0:10	CG31460	0.355859	6.822684754	893	1	60	7	will	5up	0	0	FALSE	0.355859	0.355859
9:02	CG2808	0.356154	6.822328027	893	1	60	7	will	5up	0	0	FALSE	0.356154	0.356154
15:10	Dek	0.357597	6.820589328	893	1	60	7	will	5up	0	0	FALSE	0.357597	0.357597
1:01	CG12942	0.357831	6.820308215	893	1	60	7	will	5up	0	0	FALSE	0.357831	0.357831
10:23	CG7928	0.357926	6.820193612	893	1	60	7	will	5up	0	0	FALSE	0.357926	0.357926
10:14	CG13123	0.361167	6.81629729	893	1	60	7	will	5up	0	0	FALSE	0.361167	0.361167
1:14	CG8924	0.361345	6.816084477	893	1	60	7	will	5up	0	0	FALSE	0.361345	0.361345
10:11	CG10147	0.361393	6.816025952	893	1	60	7	will	5up	0	0	FALSE	0.361393	0.361393
2:10	sisA	0.362136	6.815134929	893	1	60	7	will	5up	0	0	FALSE	0.362136	0.362136
0:22	HLHm&dgr;	0.362452	6.814756038	893	1	60	7	will	5up	0	0	FALSE	0.362452	0.362452
13:00	CG6254	0.368927	6.807017339	893	1	60	7	will	5up	0	0	FALSE	0.368927	0.368927
3:07	BtbVII	0.372733	6.802490021	893	1	60	7	will	5up	0	0	FALSE	0.372733	0.372733
9:19	CG31612	0.375885	6.798751481	893	1	60	7	will	5up	0	0	FALSE	0.375885	0.375885
15:04	H15	0.376334	6.798220031	893	1	60	7	will	5up	0	0	FALSE	0.376334	0.376334
0:15	Neu2	0.379264	6.794754873	893	1	60	7	will	5up	0	0	FALSE	0.379264	0.379264
15:00	CG4282	0.379609	6.794346616	893	1	60	7	will	5up	0	0	FALSE	0.379609	0.379609
0:23	sug	0.379619	6.794335185	893	1	60	7	will	5up	0	0	FALSE	0.379619	0.379619
1:11	Hnf4	0.384124	6.789024811	893	1	60	7	will	5up	0	0	FALSE	0.384124	0.384124
4:10	Oli	0.388406	6.783994023	893	1	60	7	will	5up	0	0	FALSE	0.388406	0.388406
15:12	phol	0.393211	6.778368534	893	1	60	7	will	5up	0	0	FALSE	0.393211	0.393211
11:19	CG1233	0.394863	6.776438756	893	1	60	7	will	5up	0	0	FALSE	0.394863	0.394863
15:09	Lhr	0.39922	6.771358906	893	1	60	7	will	5up	0	0	FALSE	0.39922	0.39922
8:08	CrebB-17A	0.40462	6.765084168	893	1	60	7	will	5up	0	0	FALSE	0.40462	0.665596
2:23	sna	0.407633	6.761592333	893	1	60	7	will	5up	0	0	FALSE	0.407633	0.407633
0:01	exd	0.411139	6.757536963	893	1	60	7	will	5up	0	0	FALSE	0.411139	0.411139
0:14	Hesr	0.413112	6.755257947	893	1	60	7	will	5up	0	0	FALSE	0.413112	0.413112
1:07	caup	0.419782	6.747574207	893	1	60	7	will	5up	0	0	FALSE	0.419782	0.419782
2:08	cato	0.423938	6.742798937	893	1	60	7	will	5up	0	0	FALSE	0.423938	0.423938
13:23	Trf	0.424762	6.741853848	893	1	60	7	will	5up	0	0	FALSE	0.424762	0.424762
6:23	unc-4	0.427105	6.739166967	893	1	60	7	will	5up	0	0	FALSE	0.427105	0.427105
0:18	CG12744	0.433196	6.732196756	893	1	60	7	will	5up	0	0	FALSE	0.433196	0.433196
10:04	Bteb2	0.433607	6.731727429	893	1	60	7	will	5up	0	0	FALSE	0.433607	0.433607
0:16	grh	0.437356	6.72744738	893	1	60	7	will	5up	0	0	FALSE	0.437356	0.437356
7:23	retn	0.439861	6.724591285	893	1	60	7	will	5up	0	0	FALSE	0.439861	0.439861
9:23	Z4	0.442169	6.721961826	893	1	60	7	will	5up	0	0	FALSE	0.442169	0.442169
[truncated: 5,203,256 more chars]
